# Supplementary material for: Impact of rare and common genetic variation in the interleukin-1 pathway on human cytokine responses
Source: Genome Med. 2021 May 25;13:94. doi: 10.1186/s13073-021-00907-w (PMC8145796; doi:10.1186/s13073-021-00907-w)
Supplement: Supplementary file 1 — Additional file 1: Supplementary Tables. Table S1. Variant grouping strategies of 48 Interleukin-1 pathway related genes. Table S2. Molecular Inversion Probes (MIPs) covering all coding exons of 48 genes of the Interleukin-1 pathway. Table S3. Non-synonymous variant list. Table S4. Gene-level SKAT output. Table S5. Subpathway-level SKAT output. Table S6. Inflammatory-phenotype level SKAT output. Table S7. Validation SKAT output – permutations. Table S8. Synonymous variant list. Table S9. Validation SKAT output – synonymous. Table S10. Validation SKAT output – extreme outliers. Table S11. Common coding and non-coding IL38 set single SNP linear model parameters. Table S12. GWAS P-value versus SKAT adjP-value. [file 13073_2021_907_MOESM1_ESM.xlsx]

## Sheet: Table S1
Table S1: Variant grouping strategies of 48 Interleukin-1 pathway related genes
Gene Level set ID	Subpathway Level set ID	Inflammatory-phenotype Level set ID
IL1A	IL-1 subpathway	Pro-inflammatory
IL1B	IL-1 subpathway	Pro-inflammatory
IL1R1	IL-1 subpathway	Pro-inflammatory
IL1R2	IL-1 subpathway	Anti-inflammatory
IL1RAP	IL-1 subpathway	Pro-inflammatory
IL1RAPL1	IL-1 subpathway	NA
IL1RAPL2	IL-1 subpathway	NA
IL1RL1	IL-1 subpathway	NA
IL1RL2	IL-1 subpathway	Pro-inflammatory
IL1RN	IL-1 subpathway	Anti-inflammatory
IRAK4	IL-1 subpathway	Pro-inflammatory
MYD88	IL-1 subpathway	Pro-inflammatory
TRAF6	IL-1 subpathway	Pro-inflammatory
IL18	IL-18 subpathway	Pro-inflammatory
IL18BP	IL-18 subpathway	Anti-inflammatory
IL18R1	IL-18 subpathway	Pro-inflammatory
IL18RAP	IL-18 subpathway	Pro-inflammatory
IL38	IL-30s subpathway	Anti-inflammatory
IL33	IL-30s subpathway	NA
IL36A	IL-30s subpathway	Pro-inflammatory
IL36B	IL-30s subpathway	Pro-inflammatory
IL36G	IL-30s subpathway	Pro-inflammatory
IL36RN	IL-30s subpathway	Anti-inflammatory
IL37	IL-30s subpathway	Anti-inflammatory
SIGIRR	IL-30s subpathway	Anti-inflammatory
AIM2	Inflammasome	Pro-inflammatory
CASP1	Inflammasome	Pro-inflammatory
NLRP1	Inflammasome	Pro-inflammatory
NLRP3	Inflammasome	Pro-inflammatory
PYCARD	Inflammasome	Pro-inflammatory
CYBA	ROS-production	Pro-inflammatory
CYBB	ROS-production	Pro-inflammatory
NCF1	ROS-production	Pro-inflammatory
NCF2	ROS-production	Pro-inflammatory
NCF4	ROS-production	Pro-inflammatory
NOX4	ROS-production	Pro-inflammatory
RAC1	ROS-production	Pro-inflammatory
RAC2	ROS-production	Pro-inflammatory
RAP1A	ROS-production	Anti-inflammatory
ATG16L1	Autophagy	Anti-inflammatory
ATG5	Autophagy	Anti-inflammatory
ATG7	Autophagy	Anti-inflammatory
BECN1	Autophagy	Anti-inflammatory
RUBCN	Autophagy	Anti-inflammatory
MAP1LC3A	Autophagy	Anti-inflammatory
PIK3C3	Autophagy	Anti-inflammatory
TIMD4	Autophagy	Anti-inflammatory
UVRAG	Autophagy	Anti-inflammatory

## Sheet: Table S2
Table S2: Molecular Inversion Probes (MIPs) covering all coding exons of 48 genes of the Interleukin-1 pathway.
Gene_Probe ID	>mip_pick_count	rank_score	chr	ext_probe_start	ext_probe_stop	ext_probe_sequence	ext_copy_count	lig_probe_start	lig_probe_stop	lig_probe_sequence	lig_copy_count	mip_target_start_position	mip_target_stop_position	mip_target_sequence	feature_start_position	feature_stop_position	feature_mip_count	probe_strand		notes	70mer
IL1_RAP1A_MIPs_001	1	5	1	112233995	112234011	AAGCTAGTGGTCCTTGG	1	112234124	112234146	AAGAGAAAAGGTGGCATTATTAT	1	112234012	112234123	TTCAGGAGGCGTTGGGAAGTCTGCTCTGGTAAGTTAGCCACCTAACTGTAACTGATTAATATAATACAAGAAGAATTTTGACATTTCCTTGCTTTCAGACTTCTAGATGCCA	112233963	112234059	163.1	+		best_mip	aagagaaaaggtggcattattatCTTCAGCTTCCCGATATCCGACGGTAGTGTaagctagtggtccttgg
IL1_RAP1A_MIPs_002	2	5	1	112234025	112234040	CCAGAGCAGACTTCCC	3	112233889	112233912	CAGTCTAATAATGTACACTACTGC	1	112233913	112234024	AACGCCTCCTGAACCAAGGACCACTAGCTTGTACTCACGCATGATGTGATCTGTTTAAATACTGACGATCTGAAAAACAAACAAAAAAATCAAAGATTAAGAAACATGCTAA	112233963	112234059	64.2	-		best_mip	cagtctaataatgtacactactgcCTTCAGCTTCCCGATATCCGACGGTAGTGTccagagcagacttccc
IL1_RAP1A_MIPs_003	3	3	1	112237846	112237862	ACGTGTTTACCCAGAAT	1	112237975	112237997	GTTCAGGGAATTTTTGTTGAAAA	2	112237863	112237974	TTTCACATAATTTCAATTAATCATTATAATTTGTAGGTTAAGTAACATTCAAAGGAGTTTTCCTTTAATTTTTTAATATTTCTCTTTTTTTTTCCCCCAGACAGTTCAGTTT	112237943	112238051	34.1	+		best_mip	gttcagggaatttttgttgaaaaCTTCAGCTTCCCGATATCCGACGGTAGTGTacgtgtttacccagaat
IL1_RAP1A_MIPs_004	4	5	1	112238086	112238105	GCAAATCTACAGATCAAATT	1	112237954	112237973	AACTGAACTGTCTGGGGGAA	1	112237974	112238085	TTAACATCATAAGGAACTACTTGTAAGCATGTGTGTACAAGTTTCACATTTTACCTTTCTGTAGGAATCTTCTATCGTTGGGTCATATTTTTCAACAAAAATTCCCTGAACA	112237943	112238051	145.2	-		best_mip	aactgaactgtctgggggaaCTTCAGCTTCCCGATATCCGACGGTAGTGTgcaaatctacagatcaaatt
IL1_RAP1A_MIPs_005	5	5	1	112240060	112240076	CAGCAAGTTGAAGTCGA	2	112240189	112240211	GTCATCCAGATAATTCTGAGTAA	1	112240077	112240188	TTGCCAACAGTGTATGCTCGAAATCCTGGATACTGCAGGGACAGTAAGGATGTTTTCTCTTTTTTTGATAGATTTTAATTTGTGAGCAGGTTTTGTCATCTGAGTAGGTTTT	112240043	112240139	148.1	+		best_mip	gtcatccagataattctgagtaaCTTCAGCTTCCCGATATCCGACGGTAGTGTcagcaagttgaagtcga
IL1_RAP1A_MIPs_006	6	5	1	112240085	112240103	AGGATTTCGAGCATACACT	1	112239952	112239972	ACAAATACAAAGCCTGTCTCC	1	112239973	112240084	GTTGGCAATCGACTTCAACTTGCTGTGGGGGCAAAAAAAAAAAAAAGGTTAAAGAGTAACATCAAAATCTCATTCTGTTTTCTTCCCACCTCTTCCATCAAAGTAACTATTA	112240043	112240139	44.2	-		best_mip	acaaatacaaagcctgtctccCTTCAGCTTCCCGATATCCGACGGTAGTGTaggatttcgagcatacact
IL1_RAP1A_MIPs_007	7	5	1	112245956	112245973	AGGAGCAATTTACAGCAA	2	112246086	112246107	GGACACGGAAGATGTAAGTATT	1	112245974	112246085	TGAGGGATTTGTATATGAAGAACGGCCAAGGTTTTGCACTAGTATATTCTATTACAGCTCAGTCCACGTTTAACGACTTACAGGACCTGAGGGAACAGATTTTACGGGTTAA	112245937	112246121	151.1	+		best_mip	ggacacggaagatgtaagtattCTTCAGCTTCCCGATATCCGACGGTAGTGTaggagcaatttacagcaa
IL1_RAP1A_MIPs_008	8	-1	1	112245991	112246010	GCAAAACCTTGGCCGTTCTT	1	112245859	112245878	CAAGTGAGTAACATTTTTTA	1	112245879	112245990	CATATACAAATCCCTCATTGCTGTAAATTGCTCCTATGATTTAAAAAATATGCAATTATAAATATATAAATTTCTTGAATGTATACTGCAACAATTTAAAACAGCATAATTA	112245937	112246121	56.2	-		best_mip	caagtgagtaacattttttaCTTCAGCTTCCCGATATCCGACGGTAGTGTgcaaaaccttggccgttctt
IL1_RAP1A_MIPs_009	9	5	1	112246195	112246211	TTCAGGCATGTGGTAGA	2	112246060	112246082	ACCCGTAAAATCTGTTCCCTCAG	1	112246083	112246194	TAGCTTCCAAATCCTCTACTAATAGAGAAAACAGGCACTTTTTTATTTGGCCACAGAGAGATGGCATAACATCTTACAGAGAGAAAAAATACTTACATCTTCCGTGTCCTTA	112245937	112246121	260.2	-		best_mip	acccgtaaaatctgttccctcagCTTCAGCTTCCCGATATCCGACGGTAGTGTttcaggcatgtggtaga
IL1_RAP1A_MIPs_010	10	5	1	112246978	112246995	TGGTTGGCAATAAATGTG	2	112247108	112247129	GGTAACCTACAACTGCTGGGCA	1	112246996	112247107	ACCTGGAAGATGAGCGAGTAGTTGGCAAAGAGCAGGGCCAGAATTTAGCAAGACAGTGGTGTAACTGTGCCTTTTTAGAATCTTCTGCAAAGTCAAAGATCAATGTTAATGA	112246944	112247128	166.1	+		best_mip	ggtaacctacaactgctgggcaCTTCAGCTTCCCGATATCCGACGGTAGTGTtggttggcaataaatgtg
IL1_RAP1A_MIPs_011	11	5	1	112246997	112247014	ACTCGCTCATCTTCCAGG	1	112246863	112246884	GCCACCAACTGAAATGCATTAG	1	112246885	112246996	TCACATTTATTGCCAACCAAAATCATTGGAACCTGTGGGAAGAAAAAAACGTAAAATGAACAATAACATACTCATTACTTAGCCTTTTAAAAAAATAAATAAGCAATTATCT	112246944	112247128	55.2	-		best_mip	gccaccaactgaaatgcattagCTTCAGCTTCCCGATATCCGACGGTAGTGTactcgctcatcttccagg
IL1_RAP1A_MIPs_012	12	5	1	112247167	112247184	TTCTTAAAAGTCTGGCTG	1	112247033	112247054	CCACTGTCTTGCTAAATTCTGG	1	112247055	112247166	TTAACTTAAAGCAAACTAAAAAGGCACTTGTTTGTGCTGCCCAGCAGTTGTAGGTTACCTCATTAACATTGATCTTTGACTTTGCAGAAGATTCTAAAAAGGCACAGTTACA	112246944	112247128	225.2	-		best_mip	ccactgtcttgctaaattctggCTTCAGCTTCCCGATATCCGACGGTAGTGTttcttaaaagtctggctg
IL1_RAP1A_MIPs_013	13	5	1	112251731	112251748	AACTGGTGGAGTAAGTAC	1	112251861	112251882	CATAGTCAGCAGCAGCTCTGAG	3	112251749	112251860	TTTTTTTCTTGTTTTTACTTAGATATTTTATGACCTGGTCAGACAGATAAATAGGAAAACACCAGTGGAAAAGAAGAAGCCTAAAAAGAAATCATGTCTGCTGCTCTAGGCC	112251751	112251877	112.1	+		best_mip	catagtcagcagcagctctgagCTTCAGCTTCCCGATATCCGACGGTAGTGTaactggtggagtaagtac
IL1_RAP1A_MIPs_014	14	5	1	112251942	112251959	GAAGTAGCTAAAGTCTGG	2	112251808	112251829	GGCTTCTTCTTTTCCACTGGTG	1	112251830	112251941	AAAAAGCCAAAATAGGAGCATGAGAAAGGCACTTGTTCTGCTTTTAGCATCTTACCTGGCTCAGAGCTGCTGCTGACTATGGGCCTAGAGCAGCAGACATGATTTCTTTTTA	112251751	112251877	193.2	-		best_mip	ggcttcttcttttccactggtgCTTCAGCTTCCCGATATCCGACGGTAGTGTgaagtagctaaagtctgg
IL1_AIM2_MIPs_001	15	5	1	159032503	159032520	AATAACCTGGATGGAGAA	1	159032633	159032654	CCTTCTAATACATTGGTCTGCC	1	159032521	159032632	AAAAAACATGCAGTCTGAGATGCAGTCGATGAGTGGCCCCTCCACTGTTTGCAGTCACTATGGCCTTCTGAAGTGTATGTATCATCTTCTCATAAAATTATTTTGTTCCCAC	159032462	159032528	173.1	+		best_mip	ccttctaatacattggtctgccCTTCAGCTTCCCGATATCCGACGGTAGTGTaataacctggatggagaa
IL1_AIM2_MIPs_002	16	5	1	159032573	159032590	CAGAAGGCCATAGTGACT	1	159032439	159032460	AAGCCAACTGGTCTAAGCAGCA	1	159032461	159032572	GCAAACAGTGGAGGGGCCACTCATCGACTGCATCTCAGACTGCATGTTTTTTTTCTCCATCCAGGTTATTAAGGCCAAAAAAAAAACATAGAGAAGTAAAAAGGACCAATTC	159032462	159032528	113.2	-		best_mip	aagccaactggtctaagcagcaCTTCAGCTTCCCGATATCCGACGGTAGTGTcagaaggccatagtgact
IL1_AIM2_MIPs_003	17	5	1	159033237	159033252	CCCCCTTGGAGAGTTG	5	159033365	159033388	CCTTACATTTCATTGTGTCCTCGT	1	159033253	159033364	ACTTTGTTCCATGCAGTTCCCACCTTTATGGTGCTATGAACTCCAGATGTCAGCTGTAGTTTTTCTCCATTTTTTGACAGTGTGAAGAATGTAAGTCGAACCTTATCTCCTT	159033256	159033484	111.1	+		best_mip	ccttacatttcattgtgtcctcgtCTTCAGCTTCCCGATATCCGACGGTAGTGTcccccttggagagttg
IL1_AIM2_MIPs_004	18	5	1	159033413	159033429	TCCCAGTGTTGTCACTT	6	159033542	159033564	GAAGAAGGCTCTAAAAAGAAATC	1	159033430	159033541	AGGTCAAATAATATGTTTTTCTTCTTTTCTGTTACCTATAAAAGAAAATCAACACCCAGCCTCTGATAATCGGATTAATGAATGCCGCATCAGTCACACATCAGACATGCCA	159033256	159033484	288.1	+		best_mip	gaagaaggctctaaaaagaaatcCTTCAGCTTCCCGATATCCGACGGTAGTGTtcccagtgttgtcactt
IL1_AIM2_MIPs_005	19	5	1	159033476	159033493	AGAGGCTGGGTGTTGATT	1	159033342	159033363	AGGAGATAAGGTTCGACTTACA	1	159033364	159033475	TTCTTTTATAGGTAACAGAAAAGAAGAAAAACATATTATTTGACCTAAGTGACAACACTGGGAAAATGGAAGTACTGGGGGTTAGAAACGAGGACACAATGAAATGTAAGGA	159033256	159033484	222.2	-		best_mip	aggagataaggttcgacttacaCTTCAGCTTCCCGATATCCGACGGTAGTGTagaggctgggtgttgatt
IL1_AIM2_MIPs_006	20	5	1	159035636	159035655	TTAAGATCAGATGGGAAATA	1	159035768	159035787	GGGTTTCACCAGCTTTTCTG	1	159035656	159035767	CGTTATTCTTACTAATCAATATGAAATTAGATATGAAAACTTACCTTCTGGACTACAAACAAACCATTCACAATTGTTCCAAGGGGCTGAGTTTGAAGCGTGTTGATCTTCG	159035680	159036139	90.1	+		best_mip	gggtttcaccagcttttctgCTTCAGCTTCCCGATATCCGACGGTAGTGTttaagatcagatgggaaata
IL1_AIM2_MIPs_007	21	5	1	159035852	159035871	TTACCTCTAAGAAACCACTG	1	159035984	159036003	GAAACATCTCCTGCTTGCCT	1	159035872	159035983	TGCCGATAATATCTTGCTATTATAATTATTCTCTTTGGAATGAATTTATCTTTCAGCAGTGTATTAAAAACTTTTACAAAGAAGAATTCCTTTTCTGTAGCCACTGTAGCAT	159035680	159036139	306.1	+		best_mip	gaaacatctcctgcttgcctCTTCAGCTTCCCGATATCCGACGGTAGTGTttacctctaagaaaccactg
IL1_AIM2_MIPs_008	22	5	1	159035873	159035891	ATAGCAAGATATTATCGGC	1	159035740	159035760	CAACACGCTTCAAACTCAGCC	1	159035761	159035872	ACAGTGGTTTCTTAGAGGTAAATAGCGCCTCACGTGTGTTAGATGCTGAATCTGACCAAAAGGTTAATGTCCCGCTGAACATTATCAGAAAAGCTGGTGAAACCCCGAAGAT	159035680	159036139	195.2	-		best_mip	caacacgcttcaaactcagccCTTCAGCTTCCCGATATCCGACGGTAGTGTatagcaagatattatcggc
IL1_AIM2_MIPs_009	23	5	1	159036061	159036078	CGCTTCTGAAACCCTTCT	1	159036191	159036212	CAGTGCTAAACCTCAGAAAGCC	1	159036079	159036190	CTGATAGATTCCTGCTGGGCCACCATCTGTTTCTGTTCAGGCTGAAGACAAGAGAAGAAAGATATCAGCTGTGAGTCAAAAAGGTACTATTGAAAGGACCTTACTTCACCTA	159035680	159036139	513.1	+		best_mip	cagtgctaaacctcagaaagccCTTCAGCTTCCCGATATCCGACGGTAGTGTcgcttctgaaacccttct
IL1_AIM2_MIPs_010	24	5	1	159036094	159036110	AAACAGATGGTGGCCCA	1	159035959	159035981	GCTACAGTGGCTACAGAAAAGGA	1	159035982	159036093	GCAGGAATCTATCAGAGAAGGGTTTCAGAAGCGCTGTTTGCCAGTTATGGTACTGAAAGCAAAGAAGCCCTTCACGTTTGAGACCCAAGAAGGCAAGCAGGAGATGTTTCAT	159035680	159036139	416.2	-		best_mip	gctacagtggctacagaaaaggaCTTCAGCTTCCCGATATCCGACGGTAGTGTaaacagatggtggccca
IL1_AIM2_MIPs_011	25	5	1	159038387	159038402	CACGTTGCTTTGCGAC	1	159038515	159038538	GCCAATAAGCATATAAACATATGA	1	159038403	159038514	ATCATTTCTGATGGCTGCAGATGCAGCAGGACTCATTTCAGCTTGACTTAGTGGCTTTGGTTTTGTTACCGATTTGTATTGCTTATCAACTGATTAAAAAATGAAAGACATG	159038338	159038511	179.1	+		best_mip	gccaataagcatataaacatatgaCTTCAGCTTCCCGATATCCGACGGTAGTGTcacgttgctttgcgac
IL1_AIM2_MIPs_012	26	5	1	159038432	159038451	AAGTCAAGCTGAAATGAGTC	1	159038300	159038319	GAGCATCACTGTCACTGTCA	1	159038320	159038431	CTGCTGCATCTGCAGCCATCAGAAATGATGTCGCAAAGCAACGTGCTGCACCAAAAGTCTCTCCTCATGTTAAGGTAGGATAAGGAGAGTGGAGTGGTCTTTGTCCTTGTAA	159038338	159038511	96.2	-		best_mip	gagcatcactgtcactgtcaCTTCAGCTTCCCGATATCCGACGGTAGTGTaagtcaagctgaaatgagtc
IL1_AIM2_MIPs_013	27	5	1	159038589	159038607	GCTGTTCTTGAAGATATCT	1	159038456	159038476	AATCGGTAACAAAACCAAAGC	1	159038477	159038588	TAATATGGTTTTAGTATTTATTCCTGGTGACATTTGAAAATGTGCACTGCTCATATGTTTATATGCTTATTGGCCATGTCTTTCATTTTTTAATCAGTTGATAAGCAATACA	159038338	159038511	253.2	-		best_mip	aatcggtaacaaaaccaaagcCTTCAGCTTCCCGATATCCGACGGTAGTGTgctgttcttgaagatatct
IL1_AIM2_MIPs_014	28	5	1	159043100	159043116	TCATCACTGCAGACACC	1	159043229	159043251	CCTCATCAGTGATGTTATCCAGG	1	159043117	159043228	GCCCCAGCATTTTGAATCATCAAGGTAGCTACTTGTATTCTGTTTGCAGTATGTAGTTTGCCTGTGGCAATATTAAACTCGTCTGAAAGAAAGAACTTAAACCTATCCAGTT	159043008	159043309	223.1	+		best_mip	cctcatcagtgatgttatccaggCTTCAGCTTCCCGATATCCGACGGTAGTGTtcatcactgcagacacc
IL1_AIM2_MIPs_015	29	5	1	159043118	159043137	GATGATTCAAAATGCTGGGG	1	159042986	159043005	GCCCCGTCCCTTTTTCTGCC	1	159043006	159043117	CGGTGTCTGCAGTGATGAAGACCATTCGTATTTTTCAGAAGTTGAATTATATGCTTTTGGCAAAACGTCTTCAGGAGGAGAAGGAGAAAGGTAATGTGGGAGTTCCACACCT	159043008	159043309	112.2	-		best_mip	gccccgtccctttttctgccCTTCAGCTTCCCGATATCCGACGGTAGTGTgatgattcaaaatgctgggg
IL1_AIM2_MIPs_016	30	-1	1	159043252	159043269	CCTGTTAGCAAGAGTATC	1	159043382	159043403	CTATTAATATTTTTTAAAGAAA	1	159043270	159043381	TCCTTGTATTTACTCTCCATCTGACAACTTTGGGATCAGCCTATAAGGAATCCAAAACATGTAAGATTACACCACCAAAAGTGATTCTACATTCAAAATAAAGCAAGGTGAG	159043008	159043309	376.1	+		best_mip	ctattaatattttttaaagaaaCTTCAGCTTCCCGATATCCGACGGTAGTGTcctgttagcaagagtatc
IL1_AIM2_MIPs_017	31	3	1	159043287	159043303	CCCAAAGTTGTCAGATG	2	159043152	159043174	AACTACATACTGCAAACAGAATA	1	159043175	159043286	GAGAGTAAATACAAGGAGATACTCTTGCTAACAGGCCTGGATAACATCACTGATGAGGAACTGGATAGGTTTAAGTTCTTTCTTTCAGACGAGTTTAATATTGCCACAGGCA	159043008	159043309	281.2	-		best_mip	aactacatactgcaaacagaataCTTCAGCTTCCCGATATCCGACGGTAGTGTcccaaagttgtcagatg
IL1_NCF2_MIPs_001	32	5	1	183525155	183525174	CTGTAATGTCTCAGTACAGT	1	183525287	183525306	GTTGCGCAGTCTTCAACAAA	1	183525175	183525286	ATACAGCAGAAGGGTGCTAAATCTTACAAACAAGTAATAGGGCTTCATTTTCTTCAGCTTTGTAGTTTGTGAAACATCCTAGACTTCTCTCCGAGTGCTTTCCAAATCTGTA	183525233	183525396	56.1	+		best_mip	gttgcgcagtcttcaacaaaCTTCAGCTTCCCGATATCCGACGGTAGTGTctgtaatgtctcagtacagt
IL1_NCF2_MIPs_002	33	5	1	183525397	183525415	ATCTTCCTACAGTGGTTTT	1	183525264	183525284	CAGATTTGGAAAGCACTCGGA	1	183525285	183525396	AGAAATCCATGTGTACTTTTCCTTTTATCAGTGAATGAAGAATGGCTGGAAGGGGAGTGCAAAGGGAAGGTGGGCATTTTCCCCAAAGTTTTTGTTGAAGACTGCGCAACTA	183525233	183525396	166.2	-		best_mip	cagatttggaaagcactcggaCTTCAGCTTCCCGATATCCGACGGTAGTGTatcttcctacagtggtttt
IL1_NCF2_MIPs_003	34	5	1	183529124	183529143	CTGGCTAAAGTTTTGTTTGT	1	183529256	183529275	CCCTTCCTGAAACTCCAGGT	1	183529144	183529255	AGATTATTGATATTTTCTTCTCTCTGCCCTTGACCTTGTTTCTGCTAACATGTAAATTTGTTTCTATAGTCTTGGAGTAGCACTTACCCTTTGATAACACCAGGATTATATC	183529172	183529428	86.1	+		best_mip	cccttcctgaaactccaggtCTTCAGCTTCCCGATATCCGACGGTAGTGTctggctaaagttttgtttgt
IL1_NCF2_MIPs_004	35	5	1	183529320	183529337	CTGCCTTTCTTAAGCTGA	1	183529450	183529471	CAAGTGAACACTGAACATCACT	1	183529338	183529449	GGTTCTGTTGTCTGGTTATTAGCATCAGCTTTTTCACTTTCCTTGGGTTCATCTGGAAAGCCTTGGTCACCCTGAAATAATAAAGGGCCTGTTAATTTTCCCAATTTCCTGC	183529172	183529428	280.1	+		best_mip	caagtgaacactgaacatcactCTTCAGCTTCCCGATATCCGACGGTAGTGTctgcctttcttaagctga
IL1_NCF2_MIPs_005	36	5	1	183529357	183529374	GTGAAAAAGCTGATGCTA	1	183529223	183529244	GGTGTTATCAAAGGGTAAGTGC	1	183529245	183529356	ATAACCAGACAACAGAACCTCAGCTTAAGAAAGGCAGCCAAGTGGAGGCACTCTTCAGTTATGAGGCTACCCAACCAGAGGACCTGGAGTTTCAGGAAGGGGATATAATCCT	183529172	183529428	187.2	-		best_mip	ggtgttatcaaagggtaagtgcCTTCAGCTTCCCGATATCCGACGGTAGTGTgtgaaaaagctgatgcta
IL1_NCF2_MIPs_006	37	5	1	183532320	183532336	TTGCACTCACCACTGTG	2	183532449	183532471	GGGATAATGAGTAAGAATCCAGT	1	183532337	183532448	TTCTCACACCACAGAGTCAGGCAGTAGTTTTTCACCTGGCCCCAGGCATCCTTCATGCTGTCTTCTGAAAGGGGCACCAGCTCATTGCTGTCCCGAGGCCGATAGCTGGGTG	183532310	183532461	141.1	+		best_mip	gggataatgagtaagaatccagtCTTCAGCTTCCCGATATCCGACGGTAGTGTttgcactcaccactgtg
IL1_NCF2_MIPs_007	38	5	1	183532343	183532360	CTGCCTGACTCTGTGGTG	1	183532209	183532230	GTGGTGTTGGGGATATGGTGTG	1	183532231	183532342	TGAGAACACAGTGGTGAGTGCAATGAGGGGCATCTAAAGTTACATTTCCACTGAGCCACTTCCTCAACAATTTGAAATTTATCAAGCACCTTCTGTGTACTAGGCACTATAT	183532310	183532461	35.2	-		best_mip	gtggtgttggggatatggtgtgCTTCAGCTTCCCGATATCCGACGGTAGTGTctgcctgactctgtggtg
IL1_NCF2_MIPs_008	39	5	1	183532482	183532500	CATCACAAAAACCATCCTC	1	183532613	183532633	CATGTCCCGGACCTGGCTGTA	1	183532501	183532612	CTCTTCCCTCCTCCAGGCCAGCACAAGGTTCCCACTGTACCCCTCACAGCTGCCTGCATGGAGCTCACCTCAGCTTAGTGTGTTCCAGCCGGAGCTCCAGTTTCTTAGACAC	183532549	183532769	66.1	+		best_mip	catgtcccggacctggctgtaCTTCAGCTTCCCGATATCCGACGGTAGTGTcatcacaaaaaccatcctc
IL1_NCF2_MIPs_009	40	5	1	183532529	183532546	TGAGGGGTACAGTGGGAA	1	183532395	183532416	CTGGTGCCCCTTTCAGAAGACA	1	183532417	183532528	CCTTGTGCTGGCCTGGAGGAGGGAAGAGGAGGATGGTTTTTGTGATGATGTTCTTTGACTGGATTCTTACTCATTATCCCCACCCAGCTATCGGCCTCGGGACAGCAATGAG	183532310	183532461	221.2	-		best_mip	ctggtgcccctttcagaagacaCTTCAGCTTCCCGATATCCGACGGTAGTGTtgaggggtacagtgggaa
IL1_NCF2_MIPs_010	41	5	1	183532561	183532578	GAGCTCACCTCAGCTTAG	1	183532691	183532712	GTAGGGCATGGGAACACTGAGC	1	183532579	183532690	TGTGTTCCAGCCGGAGCTCCAGTTTCTTAGACACCATGTCCCGGACCTGGCTGTAGGGGAGCCCGGGCTGAGTCTTCATGACTACCGTGTACTTGTAGTGCACCTTGAGTGT	183532549	183532769	144.1	+		best_mip	gtagggcatgggaacactgagcCTTCAGCTTCCCGATATCCGACGGTAGTGTgagctcacctcagcttag
IL1_NCF2_MIPs_011	42	5	1	183532802	183532817	GGTACCCCCTGTGCCA	2	183532666	183532689	CACTCAAGGTGCACTACAAGTACA	1	183532690	183532801	AATCACGAAACTGCGGTGATCCAGGATGTTGAGAGAAAGCCTCAGACACTCAGGAGTTCCCTTTGTTTCCTCCCCACTCAGGAAGTGAAGCTCAGTGTTCCCATGCCCTACA	183532549	183532769	255.2	-		best_mip	cactcaaggtgcactacaagtacaCTTCAGCTTCCCGATATCCGACGGTAGTGTggtaccccctgtgcca
IL1_NCF2_MIPs_012	43	5	1	183533231	183533247	TTTCATCTGTGTGTGGC	2	183533096	183533118	GTTTCAAGTGGTAGAAGATGGGA	1	183533119	183533230	AGGGGCTGGCCAAGGATGTTCATTCACCATCTTCTTTTGTTTTACTCCCTACTTTTTCCATTCAGGCCAGAAACAAAAAGAAGAGCCTAAGGTAACATTTTTCCCTCATACT	183533120	183533185	113.2	-		best_mip	gtttcaagtggtagaagatgggaCTTCAGCTTCCCGATATCCGACGGTAGTGTtttcatctgtgtgtggc
IL1_NCF2_MIPs_013	44	5	1	183534748	183534766	AGAATTTCCTGGAAGGCAG	1	183534879	183534899	AGGAGCTGGGATGTCGGACTG	1	183534767	183534878	GGAGAGGAACTCAGGAAGCAGCCTGGCATGCTGCTGCACCCAGACCTAGGCTGTGGCTCCAGGACCACTCACCTGGTGACAGCTGGGGTCTTCCAGGGGCTTTGGAACTAGG	183534817	183534934	64.1	+		best_mip	aggagctgggatgtcggactgCTTCAGCTTCCCGATATCCGACGGTAGTGTagaatttcctggaaggcag
IL1_NCF2_MIPs_014	45	5	1	183534987	183535004	ATGGGGTCTCTGTAGGGG	1	183534853	183534874	GTTCCAAAGCCCCTGGAAGACC	1	183534875	183534986	TGTTTCCCCACATCCACCCCTGCCTGGGAACTTTGAATGAAGGTTCTGACCGTCGCTCCCTGTTGCCTTCAGGAGGAAAGCTCTCCGCAGTCCGACATCCCAGCTCCTCCTA	183534817	183534934	172.2	-		best_mip	gttccaaagcccctggaagaccCTTCAGCTTCCCGATATCCGACGGTAGTGTatggggtctctgtagggg
IL1_NCF2_MIPs_015	46	5	1	183536121	183536137	GTGCTGCACTGCAGAAG	1	183535986	183536008	ATCTCTCCCTGGAGGGGAGAAAA	1	183536009	183536120	GGGCTTGTTCCCTGCAACTACCTTGAACCAGTTGAGCTGCGGATCCACCCTCAGCAGCAGCCCCAGGTAATGTGATGCCAAGGCCTGACCCATTTCCTCTCACCCTTTAGGG	183536033	183536143	90.2	-		best_mip	atctctccctggaggggagaaaaCTTCAGCTTCCCGATATCCGACGGTAGTGTgtgctgcactgcagaag
IL1_NCF2_MIPs_016	47	5	1	183536179	183536196	CTGTTCTGTGGTGTGGGT	1	183536045	183536066	CAGCAGCCCCAGGTAATGTGAT	1	183536067	183536178	ACTGATGAGCACATCTTTATTTTTTCCTTTCTGATTCTGTGGTGCTGCACTGCAGAAGGGGCTTGTTCCCTGCAACTACCTTGAACCAGTTGAGCTGCGGATCCACCCTCAG	183536033	183536143	148.2	-		best_mip	cagcagccccaggtaatgtgatCTTCAGCTTCCCGATATCCGACGGTAGTGTctgttctgtggtgtgggt
IL1_NCF2_MIPs_017	48	5	1	183536258	183536275	GCAACAGATACTGCTCCA	0	183536388	183536409	ACAAAGACAATGTTCCCTGGCA	1	183536276	183536387	CAGAGACTGCATTTGCTGCCAGGATCCCATGCCCATCGCACCAGCCCCTGATCCTCTGCATACCTGCCCGTTGAACATGACCGTGGCCCAGTTATCATTGCCCTTCTTCAAG	183536388	183536435	2.1	+	snp:183536261:4:A/G		acaaagacaatgttccctggcaCTTCAGCTTCCCGATATCCGACGGTAGTGTgcaacagatactgctcca
IL1_NCF2_MIPs_018	49	5	1	183536258	183536275	GCAGCAGATACTGCTCCA	0	183536388	183536409	ACAAAGACAATGTTCCCTGGCA	1	183536276	183536387	CAGAGACTGCATTTGCTGCCAGGATCCCATGCCCATCGCACCAGCCCCTGATCCTCTGCATACCTGCCCGTTGAACATGACCGTGGCCCAGTTATCATTGCCCTTCTTCAAG	183536388	183536435	2.2	+	snp:183536261:4:A/G		acaaagacaatgttccctggcaCTTCAGCTTCCCGATATCCGACGGTAGTGTgcagcagatactgctcca
IL1_NCF2_MIPs_019	50	5	1	183536259	183536276	CAACAGATACTGCTCCAC	0	183536389	183536410	CAAAGACAATGTTCCCTGGCAT	1	183536277	183536388	AGAGACTGCATTTGCTGCCAGGATCCCATGCCCATCGCACCAGCCCCTGATCCTCTGCATACCTGCCCGTTGAACATGACCGTGGCCCAGTTATCATTGCCCTTCTTCAAGA	183536319	183536503	72.1	+	snp:183536261:3:A/G		caaagacaatgttccctggcatCTTCAGCTTCCCGATATCCGACGGTAGTGTcaacagatactgctccac
IL1_NCF2_MIPs_020	51	5	1	183536259	183536276	CAGCAGATACTGCTCCAC	0	183536389	183536410	CAAAGACAATGTTCCCTGGCAT	1	183536277	183536388	AGAGACTGCATTTGCTGCCAGGATCCCATGCCCATCGCACCAGCCCCTGATCCTCTGCATACCTGCCCGTTGAACATGACCGTGGCCCAGTTATCATTGCCCTTCTTCAAGA	183536319	183536503	72.2	+	snp:183536261:3:A/G		caaagacaatgttccctggcatCTTCAGCTTCCCGATATCCGACGGTAGTGTcagcagatactgctccac
IL1_NCF2_MIPs_021	52	5	1	183536372	183536391	TTGTCTTGAAGAAGGGCAAT	1	183536240	183536259	GCCTTCTTTGCAGACCAGCC	1	183536260	183536371	GATAACTGGGCCACGGTCATGTTCAACGGGCAGGTATGCAGAGGATCAGGGGCTGGTGCGATGGGCATGGGATCCTGGCAGCAAATGCAGTCTCTGTGGAGCAGTATCTGCT	183536217	183536259	157.2	-		best_mip	gccttctttgcagaccagccCTTCAGCTTCCCGATATCCGACGGTAGTGTttgtcttgaagaagggcaat
IL1_NCF2_MIPs_022	53	5	1	183536417	183536435	GAGCTCTTCTTTTGTCTCA	1	183536548	183536568	ACTTGGAGCCAGGGACTTGGC	1	183536436	183536547	GGCACAAACCCAAATAGCACACGGTGAGCCTCCCCTTCCAGAGCCCTGCAGAGGATAGACACAAGATCCAGCCCCCATCCCCTCACATGATGCCATGGCGCAAATACACTGA	183536319	183536503	231.1	+		best_mip	acttggagccagggacttggcCTTCAGCTTCCCGATATCCGACGGTAGTGTgagctcttcttttgtctca
IL1_NCF2_MIPs_023	54	5	1	183536417	183536435	GAGCTCTTCTTTTGTCTCA	1	183536548	183536568	ACTTGGAGCCAGGGACTTGGC	1	183536436	183536547	GGCACAAACCCAAATAGCACACGGTGAGCCTCCCCTTCCAGAGCCCTGCAGAGGATAGACACAAGATCCAGCCCCCATCCCCTCACATGATGCCATGGCGCAAATACACTGA	183536388	183536435	162.1	+		best_mip	acttggagccagggacttggcCTTCAGCTTCCCGATATCCGACGGTAGTGTgagctcttcttttgtctca
IL1_NCF2_MIPs_024	55	5	1	183536469	183536485	TGCAGGGCTCTGGAAGG	6	183536334	183536356	GTCATGTTCAACGGGCAGGTATG	1	183536357	183536468	GGAGGCTCACCGTGTGCTATTTGGGTTTGTGCCTGAGACAAAAGAAGAGCTCCAGGTCATGCCAGGGAACATTGTCTTTGTCTTGAAGAAGGGCAATGATAACTGGGCCACG	183536388	183536435	83.2	-		best_mip	gtcatgttcaacgggcaggtatgCTTCAGCTTCCCGATATCCGACGGTAGTGTtgcagggctctggaagg
IL1_NCF2_MIPs_025	56	5	1	183538182	183538198	CCCTGACCCCACCTTCA	3	183538311	183538333	GCTCAGCTGCCTATTGAACATTC	1	183538199	183538310	TCTTCTTCCCTCCCTTTCTTGCCATCAGCTCAGGCTTGGCGCTTGGATATTCTATTTATGGATTTGAATCTAACTTACCTGAAGATCTCTGGGGTTTTCGGTCTGGGTGGAG	183538257	183538340	56.1	+		best_mip	gctcagctgcctattgaacattcCTTCAGCTTCCCGATATCCGACGGTAGTGTccctgaccccaccttca
IL1_NCF2_MIPs_026	57	5	1	183538414	183538431	TTTGATTTTCTGGTCTGG	1	183538280	183538301	GACCGAAAACCCCAGAGATCTT	1	183538302	183538413	AAGAATGCTCAAATTACCATTAGCCGTTTGTTGTCTCTCCCCTGCTTTCCCTCATTGCCTTTTCCGTTTTCACTTCTCCTGAATGTTCAATAGGCAGCTGAGCCTCCACCCA	183538257	183538340	159.2	-		best_mip	gaccgaaaaccccagagatcttCTTCAGCTTCCCGATATCCGACGGTAGTGTtttgattttctggtctgg
IL1_NCF2_MIPs_027	58	5	1	183539856	183539874	AATGCTTCACAGAAAGCTC	1	183539987	183540007	ACAGGAGGGTGTGAGGCTCTG	1	183539875	183539986	TCGAGACCTAGGTCCATGGAGAAGGTCAGGACTGCCTTACCTGTGGTTGCAGAGGGGCAAACCCAGAGAAACTGTCTTGATCCACCACAGATGCCACGACCTAAAATCAAGG	183539890	183539995	99.1	+		best_mip	acaggagggtgtgaggctctgCTTCAGCTTCCCGATATCCGACGGTAGTGTaatgcttcacagaaagctc
IL1_NCF2_MIPs_028	59	5	1	183540088	183540106	AATCCTTAGTTACTGTCCA	1	183539955	183539975	GGTCGTGGCATCTGTGGTGGA	1	183539976	183540087	CGTCTGAAACCAGGCTCACGTAAGAACAGGTCTAGGGCATGAGCAAAGAGGGAGACCCAGAAGAATGGAAACAGTGCTGGCAGAGCCTCACACCCTCCTGTCCTTGATTTTA	183539890	183539995	200.2	-		best_mip	ggtcgtggcatctgtggtggaCTTCAGCTTCCCGATATCCGACGGTAGTGTaatccttagttactgtcca
IL1_NCF2_MIPs_029	60	3	1	183542369	183542385	TCATTTGGTCGAAACAG	1	183542498	183542520	GTGAATAGATGCAAGAATTCATT	1	183542386	183542497	CTTGCCCACAGGGATCACCACTGGCTCATATAGCTTCTGCTTCTGTAACACAGAAAACGTAGCATTCCCTTATGTGAAAATGGGGGTGACGATGCTTGTCCTGCCTCCCTCA	183542300	183542447	200.1	+		best_mip	gtgaatagatgcaagaattcattCTTCAGCTTCCCGATATCCGACGGTAGTGTtcatttggtcgaaacag
IL1_NCF2_MIPs_030	61	5	1	183542411	183542430	CAGAAGCAGAAGCTATATGA	1	183542279	183542298	CCCCTGAGTCTCCTGTGGCC	1	183542299	183542410	GCCAGTGGTGATCCCTGTGGGCAAGCTGTTTCGACCAAATGAGAGACAAGTGGCTCAGCTGGCCAAGAAGGATTACCTAGGCAAGGCGACGGTAGGTGGGATTGCTCAGCTT	183542300	183542447	113.2	-		best_mip	cccctgagtctcctgtggccCTTCAGCTTCCCGATATCCGACGGTAGTGTcagaagcagaagctatatga
IL1_NCF2_MIPs_031	62	5	1	183543587	183543604	CATCCTCTCAACACCTGC	1	183543717	183543738	CCTCCTTCTTGGCATACATGAA	1	183543605	183543716	ATCACCAATACGCTTACCCAGACACACTCCATCGCCTTGTCGATTTTGGAATGTCTGGGCTCAGACTTCATGCTCGTGGCCAATGCTAACTGTTCTTCAGCTTTTTTCCATT	183543602	183543776	117.1	+		best_mip	cctccttcttggcatacatgaaCTTCAGCTTCCCGATATCCGACGGTAGTGTcatcctctcaacacctgc
IL1_NCF2_MIPs_032	63	5	1	183543658	183543674	TGAAGTCTGAGCCCAGA	2	183543523	183543545	AGCCATAAAAGTGGTGCTTTTAC	1	183543546	183543657	CATTCCAAAATCGACAAGGCGATGGAGTGTGTCTGGGTAAGCGTATTGGTGATGCAGGTGTTGAGAGGATGTCACTGGATTCTCATTTGTCTCAGAGGACATGCCATTGAGA	183543602	183543776	58.2	-		best_mip	agccataaaagtggtgcttttacCTTCAGCTTCCCGATATCCGACGGTAGTGTtgaagtctgagcccaga
IL1_NCF2_MIPs_033	64	5	1	183543823	183543840	TCTCAGAGTATACGTGTG	1	183543689	183543710	AAAAAGCTGAAGAACAGTTAGC	1	183543711	183543822	AGCCTTTCCCTGGCACCTTGATTTGGAGTAGTCTCAAGTTTTATGTTGCGGTCTGTACTTTTCTAGGTGTTATATAACATTGCTTTCATGTATGCCAAGAAGGAGGAATGGA	183543602	183543776	223.2	-		best_mip	aaaaagctgaagaacagttagcCTTCAGCTTCCCGATATCCGACGGTAGTGTtctcagagtatacgtgtg
IL1_NCF2_MIPs_034	65	5	1	183546681	183546697	CATCCATCCAGCCATGA	2	183546810	183546832	GCTTCTTTAAGGTCTTTGATAGC	1	183546698	183546809	TCCCCTCCTGCCCAGGCCAGGCCCTGTTCTCCTTACCTCACAGGCAAACAGCTTGAACTGGAGCCCCAGGATCTTATAGTCTATCAGCTGGTTCCCTCGAAGCTGAATCAAG	183546711	183546864	101.1	+		best_mip	gcttctttaaggtctttgatagcCTTCAGCTTCCCGATATCCGACGGTAGTGTcatccatccagccatga
IL1_NCF2_MIPs_035	66	5	1	183546909	183546926	GGAAGGGAGAAGCAGACT	2	183546775	183546796	CGAGGGAACCAGCTGATAGACT	1	183546797	183546908	CACATTTTATGCTGCATTTATTTCTCCATCCACTAGACTGCTGTATTTTCTCCCTCTGTCCTGCAGATATGATTTGGCTATCAAAGACCTTAAAGAAGCCTTGATTCAGCTT	183546711	183546864	200.2	-		best_mip	cgagggaaccagctgatagactCTTCAGCTTCCCGATATCCGACGGTAGTGTggaagggagaagcagact
IL1_NCF2_MIPs_036	67	5	1	183555933	183555950	GTTGGGAAGGTACTGCTC	1	183556063	183556084	AAGTAAGCCACTGCCAAGTGCT	1	183555951	183556062	AAACACCAAGCCCGCAACACTGAGACCCCTTGGGTTTCTCTCTGAAATCCTCCAGTTGGTGCAACATTGAACCACTTACTTCTCTGTCTGGTAGTAGAGCATCCCTCGTTGG	183556007	183556135	58.1	+		best_mip	aagtaagccactgccaagtgctCTTCAGCTTCCCGATATCCGACGGTAGTGTgttgggaaggtactgctc
IL1_NCF2_MIPs_037	68	5	1	183556138	183556154	CTGCCTTGCATCATGGC	1	183556003	183556025	GTGGTTCAATGTTGCACCAACTG	1	183556026	183556137	CATGTCTGGACCCTTCTCTCCTCAGGCCTTTACCAGAAGCATTAACCGAGACAAGCACTTGGCAGTGGCTTACTTCCAACGAGGGATGCTCTACTACCAGACAGAGAAGTAA	183556007	183556135	133.2	-		best_mip	gtggttcaatgttgcaccaactgCTTCAGCTTCCCGATATCCGACGGTAGTGTctgccttgcatcatggc
IL1_NCF2_MIPs_038	69	5	1	183559247	183559265	AACAAATGCACAGAGGAGG	1	183559378	183559398	GAAGGCATCCAGGGCTCCCTT	1	183559266	183559377	CCCGGAAAGAGGCACCTCCACTCACCTTCTCTGCTTCAGTCATGTTCTTCAGGATAGTGTACATGCAGCCAATGTTGAAGCAAATCCGGGAGTGGGGGTCCTGGACGGCACT	183559270	183559484	110.1	+		best_mip	gaaggcatccagggctcccttCTTCAGCTTCCCGATATCCGACGGTAGTGTaacaaatgcacagaggagg
IL1_NCF2_MIPs_039	70	5	1	183559427	183559444	CCTTCATTCCAGAGGCTG	1	183559557	183559578	CCCCAAGGTGTTCACTTTCTGG	1	183559445	183559556	ATGGCCTCCACCAGGGACATGATTAGGTAGAAACTAGGAGGCCAAGAGAGCTGCCAGGAGACAGAGAGAAGACAGGTTGGAGCGTCTCCCCTAGCAGGGCTGCCTTAGTGGC	183559270	183559484	289.1	+		best_mip	ccccaaggtgttcactttctggCTTCAGCTTCCCGATATCCGACGGTAGTGTccttcattccagaggctg
IL1_NCF2_MIPs_040	71	5	1	183559448	183559464	ATGTCCCTGGTGGAGGC	5	183559313	183559335	GGCTGCATGTACACTATCCTGAA	1	183559336	183559447	CATCAGCCTCTGGAATGAAGGGGTGCTGGCAGCGGACAAGAAGGACTGGAAGGGAGCCCTGGATGCCTTCAGTGCCGTCCAGGACCCCCACTCCCGGATTTGCTTCAACATT	183559270	183559484	180.2	-		best_mip	ggctgcatgtacactatcctgaaCTTCAGCTTCCCGATATCCGACGGTAGTGTatgtccctggtggaggc
IL1_NLRP3_MIPs_001	72	5	1	247582045	247582062	GCCTGGTATCTTAGTGTG	1	247582175	247582196	ATGCACTTAGAGGACTATCCTC	1	247582063	247582174	GACCGAAGCCTAAGGACCCTGAAAACAGCTGCAGATGAAGATGGCAAGCACCCGCTGCAAGCTGGCCAGGTACCTGGAGGACCTGGAGGATGTGGACTTGAAGAAATTTAAG	247582077	247582399	100.1	+		best_mip	atgcacttagaggactatcctcCTTCAGCTTCCCGATATCCGACGGTAGTGTgcctggtatcttagtgtg
IL1_NLRP3_MIPs_002	73	5	1	247582255	247582271	TCTAGCCACGCTAATGA	2	247582384	247582406	GTGGAAGGAAGACTTTTAAAAAA	1	247582272	247582383	TCGACTTCAATGGGGAGGAGAAGGCGTGGGCCATGGCCGTGTGGATCTTCGCTGCGATCAACAGGAGAGACCTTTATGAGAAAGCAAAAAGAGATGAGCCGAAGTGGGGTGA	247582077	247582399	309.1	+		best_mip	gtggaaggaagacttttaaaaaaCTTCAGCTTCCCGATATCCGACGGTAGTGTtctagccacgctaatga
IL1_NLRP3_MIPs_003	74	5	1	247582282	247582297	CGCCTTCTCCTCCCCA	6	247582146	247582169	ATTTCTTCAAGTCCACATCCTCCA	1	247582170	247582281	TTGAAGTCGATCATTAGCGTGGCTAGATCCACATGGTCTGCCTTCTCTGTCTGACCCCTCGGGAGGGGGATGCAGCCCTTCTGGGGAGGATAGTCCTCTAAGTGCATCTTAA	247582077	247582399	207.2	-		best_mip	atttcttcaagtccacatcctccaCTTCAGCTTCCCGATATCCGACGGTAGTGTcgccttctcctcccca
IL1_NLRP3_MIPs_004	75	5	1	247582480	247582496	CAACAAGAGCAACTCCG	1	247582345	247582367	CATCTCTTTTTGCTTTCTCATAA	1	247582368	247582479	TCTCAAAAAAAAATATATATATATATATATATAAAGATGGAAAATTGTACACTATGTGCACTTGGCCACAATTTTTTTTAAAAGTCTTCCTTCCACTCACCCCACTTCGGCT	247582077	247582399	405.2	-		best_mip	catctctttttgctttctcataaCTTCAGCTTCCCGATATCCGACGGTAGTGTcaacaagagcaactccg
IL1_NLRP3_MIPs_005	76	5	1	247586564	247586582	GTGATATGCCAGGAAGACA	1	247586695	247586715	GTTCAGGAGGCTCTGGGAAGC	1	247586583	247586694	GCATTGAAGAGGAGTGGATGGGTTTACTGGAGTACCTTTCGAGAATCTCTATTTGTAAAATGAAGAAAGGTAAGCGACTGGGGTGGTGCTTCTAGTTGAGTTTTAAGACCTG	247586512	247586671	185.1	+		best_mip	gttcaggaggctctgggaagcCTTCAGCTTCCCGATATCCGACGGTAGTGTgtgatatgccaggaagaca
IL1_NLRP3_MIPs_006	77	5	1	247586599	247586616	TACTCCAGTAAACCCATC	1	247586465	247586486	GAGGATGCAATTGAAACCTGGC	1	247586487	247586598	CACTCCTCTTCAATGCTGTCTTCCTGGCATATCACAGTGGGATTCGAAACACGTGCATTATCTGAACCTAAAAGGGAAAAAAAAGGTGTCAAAACCCAGAACTATTATCACA	247586512	247586671	89.2	-		best_mip	gaggatgcaattgaaacctggcCTTCAGCTTCCCGATATCCGACGGTAGTGTtactccagtaaacccatc
IL1_NLRP3_MIPs_007	78	5	1	247587108	247587127	TGTGTGTATACTTTCCCCCT	1	247587240	247587259	CAAACGCTACACACGACTGC	1	247587128	247587239	AACTTCCTGTCTTTGCCGTAGATTACCGTAAGAAGTACAGAAAGTACGTGAGAAGCAGATTCCAGTGCATTGAAGACAGGAATGCCCGTCTGGGTGAGAGTGTGAGCCTCAA	247587129	247588925	113.1	+		best_mip	caaacgctacacacgactgcCTTCAGCTTCCCGATATCCGACGGTAGTGTtgtgtgtatactttccccct
IL1_NLRP3_MIPs_008	79	5	1	247587312	247587328	CATCGGCAAGACCAAGA	1	247587441	247587463	AACAATCCTGGCCAGGAAGATGA	1	247587329	247587440	CGTGTGAGAGCCCCGTGAGTCCCATTAAGATGGAGTTGCTGTTTGACCCCGATGATGAGCATTCTGAGCCTGTGCACACCGTGGTGTTCCAGGGGGCGGCAGGGATTGGGAA	247587129	247588925	314.1	+		best_mip	aacaatcctggccaggaagatgaCTTCAGCTTCCCGATATCCGACGGTAGTGTcatcggcaagaccaaga
IL1_NLRP3_MIPs_009	80	5	1	247587350	247587368	AGCAACTCCATCTTAATGG	1	247587217	247587237	GAGGCTCACACTCTCACCCAG	1	247587238	247587349	GACTCACGGGGCTCTCACACGTCTTGGTCTTGCCGATGGCCAGAAGCTCCTGCTCCCTCTCCTGCTGGCTCCGGTGCTCCTTGATGAGACGCAGTCGTGTGTAGCGTTTGTT	247587129	247588925	223.2	-		best_mip	gaggctcacactctcacccagCTTCAGCTTCCCGATATCCGACGGTAGTGTagcaactccatcttaatgg
IL1_NLRP3_MIPs_010	81	5	1	247587482	247587500	GGACACTCTACCAAGACAG	1	247587613	247587633	ATCGTGAGAAAACCCTCCAGA	1	247587501	247587612	GTTTGACTATCTGTTCTATATCCACTGTCGAGAGGTGAGCCTTGTGACACAGAGGAGCCTGGGGGACCTGATCATGAGCTGCTGCCCCGACCCAAACCCACCCATCCACAAG	247587129	247588925	486.1	+		best_mip	atcgtgagaaaaccctccagaCTTCAGCTTCCCGATATCCGACGGTAGTGTggacactctaccaagacag
IL1_NLRP3_MIPs_011	82	3	1	247587503	247587522	GATATAGAACAGATAGTCAA	1	247587371	247587390	ATGCTCATCATCGGGGTCAA	1	247587391	247587502	ACCTGTCTTGGTAGAGTGTCCCCGACGCCCAGTCCAACATCATCTTCCTGGCCAGGATTGTTTTCCCAATCCCTGCCGCCCCCTGGAACACCACGGTGTGCACAGGCTCAGA	247587129	247588925	376.2	-		best_mip	atgctcatcatcggggtcaaCTTCAGCTTCCCGATATCCGACGGTAGTGTgatatagaacagatagtcaa
IL1_NLRP3_MIPs_012	83	3	1	247587563	247587581	GGGACCTGATCATGAGCTG	1	247587694	247587714	CCGCTCTGCACTGACTGGCAG	1	247587582	247587693	CTGCCCCGACCCAAACCCACCCATCCACAAGATCGTGAGAAAACCCTCCAGAATCCTCTTCCTCATGGACGGCTTCGATGAGCTGCAAGGTGCCTTTGACGAGCACATAGGA	247587695	247587670	1.1	+		best_mip	ccgctctgcactgactggcagCTTCAGCTTCCCGATATCCGACGGTAGTGTgggacctgatcatgagctg
IL1_NLRP3_MIPs_013	84	5	1	247587631	247587650	AGAATCCTCTTCCTCATGGA	1	247587763	247587782	CTGCTTCCCGAGGCCTCTCT	1	247587651	247587762	CGGCTTCGATGAGCTGCAAGGTGCCTTTGACGAGCACATAGGACCGCTCTGCACTGACTGGCAGAAGGCCGAGCGGGGAGACATTCTCCTGAGCAGCCTCATCAGAAAGAAG	247587695	247587670	70.1	+	snp:247587771:9:C/T		ctgcttcccgaggcctctctCTTCAGCTTCCCGATATCCGACGGTAGTGTagaatcctcttcctcatgga
IL1_NLRP3_MIPs_014	85	5	1	247587631	247587650	AGAATCCTCTTCCTCATGGA	1	247587763	247587782	CTGCTTCCTGAGGCCTCTCT	1	247587651	247587762	CGGCTTCGATGAGCTGCAAGGTGCCTTTGACGAGCACATAGGACCGCTCTGCACTGACTGGCAGAAGGCCGAGCGGGGAGACATTCTCCTGAGCAGCCTCATCAGAAAGAAG	247587695	247587670	70.1	+	snp:247587771:9:C/T		ctgcttcctgaggcctctctCTTCAGCTTCCCGATATCCGACGGTAGTGTagaatcctcttcctcatgga
IL1_NLRP3_MIPs_015	86	3	1	247587694	247587710	CAGTCAGTGCAGAGCGG	1	247587559	247587581	CAGCTCATGATCAGGTCCCCCAG	1	247587582	247587693	TCCTATGTGCTCGTCAAAGGCACCTTGCAGCTCATCGAAGCCGTCCATGAGGAAGAGGATTCTGGAGGGTTTTCTCACGATCTTGTGGATGGGTGGGTTTGGGTCGGGGCAG	247587129	247588925	567.2	-		best_mip	cagctcatgatcaggtcccccagCTTCAGCTTCCCGATATCCGACGGTAGTGTcagtcagtgcagagcgg
IL1_NLRP3_MIPs_016	87	5	1	247587754	247587770	AGAAAGAAGCTGCTTCC	4	247587883	247587905	GAGTACTTCTTCAAGTACTTCTC	1	247587771	247587882	CGAGGCCTCTCTGCTCATCACCACGAGACCTGTGGCCCTGGAGAAACTGCAGCACTTGCTGGACCATCCTCGGCATGTGGAGATCCTGGGTTTCTCCGAGGCCAAAAGGAAA	247587129	247588925	756.1	+		best_mip	gagtacttcttcaagtacttctcCTTCAGCTTCCCGATATCCGACGGTAGTGTagaaagaagctgcttcc
IL1_NLRP3_MIPs_017	88	5	1	247587754	247587770	GGAAGCAGCTTCTTTCT	4	247587619	247587641	AAGAGGATTCTGGAGGGTTTTCT	1	247587642	247587753	GATGAGGCTGCTCAGGAGAATGTCTCCCCGCTCGGCCTTCTGCCAGTCAGTGCAGAGCGGTCCTATGTGCTCGTCAAAGGCACCTTGCAGCTCATCGAAGCCGTCCATGAGG	247587695	247587670	61.2	-		best_mip	aagaggattctggagggttttctCTTCAGCTTCCCGATATCCGACGGTAGTGTggaagcagcttctttct
IL1_NLRP3_MIPs_018	89	5	1	247587945	247587962	GGAGAACGAGGTCCTCTT	1	247588075	247588096	GTCTTCTTCCTTTCCAGTTTGC	1	247587963	247588074	CACCATGTGCTTCATCCCCCTGGTCTGCTGGATCGTGTGCACTGGACTGAAACAGCAGATGGAGAGTGGCAAGAGCCTTGCCCAGACATCCAAGACCACCACCGCGGTGTAC	247587129	247588925	948.1	+		best_mip	gtcttcttcctttccagtttgcCTTCAGCTTCCCGATATCCGACGGTAGTGTggagaacgaggtcctctt
IL1_NLRP3_MIPs_019	90	5	1	247587967	247587984	CAGGGGGATGAAGCACAT	1	247587833	247587854	ATCTCCACATGCCGAGGATGGT	1	247587855	247587966	GGTGAAGAGGACCTCGTTCTCCTGAATCAGACTGAAGGCTGCCCTGGCTTGGGCCTCATCAGAGAAGTACTTGAAGAAGTACTCTTTCCTTTTGGCCTCGGAGAAACCCAGG	247587129	247588925	840.2	-		best_mip	atctccacatgccgaggatggtCTTCAGCTTCCCGATATCCGACGGTAGTGTcagggggatgaagcacat
IL1_NLRP3_MIPs_020	91	5	1	247588109	247588125	GAGGGAGCCAGGAGCAC	4	247588238	247588260	ATGTGTCTGCTTTCCTGAGGATG	1	247588126	247588237	GGCCTCTGCGCCCACCTCTGGGGGCTCTGCTCTTTGGCTGCAGATGGAATCTGGAACCAGAAAATCCTGTTTGAGGAGTCCGACCTCAGGAATCATGGACTGCAGAAGGCGG	247587129	247588925	1111.1	+		best_mip	atgtgtctgctttcctgaggatgCTTCAGCTTCCCGATATCCGACGGTAGTGTgagggagccaggagcac
IL1_NLRP3_MIPs_021	92	5	1	247588157	247588175	ATTCCATCTGCAGCCAAAG	2	247588024	247588044	GGCAAGGCTCTTGCCACTCTC	1	247588045	247588156	AGCAGAGCCCCCAGAGGTGGGCGCAGAGGCCGTGCTCCTGGCTCCCTCCCCGGGGCTGCAGCAAACTGGAAAGGAAGAAGACGTACACCGCGGTGGTGGTCTTGGATGTCTG	247587129	247588925	1030.2	-		best_mip	ggcaaggctcttgccactctcCTTCAGCTTCCCGATATCCGACGGTAGTGTattccatctgcagccaaag
IL1_NLRP3_MIPs_022	93	5	1	247588294	247588312	TTCTACAGCTTCATCCACA	1	247588425	247588445	CCTTCTGGAAAACTATGGCAA	1	247588313	247588424	TGACTTTCCAGGAGTTCTTTGCCGCCATGTACTACCTGCTGGAAGAGGAAAAGGAAGGAAGGACGAACGTTCCAGGGAGTCGTTTGAAGCTTCCCAGCCGAGACGTGACAGT	247587129	247588925	1298.1	+		best_mip	ccttctggaaaactatggcaaCTTCAGCTTCCCGATATCCGACGGTAGTGTttctacagcttcatccaca
IL1_NLRP3_MIPs_023	94	5	1	247588331	247588348	GGTAGTACATGGCGGCAA	1	247588197	247588218	ATTCCTGAGGTCGGACTCCTCA	1	247588219	247588330	AGAACTCCTGGAAAGTCATGTGGATGAAGCTGTAGAACTTCTCGCAGTCCACTTCCTTTTGGAACAGGTTCATCCTCAGGAAAGCAGACACATCCGCCTTCTGCAGTCCATG	247587129	247588925	1204.2	-		best_mip	attcctgaggtcggactcctcaCTTCAGCTTCCCGATATCCGACGGTAGTGTggtagtacatggcggcaa
IL1_NLRP3_MIPs_024	95	5	1	247588498	247588514	AACCAGGAGAGGACCTC	1	247588627	247588649	CTGGAATTGTTCTACTGTTTGTA	1	247588515	247588626	CTACTTGGAGAAGAAATTAAGTTGCAAGATCTCTCAGCAAATCAGGCTGGAGCTGCTGAAATGGATTGAAGTGAAAGCCAAAGCTAAAAAGCTGCAGATCCAGCCCAGCCAG	247587129	247588925	1500.1	+	snp:247588631:5:A/G		ctggaattgttctactgtttgtaCTTCAGCTTCCCGATATCCGACGGTAGTGTaaccaggagaggacctc
IL1_NLRP3_MIPs_025	96	5	1	247588498	247588514	AACCAGGAGAGGACCTC	1	247588627	247588649	CTGGGATTGTTCTACTGTTTGTA	1	247588515	247588626	CTACTTGGAGAAGAAATTAAGTTGCAAGATCTCTCAGCAAATCAGGCTGGAGCTGCTGAAATGGATTGAAGTGAAAGCCAAAGCTAAAAAGCTGCAGATCCAGCCCAGCCAG	247587129	247588925	1500.2	+	snp:247588631:5:A/G		ctgggattgttctactgtttgtaCTTCAGCTTCCCGATATCCGACGGTAGTGTaaccaggagaggacctc
IL1_NLRP3_MIPs_026	97	5	1	247588517	247588536	ACTTAATTTCTTCTCCAAGT	1	247588385	247588404	AAGCTTCAAACGACTCCCTG	1	247588405	247588516	AGGAGGTCCTCTCCTGGTTTACCAGGCCAAAGAGGAAACGTACAACAAAAATCAAATACCCCTTTTCGAATTTGCCATAGTTTTCCAGAAGGACTGTCACGTCTCGGCTGGG	247587129	247588925	1390.2	-		best_mip	aagcttcaaacgactccctgCTTCAGCTTCCCGATATCCGACGGTAGTGTacttaatttcttctccaagt
IL1_NLRP3_MIPs_027	98	5	1	247588695	247588714	CCCCAAGATTGAGATCAATC	1	247588827	247588846	GGAAAAGGAAGGCCGACACC	1	247588715	247588826	TCTCCACCAGAATGGACCACATGGTTTCTTCCTTTTGCATTGAGAACTGTCATCGGGTGGAGTCACTGTCCCTGGGGTTTCTCCATAACATGCCCAAGGAGGAAGAGGAGGA	247587129	247588925	1700.1	+		best_mip	ggaaaaggaaggccgacaccCTTCAGCTTCCCGATATCCGACGGTAGTGTccccaagattgagatcaatc
IL1_NLRP3_MIPs_028	99	5	1	247588727	247588745	GAAGAAACCATGTGGTCCA	1	247588594	247588614	GATCTGCAGCTTTTTAGCTTT	1	247588615	247588726	TTCTGGTGGAGAGATTGATCTCAATCTTGGGGAAATAGTCCATGGCCCTTTGCACGAAGTCCTCCTCCTGCATCTCGTACAAACAGTAGAACAATTCCAGCTGGCTGGGCTG	247587129	247588925	1600.2	-		best_mip	gatctgcagctttttagctttCTTCAGCTTCCCGATATCCGACGGTAGTGTgaagaaaccatgtggtcca
IL1_NLRP3_MIPs_029	100	5	1	247588922	247588938	AAGCAGGAGGAAGCACC	1	247588787	247588809	GGGCATGTTATGGAGAAACCCCA	1	247588810	247588921	TGGAAGCCGAGTTTCCTTACCCATGAGAACAGGCAGCATGAGAGGAGCTTGGGAGGACACACTGCACCATATCAAGGTGTCGGCCTTCCTTTTCCTCCTCCTCTTCCTCCTT	247587129	247588925	1795.2	-		best_mip	gggcatgttatggagaaaccccaCTTCAGCTTCCCGATATCCGACGGTAGTGTaagcaggaggaagcacc
IL1_NLRP3_MIPs_030	101	5	1	247592840	247592858	TATTCGAGGCTGATTTCTT	1	247592971	247592991	CCTCAGTGACAATTCTCTGGG	1	247592859	247592970	TTCTGTCTGTCTTCCTTCTAATTCCTAGATTGGTGAACAGCCACCTCACTTCCAGTTTTTGCCGGGGCCTCTTTTCAGTTCTGAGCACCAGCCAGAGTCTAACTGAATTGGA	247592865	247593077	108.1	+		best_mip	cctcagtgacaattctctgggCTTCAGCTTCCCGATATCCGACGGTAGTGTtattcgaggctgatttctt
IL1_NLRP3_MIPs_031	102	5	1	247593081	247593097	TGAACTTGCACTCACAC	1	247592946	247592968	CAATTCAGTTAGACTCTGGCTGG	1	247592969	247593080	AGATCACATGCACGGGGACTCACCACAATCTCCGAATGTTACAGCCAGGATGCTGGAGCGTTTCACACAACACTCTCATCCCTGGGTCCCCCAGAGAATTGTCACTGAGGTC	247592865	247593077	218.2	-		best_mip	caattcagttagactctggctggCTTCAGCTTCCCGATATCCGACGGTAGTGTtgaacttgcactcacac
IL1_NLRP3_MIPs_032	103	5	1	247597460	247597476	AGCAGCAACCAGAAGCT	7	247597589	247597611	GTTCCCCTAAGGAAGTTCTGCCA	1	247597477	247597588	GGTGGAGCTGGACCTGAGTGACAACGCCCTCGGTGACTTCGGAATCAGACTTCTGTGTGTGGGACTGAAGCACCTGTTGTGCAATCTGAAGAAGCTCTGGTGAGTCGAGCCC	247597385	247597595	206.1	+		best_mip	gttcccctaaggaagttctgccaCTTCAGCTTCCCGATATCCGACGGTAGTGTagcagcaaccagaagct
IL1_NLRP3_MIPs_033	104	3	1	247597487	247597503	GCGTTGTCACTCAGGTC	2	247597352	247597374	CAGAACACACCTGACCAGAGAGC	2	247597375	247597486	CAGCTCCACCAGCTTCTGGTTGCTGCTGAGGACCAAGGAGATGTCGAAGCAGCACTCATGCGAGAGGCCACAGCGCCCCAACCTTCATGCCAAGAACAGAGGCAGAAAGCAT	247597385	247597595	104.2	-	snp:247597365:10:A/G		cagaacacacctgaccagagagcCTTCAGCTTCCCGATATCCGACGGTAGTGTgcgttgtcactcaggtc
IL1_NLRP3_MIPs_034	105	3	1	247597487	247597503	GCGTTGTCACTCAGGTC	2	247597352	247597374	CAGAACACATCTGACCAGAGAGC	2	247597375	247597486	CAGCTCCACCAGCTTCTGGTTGCTGCTGAGGACCAAGGAGATGTCGAAGCAGCACTCATGCGAGAGGCCACAGCGCCCCAACCTTCATGCCAAGAACAGAGGCAGAAAGCAT	247597385	247597595	104.1	-	snp:247597365:10:A/G		cagaacacatctgaccagagagcCTTCAGCTTCCCGATATCCGACGGTAGTGTgcgttgtcactcaggtc
IL1_NLRP3_MIPs_035	106	5	1	247597665	247597682	GCCAAGGCCATTCTCACT	1	247597531	247597552	CAGGTGCTTCAGTCCCACACAC	1	247597553	247597664	CAAACCCCAGCCCACCGGGCCTCACTGAAGCCAGAGTGCGCAGCACGCCTCGCTGGCAGAACTTCCTTAGGGGAACGGGCTCGACTCACCAGAGCTTCTTCAGATTGCACAA	247597385	247597595	282.2	-		best_mip	caggtgcttcagtcccacacacCTTCAGCTTCCCGATATCCGACGGTAGTGTgccaaggccattctcact
IL1_NLRP3_MIPs_036	107	5	1	247599276	247599292	GTCAGCTGCTGCCTCAC	3	247599405	247599427	AAAGCCAAGAATCCACAGTGTAA	1	247599293	247599404	ATCAGCATGTTGTCAGGATCTTGCATCAGTATTGAGCACCAGCCATTCCCTGACCAGACTCTATGTGGGGGAGAATGCCTTGGGAGACTCAGGAGTCGCAATTTTATGTGAA	247599252	247599462	155.1	+		best_mip	aaagccaagaatccacagtgtaaCTTCAGCTTCCCGATATCCGACGGTAGTGTgtcagctgctgcctcac
IL1_NLRP3_MIPs_037	108	5	1	247599294	247599311	ATCCTGACAACATGCTGA	1	247599160	247599181	CCAGTTTACACATGGAAAGGGA	1	247599182	247599293	TGTGAGGCAGCAGCTGACCAACCTTCCATAGAGATGGCAGAATGTCAGTCATGTCTCTCACCCACGCTCCACCATGGACAAGGAAGCACCCGTACCTGCCACTGCCTCTACT	247599252	247599462	44.2	-		best_mip	ccagtttacacatggaaagggaCTTCAGCTTCCCGATATCCGACGGTAGTGTatcctgacaacatgctga
IL1_NLRP3_MIPs_038	109	5	1	247599515	247599531	CTGACCAAAGTAACCCC	1	247599380	247599402	CACATAAAATTGCGACTCCTGAG	1	247599403	247599514	CATCCACATTTTCCAAATAATTCACCTCTGAAAAGAAGTTACTTTTCTGGTAAGACACCCATGAAGACTTACCCCAGTTTCTGCAGGTTACACTGTGGATTCTTGGCTTTTT	247599252	247599462	265.2	-		best_mip	cacataaaattgcgactcctgagCTTCAGCTTCCCGATATCCGACGGTAGTGTctgaccaaagtaacccc
IL1_NLRP3_MIPs_039	110	5	1	247607233	247607250	ACAGCTGGGTACTGAGGA	1	247607363	247607384	GAGGCAACACTCTCGGAGACAA	1	247607251	247607362	CTCTTCTCCCTGTCCTTCTACAGGTTGGTGAATTCTGGCCTTACGTCAGTCTGTTGTTCAGCTTTGTCCTCGGTACTCAGCACTAATCAGAATCTCACGCACCTTTACCTGC	247607254	247607466	111.1	+		best_mip	gaggcaacactctcggagacaaCTTCAGCTTCCCGATATCCGACGGTAGTGTacagctgggtactgagga
IL1_NLRP3_MIPs_040	111	5	1	247607474	247607491	CTTGGCCACCATGTGTTC	1	247607340	247607361	CAGGTAAAGGTGCGTGAGATTC	1	247607362	247607473	TCATTGCTGTAATAAACCAAAGGACTTACTCCAACACCTGAAGCTTGCAGTCGGGGTGCAAGAGTCCCTCACAGAGTAGTTTGATCCCCTTGTCTCCGAGAGTGTTGCCTCG	247607254	247607466	222.2	-		best_mip	caggtaaaggtgcgtgagattcCTTCAGCTTCCCGATATCCGACGGTAGTGTcttggccaccatgtgttc
IL1_NLRP3_MIPs_041	112	5	1	247607954	247607973	TTAGACAACTGCAACCTCAC	1	247608086	247608105	GTGCTGAAACAGCAGAGCTG	2	247607974	247608085	GTCACACTGCTGCTGGGATCTTTCCACACTTCTGACCTCCAGCCAGAGCCTGCGAAAGCTGAGCCTGGGCAACAATGACCTGGGCGACCTGGGGGTCATGATGTTCTGTGAA	247607933	247608159	155.1	+		best_mip	gtgctgaaacagcagagctgCTTCAGCTTCCCGATATCCGACGGTAGTGTttagacaactgcaacctcac
IL1_NLRP3_MIPs_042	113	5	1	247607975	247607990	CCCAGCAGCAGTGTGA	7	247607839	247607862	GTGGAAAAAAAAAAAGCACAGGAG	1	247607863	247607974	CGTGAGGTTGCAGTTGTCTAATCTGCAAAAAGGGGGTGATTTAAAGAAAATGTCCCCTTAACCATCCCCCTAGCTCCCCAAGATTTTAGCATCTTAGCCTGTCTTGTTTCAG	247607933	247608159	44.2	-		best_mip	gtggaaaaaaaaaaagcacaggagCTTCAGCTTCCCGATATCCGACGGTAGTGTcccagcagcagtgtga
IL1_NLRP3_MIPs_043	114	5	1	247608177	247608196	GGATTTTGATAACAGTCAAC	1	247608045	247608064	CAGGTCGCCCAGGTCATTGT	1	247608065	247608176	GTTTCCTGAGAACTCAGAGTCCCACCACGGGCATCTCTGCAGAGCACACTCACCCCAGGTTCTGCAGGAGGCAGCTCTGCTGTTTCAGCACTTCACAGAACATCATGACCCC	247607933	247608159	246.2	-		best_mip	caggtcgcccaggtcattgtCTTCAGCTTCCCGATATCCGACGGTAGTGTggattttgataacagtcaac
IL1_NLRP3_MIPs_044	115	5	1	247611609	247611627	TGGAGTTTAGGGAAATGAA	1	247611740	247611760	AAGTGCGTTAGAAACACTTCA	1	247611628	247611739	GAGATGAGACTTTTAAGGTTAACGACTCTGACAGAGTTATCTGAAGAGTGCAACCCAGGCTTTCTATTTGCTTTTACAGGTTGTCTGAAATGTATTTCAATTATGAGACAAA	247611685	247611826	57.1	+		best_mip	aagtgcgttagaaacacttcaCTTCAGCTTCCCGATATCCGACGGTAGTGTtggagtttagggaaatgaa
IL1_NLRP3_MIPs_045	116	5	1	247611838	247611853	CTGGAGGGACCGGAGA	1	247611702	247611725	GAAATACATTTCAGACAACCTGTA	1	247611726	247611837	ACACTGGCGTCTGGCAGCCCCGTTTCCACTCCTACCAAGAAGGCTCAAAGACGACGGTCAGCTCAGGCTTTTCTTCTTGAAGTGTTTCTAACGCACTTTTTGTCTCATAATT	247611685	247611826	155.2	-		best_mip	gaaatacatttcagacaacctgtaCTTCAGCTTCCCGATATCCGACGGTAGTGTctggagggaccggaga
IL1_IL1R2_MIPs_001	117	5	2	102625021	102625038	GGAAGTTGTCAGGAGCAA	1	102625151	102625172	GCTGGGGAAAGATGTTATCTAG	1	102625039	102625150	TGTTGCGCTTGTACGTGTTGGTAATGGGAGTTTCTGCCTTCACCCTTCAGCCTGCGGCACACACAGGTTAGAAGTAAACCTTTCAGATGCAAAAAGGCTTGCCTGTAGCTTC	102625018	102625126	135.1	+		best_mip	gctggggaaagatgttatctagCTTCAGCTTCCCGATATCCGACGGTAGTGTggaagttgtcaggagcaa
IL1_IL1R2_MIPs_002	118	5	2	102625059	102625077	AGGCAGAAACTCCCATTAC	1	102624926	102624946	ACCAAGAACCCTGCAGAGAGA	1	102624947	102625058	CAACACGTACAAGCGCAACATTGCTCCTGACAACTTCCAGAGGACACGGGAAGTGGAGGACTGAGACCCAGCAGCACGTGGCCTAGGGGAGGAAACAGAGGTGTCACCAGGA	102625018	102625126	43.2	-		best_mip	accaagaaccctgcagagagaCTTCAGCTTCCCGATATCCGACGGTAGTGTaggcagaaactcccattac
IL1_IL1R2_MIPs_003	119	5	2	102626068	102626085	GAGTTCAGGCTGGAAGGG	2	102626198	102626219	AAGAAGAGACACGGATGTGGGC	1	102626086	102626197	GAGCCTGTAGCCCTGAGGTGCCCCCAGGTGCCCTACTGGTTGTGGGCCTCTGTCAGCCCCCGCATCAACCTGACATGGCATAAAAATGACTCTGCTAGGACGGTCCCAGGAG	102626004	102626308	196.1	+		best_mip	aagaagagacacggatgtgggcCTTCAGCTTCCCGATATCCGACGGTAGTGTgagttcaggctggaaggg
IL1_IL1R2_MIPs_004	120	5	2	102626113	102626130	CCACAACCAGTAGGGCAC	1	102625979	102626000	CAGGCTTTGGGTCCAAAACTTG	1	102626001	102626112	CTGGGGGCACCTCAGGGCTACAGGCTCCCCTTCCAGCCTGAACTCCCGCTTGTAATGCCTCCCACGAAACCGGCAGCTTCTGGCAGCCCCTGAAGGACAGAGAGCCCATGGT	102626004	102626308	111.2	-		best_mip	caggctttgggtccaaaacttgCTTCAGCTTCCCGATATCCGACGGTAGTGTccacaaccagtagggcac
IL1_IL1R2_MIPs_005	121	5	2	102626259	102626275	GGACTCTGGCACCTACG	1	102626388	102626410	ATACAAATCCAGTGAATCCACAT	1	102626276	102626387	TCTGCACTACTAGGTAAGTCTCCCTGTGCGGGGCTGGGGAGGGGATCCTGGCAGGATGGAGGCTTGTGAGGGTCTTCAGTCATGATCCGGATCTCAGAATCCAGTGTACAAA	102626004	102626308	386.1	+		best_mip	atacaaatccagtgaatccacatCTTCAGCTTCCCGATATCCGACGGTAGTGTggactctggcacctacg
IL1_IL1R2_MIPs_006	122	5	2	102626288	102626304	GCACAGGGAGACTTACC	1	102626153	102626175	GTCATTTTTATGCCATGTCAGGT	1	102626176	102626287	TAGTAGTGCAGACGTAGGTGCCAGAGTCCTCCTGCAAGGCTGGCAGAAGCCACAGAGCACCGTCCTGGGCCCACATCCGTGTCTCTTCTTCTCCTGGGACCGTCCTAGCAGA	102626004	102626308	286.2	-		best_mip	gtcatttttatgccatgtcaggtCTTCAGCTTCCCGATATCCGACGGTAGTGTgcacagggagacttacc
IL1_IL1R2_MIPs_007	123	5	2	102632329	102632348	TCAGAAATGCTTCTTACTGT	1	102632461	102632480	ACCTGAGTGAATTCACCCGT	1	102632349	102632460	GACAAAATGTCCATTGAGCTCAGAGTTTTTGAGAATACAGATGCTTTCCTGCCGTTCATCTCATACCCGCAAATTTTAACCTTGTCAACCTCTGGGGTATTAGTATGCCCTG	102632309	102632534	154.1	+		best_mip	acctgagtgaattcacccgtCTTCAGCTTCCCGATATCCGACGGTAGTGTtcagaaatgcttcttactgt
IL1_IL1R2_MIPs_008	124	5	2	102632350	102632367	GCTCAATGGACATTTTGT	1	102632216	102632237	GCATCTGCATTTTCTGGATTAG	1	102632238	102632349	CACAGTAAGAAGCATTTCTGATTTAAAAGGGAAAAAAAAGATAAATGGCAAGGCAAAATAAAAGTAAAGCTAAATGAAATTAAGCATCATTTCCCCAACTCTATTAAAATCT	102632309	102632534	43.2	-		best_mip	gcatctgcattttctggattagCTTCAGCTTCCCGATATCCGACGGTAGTGTgctcaatggacattttgt
IL1_IL1R2_MIPs_009	125	5	2	102632510	102632527	CAAGGTACGGCTTTAAAA	1	102632640	102632661	GTTTGCCTTTCATATCTGTGAG	1	102632528	102632639	AATGCCATTTTACTAAAATGTGTTTTCTTTTTTTACTAGCCATAAAAGAAAGACTTAAAATATCGATTTTCTGAAGACAGTGCACACACACACACGCACAAACACACACATG	102632309	102632534	333.1	+		best_mip	gtttgcctttcatatctgtgagCTTCAGCTTCCCGATATCCGACGGTAGTGTcaaggtacggctttaaaa
IL1_IL1R2_MIPs_010	126	5	2	102632531	102632550	ACACATTTTAGTAAAATGGC	1	102632399	102632418	GCGGGTATGAGATGAACGGC	1	102632419	102632530	ATTTTTTAAAGCCGTACCTTGTACCATTGAATCTTCACGTCAGTTTTGTCACGGGTGAATTCACTCAGGTCAGGGCATACTAATACCCCAGAGGTTGACAAGGTTAAAATTT	102632309	102632534	224.2	-		best_mip	gcgggtatgagatgaacggcCTTCAGCTTCCCGATATCCGACGGTAGTGTacacattttagtaaaatggc
IL1_IL1R2_MIPs_011	127	5	2	102636098	102636116	AGGATTCTCTTCTTTTGGA	2	102636229	102636249	GGCCAGCAATACAACATCACT	1	102636117	102636228	TAAAGACAATGAGAAATTTCTAAGTGTGAGGGGGACCACTCACTTACTCGTACACGATGTGGCCCTGGAAGATGCTGGCTATTACCGCTGTGTCCTGACATTTGCCCATGAA	102636080	102636294	151.1	+		best_mip	ggccagcaatacaacatcactCTTCAGCTTCCCGATATCCGACGGTAGTGTaggattctcttcttttgga
IL1_IL1R2_MIPs_012	128	5	2	102636132	102636150	CCCCCTCACACTTAGAAAT	1	102635999	102636019	CAATGTGGGATTTGCAATCCA	1	102636020	102636131	TTCTCATTGTCTTTATCCAAAAGAAGAGAATCCTTAAGGGAAAATGTTTTTTTAAGTTGACATTATACCAATATACATCTCAAAGGCTATGAATTACATCATCATTATCAAC	102636080	102636294	54.2	-		best_mip	caatgtgggatttgcaatccaCTTCAGCTTCCCGATATCCGACGGTAGTGTccccctcacacttagaaat
IL1_IL1R2_MIPs_013	129	5	2	102636323	102636341	GTCATTTGTTCTCTGCATG	1	102636190	102636210	GACACAGCGGTAATAGCCAGC	1	102636211	102636322	CTTGTTATTGAACCAGGATAGATAGGTGCCTCAATGGCAAGTACTTACTCTTGATGCGTAGCTCAATACTCCTAGTGATGTTGTATTGCTGGCCTTCATGGGCAAATGTCAG	102636080	102636294	245.2	-		best_mip	gacacagcggtaatagccagcCTTCAGCTTCCCGATATCCGACGGTAGTGTgtcatttgttctctgcatg
IL1_IL1R2_MIPs_014	130	5	2	102638662	102638679	GACCATTCCTGTGATCAT	2	102638792	102638813	GTCTGCTGATCATACCTGCTCC	1	102638680	102638791	TTCCCCCCTCAAGACCATATCAGCTTCTCTGGGTAAGGCCCACAAGGACCATGCATTCCACGCACCTGTGGGGGTGCCTGGTATCCCAATGCAGGGGGCTTGGGACCCTTGC	102638629	102638731	165.1	+		best_mip	gtctgctgatcatacctgctccCTTCAGCTTCCCGATATCCGACGGTAGTGTgaccattcctgtgatcat
IL1_IL1R2_MIPs_015	131	5	2	102638681	102638697	ATGGTCTTGAGGGGGGA	1	102638546	102638568	CAACTAAGTTATCCTTTCCAGTA	1	102638569	102638680	AATGATCACAGGAATGGTCTCTTCTTTTTTTTCTGAGAAAGATGTAAGGAAAAGAGATTCCGTTAGGAAAGCCTTCATTTGACGCTGTGGTTCAAGTCATTGTTTGGCTAAT	102638629	102638731	54.2	-		best_mip	caactaagttatcctttccagtaCTTCAGCTTCCCGATATCCGACGGTAGTGTatggtcttgagggggga
IL1_IL1R2_MIPs_016	132	5	2	102640997	102641015	TCAAGACTGACAATCCCGT	1	102641128	102641148	CCAGTAAGTGGGCCAGGGTCT	1	102641016	102641127	GTAAGGTGTTTCTGGGAACCGGCACACCCTTAACCACCATGCTGTGGTGGACGGCCAATGACACCCACATAGAGAGCGCCTACCCGGGAGGCCGCGTGACCGAGGGGCCACG	102640962	102641154	168.1	+		best_mip	ccagtaagtgggccagggtctCTTCAGCTTCCCGATATCCGACGGTAGTGTtcaagactgacaatcccgt
IL1_IL1R2_MIPs_017	133	5	2	102641017	102641035	GGTTCCCAGAAACACCTTA	1	102640884	102640904	CAAACACCCCTCACCACCCAA	1	102640905	102641016	CACGGGATTGTCAGTCTTGACCCTGTGGATGGCAAGGCACAGCACGTCAACTGCAGAACCAGCACCTCCCACCCACCAGCAAACCTGAGCCCTGAGTCCCTCCTCGGCTTCT	102640962	102641154	57.2	-		best_mip	caaacacccctcaccacccaaCTTCAGCTTCCCGATATCCGACGGTAGTGTggttcccagaaacacctta
IL1_IL1R2_MIPs_018	134	5	2	102641211	102641230	AAGTAACTTTTAATGTGGTA	1	102641079	102641098	GTAGGCGCTCTCTATGTGGG	1	102641099	102641210	TGTGGGTCATAGTGATAACTGTCTCCAAAAGGAAGAGCGAAACCCACAGAGTTCTCAACAGAAGACCCTGGCCCACTTACTGGCGTGGCCCCTCGGTCACGCGGCCTCCCGG	102640962	102641154	251.2	-		best_mip	gtaggcgctctctatgtgggCTTCAGCTTCCCGATATCCGACGGTAGTGTaagtaacttttaatgtggta
IL1_IL1R2_MIPs_019	135	5	2	102642519	102642535	AGACAAGCTTGCATTCG	1	102642648	102642670	CATGGATTTTAAATGTGTTGTCC	1	102642536	102642647	ATACAATCATAATTAAGTGAATGTTTTTTTAACTCAGGGAATATTCAGAAAATAATGAGAACTACATTGAAGTGCCATTGATTTTTGATCCTGTCACAAGAGAGGATTTGCA	102642553	102642735	97.1	+		best_mip	catggattttaaatgtgttgtccCTTCAGCTTCCCGATATCCGACGGTAGTGTagacaagcttgcattcg
IL1_IL1R2_MIPs_020	136	5	2	102642706	102642724	GTCAAGGAAGGTATGTATG	1	102642837	102642857	GTGGAGAGCTGAAAAGAAACC	1	102642725	102642836	TATTTTGGGGAGCACTATAGGAGAATATAACATGTTGAATGTTCCATGGATACTAGACAAATCTACTTGTTCTCCAAATGATTCCATAGAAATTCCCTTGCATTGTCTGCTA	102642739	102642780	100.1	+		best_mip	gtggagagctgaaaagaaaccCTTCAGCTTCCCGATATCCGACGGTAGTGTgtcaaggaaggtatgtatg
IL1_IL1R2_MIPs_021	137	5	2	102642733	102642750	ATTCTCCTATAGTGCTCC	1	102642599	102642620	AAAATCAATGGCACTTCAATGT	1	102642621	102642732	CCAAAATACATACATACCTTCCTTGACTGTGGTGCGTAGTGTCTGAAAACTCAGGGTATTATGGACAACACATTTAAAATCCATGTGCAAATCCTCTCTTGTGACAGGATCA	102642553	102642735	182.2	-		best_mip	aaaatcaatggcacttcaatgtCTTCAGCTTCCCGATATCCGACGGTAGTGTattctcctatagtgctcc
IL1_IL1R2_MIPs_022	138	5	2	102643002	102643017	CTCTGCCTTGGGTCAC	7	102643130	102643153	CAGCTTTAGGGTCAAAGTCATTAT	1	102643018	102643129	TAATCAGCTGTCTTCGCATGGCCTCTAGAAGAGGGTGGATTGTTCTTTATCCTGAAGATGAGAAACTTCATCCTCTAAGAGCTGGGGATTGGGAGCTACCCAGGGTTCAGGG	102642984	102643027	148.1	+		best_mip	cagctttagggtcaaagtcattatCTTCAGCTTCCCGATATCCGACGGTAGTGTctctgccttgggtcac
IL1_IL1R2_MIPs_023	139	5	2	102643031	102643046	TCTAGAGGCCATGCGA	1	102642895	102642918	CATTTGAGTATAATCTCCCAAAGT	1	102642919	102643030	AGACAGCTGATTAGTGACCCAAGGCAGAGCCACATGCAGACAGAGTATTTCGAAGTTTACTGTAGAACCATTTCATCCATTTTCCAAAAATCAGCTTGCTATTTAAATTTTT	102642984	102643027	49.2	-		best_mip	catttgagtataatctcccaaagtCTTCAGCTTCCCGATATCCGACGGTAGTGTtctagaggccatgcga
IL1_IL1R2_MIPs_024	140	5	2	102644719	102644734	GGCCCCACTTTCACTG	3	102644847	102644870	CCAAGTGAAATAAATGGAATGAAA	1	102644735	102644846	GCCTTCTTGGTTTTGGGGGGAATATGGATGCACAGACGGTGCAAACACAGAACTGGAAAAGCAGATGGTCTGACTGTGCTATGGCCTCATCATCAAGACTTTCAATCCTATC	102644668	102644874	181.1	+		best_mip	ccaagtgaaataaatggaatgaaaCTTCAGCTTCCCGATATCCGACGGTAGTGTggccccactttcactg
IL1_IL1R2_MIPs_025	141	5	2	102644777	102644796	GCTTTTCCAGTTCTGTGTTT	1	102644645	102644664	CAGGAGCTGAACAGTCTCTC	1	102644665	102644776	GCACCGTCTGTGCATCCATATTCCCCCCAAAACCAAGAAGGCCAGTGAAAGTGGGGCCAGCACAATGCCCCAGGAGAACGTGGAGGAGGCTGTGGGAAGAACAGAGTCACAT	102644668	102644874	111.2	-		best_mip	caggagctgaacagtctctcCTTCAGCTTCCCGATATCCGACGGTAGTGTgcttttccagttctgtgttt
IL1_IL1R2_MIPs_026	142	5	2	102644955	102644971	ATGTGGCACCTTTGGTA	1	102644820	102644842	GGATTGAAAGTCTTGATGATGAG	1	102644843	102644954	GACAACTGAGGCAAAGAACAGAGTCCCTCAAAAAGACACAGCCACTTCCATAAGAGAAGACGTACGGAGTTTGTGTTTGAATTATTTCATTCCATTTATTTCACTTGGGATA	102644668	102644874	289.2	-		best_mip	ggattgaaagtcttgatgatgagCTTCAGCTTCCCGATATCCGACGGTAGTGTatgtggcacctttggta
IL1_IL1R1_MIPs_001	143	3	2	102774186	102774203	TGAAAGTGTTACTCAGAC	1	102774316	102774337	CCCTAACAGAGTCATTTCTCAT	1	102774204	102774315	TTATTTGTTTCATAGCTCTACTGATTTCTTCTCTGGAGGCTGGTAAGTTAAGTATTTCTTTGTGTTCTTGTCTGCTAAGAAAATCTGTTATTTAGAATACATGAAGTACCTT	102774162	102774265	156.1	+		best_mip	ccctaacagagtcatttctcatCTTCAGCTTCCCGATATCCGACGGTAGTGTtgaaagtgttactcagac
IL1_IL1R1_MIPs_002	144	5	2	102774207	102774226	CAGTAGAGCTATGAAACAAA	1	102774075	102774094	GGCCCTGTCCCCACCCTCAC	1	102774095	102774206	TAAGTCTGAGTAACACTTTCATATTCTTCTGGAGAAATGGAGGAACGAAAGAAAGACAAAAGCAAAAATGTTACTTTTCCAGCAAATCTCTAAAACTAAATATACCAACACC	102774162	102774265	47.2	-		best_mip	ggccctgtccccaccctcacCTTCAGCTTCCCGATATCCGACGGTAGTGTcagtagagctatgaaacaaa
IL1_IL1R1_MIPs_003	145	5	2	102781208	102781225	TGCTTCCACCCTTCTTCC	2	102781338	102781359	ACTTGGTATAAAGATGACAGCA	1	102781226	102781337	TTTTAAAGATAAATGCAAGGAACGTGAAGAAAAAATAATTTTAGTGTCATCTGCAAATGAAATTGATGTTCGTCCCTGTCCTCTTAACCCAAATGAACACAAAGGCACTATA	102781212	102781489	128.1	+		best_mip	acttggtataaagatgacagcaCTTCAGCTTCCCGATATCCGACGGTAGTGTtgcttccacccttcttcc
IL1_IL1R1_MIPs_004	146	3	2	102781228	102781246	TCCTTGCATTTATCTTTAA	1	102781095	102781115	GCTTTACAGCCTTGTGATAAG	1	102781116	102781227	AAGGAAGAAGGGTGGAAGCAATTTACATAAAAATCTGCCAGTGTGTCTTGATTTAATATCTACGAAGAAACACATTGATTATTAAATACATCAATTCACATTACATATAAAA	102781212	102781489	18.2	-		best_mip	gctttacagccttgtgataagCTTCAGCTTCCCGATATCCGACGGTAGTGTtccttgcatttatctttaa
IL1_IL1R1_MIPs_005	147	5	2	102781368	102781386	GTATCTACAGAACAAGCCT	1	102781499	102781519	GTTCTAGTTTCCTGCAGTTGT	1	102781387	102781498	CCAGGATTCATCAACACAAAGAGAAACTTTGGTTTGTTCCTGCTAAGGTGGAGGATTCAGGACATTACTATTGCGTGGTAAGGTAAGAGAGGAATTAGTATGTTACAAACAT	102781212	102781489	289.1	+		best_mip	gttctagtttcctgcagttgtCTTCAGCTTCCCGATATCCGACGGTAGTGTgtatctacagaacaagcct
IL1_IL1R1_MIPs_006	148	5	2	102781446	102781464	CCACGCAATAGTAATGTCC	1	102781313	102781333	GTGCCTTTGTGTTCATTTGGG	1	102781334	102781445	TGAATCCTCCACCTTAGCAGGAACAAACCAAAGTTTCTCTTTGTGTTGATGAATCCTGGAGGCTTGTTCTGTAGATACAGGTGTCTTGCTGTCATCTTTATACCAAGTTATA	102781212	102781489	236.2	-		best_mip	gtgcctttgtgttcatttgggCTTCAGCTTCCCGATATCCGACGGTAGTGTccacgcaatagtaatgtcc
IL1_IL1R1_MIPs_007	149	-1	2	102781584	102781603	TTACTGCCTCAGAATTAAAA	1	102781716	102781735	GTTTTTTAAAAATGAAAATA	2	102781604	102781715	TAAGTGCAAAATTTGTGGAGAATGAGCCTAACTTATGTTATAATGCACAAGCCATATTTAAGCAGAAACTACCCGTTGCAGGAGACGGAGGACTTGTGTGCCCTTATATGGA	102781520	102781786	198.1	+		best_mip	gttttttaaaaatgaaaataCTTCAGCTTCCCGATATCCGACGGTAGTGTttactgcctcagaattaaaa
IL1_IL1R1_MIPs_008	150	-1	2	102781659	102781674	TAGTTTCTGCTTAAAT	7	102781523	102781546	GCATTATTAAAAGTATTTCTGTCC	1	102781547	102781658	ATGGCTTGTGCATTATAACATAAGTTAGGCTCATTCTCCACAAATTTTGCACTTATTTTAATTCTGAGGCAGTAAGATGAATTTCTAAAATAAAATAAAATAGGTAAGTTAA	102781520	102781786	141.2	-		best_mip	gcattattaaaagtatttctgtccCTTCAGCTTCCCGATATCCGACGGTAGTGTtagtttctgcttaaat
IL1_IL1R1_MIPs_009	151	5	2	102781827	102781845	TACTTTGCAGATACATTCT	1	102781694	102781714	CCATATAAGGGCACACAAGTC	1	102781715	102781826	ATTGTCCAGGGAACTATTTTATTTTCTGGAAAAGTGAAATGTCATATTTAAAATAAAATTACCTTATACCACTGTAATTTAGGTAACTCATTATTTTCATTTTTAAAAAACT	102781520	102781786	309.2	-		best_mip	ccatataagggcacacaagtcCTTCAGCTTCCCGATATCCGACGGTAGTGTtactttgcagatacattct
IL1_IL1R1_MIPs_010	152	5	2	102782507	102782523	TTTGGCGGTAGATTGGG	1	102782636	102782658	ATGAATGTGGCTGAAAAGCATAG	1	102782524	102782635	GAAAGTTATTGGTTATTGGTTTTCAATGCTTCTCTCTCCCTTTATCTAGGATTGCAAACCTCTACTTCTTGACAATATACACTTTAGTGGAGTCAAAGATAGGCTCATCGTG	102782553	102782766	85.1	+		best_mip	atgaatgtggctgaaaagcatagCTTCAGCTTCCCGATATCCGACGGTAGTGTtttggcggtagattggg
IL1_IL1R1_MIPs_011	153	5	2	102782714	102782731	ACCCGGGTAATAGAATTT	1	102782844	102782865	GACCTCAATGATACCACAAAAG	1	102782732	102782843	ATTACTCTAGGTGAGTCATAGCTCCAGCCCTAAAAGGTTTAGATCTGGGAAGGTCCAGAGACTGTGATTCTAATACTACTTTCATTATCCATGAAGAAACCAAATCCAAGAC	102782553	102782766	293.1	+		best_mip	gacctcaatgataccacaaaagCTTCAGCTTCCCGATATCCGACGGTAGTGTacccgggtaatagaattt
IL1_IL1R1_MIPs_012	154	5	2	102782747	102782763	TAGGGCTGGAGCTATGA	2	102782612	102782634	ACGATGAGCCTATCTTTGACTCC	1	102782635	102782746	CTCACCTAGAGTAATAAATTCTATTACCCGGGTAATAGGATATTGCTTGCCCAAGTATGTGTAGGATGCATGACAAGTATAGTTCCCTCTATGCTTTTCAGCCACATTCATC	102782553	102782766	196.2	-		best_mip	acgatgagcctatctttgactccCTTCAGCTTCCCGATATCCGACGGTAGTGTtagggctggagctatga
IL1_IL1R1_MIPs_013	155	-1	2	102785066	102785081	AAACCCACAAGGCCTG	6	102785194	102785217	GTATCTTTACTATATATAATCTAA	1	102785082	102785193	TGATTGTGAGCCCAGCTAATGAGACAATGGAAGTAGACTTGGGTAAGTGGGCTTCAGTGAGGGTATGCTGGAATCGGTTTTTTTTTTTTAAAACATAAGAGTAAGATAAATT	102785038	102785145	158.1	+		best_mip	gtatctttactatatataatctaaCTTCAGCTTCCCGATATCCGACGGTAGTGTaaacccacaaggcctg
IL1_IL1R1_MIPs_014	156	5	2	102785094	102785111	CCATTGTCTCATTAGCTG	1	102784960	102784981	CATACTAAATGACTTCTGGCCA	1	102784982	102785093	GGCTCACAATCACAGGCCTTGTGGGTTTGTTTTCCTCTGAAAGAAAAACATCCATAAGGTTTGTCAGTCTCTTATAGATCAGAATCTCAAGTGACGACAACACTTAGCAAAA	102785038	102785145	58.2	-		best_mip	catactaaatgacttctggccaCTTCAGCTTCCCGATATCCGACGGTAGTGTccattgtctcattagctg
IL1_IL1R1_MIPs_015	157	5	2	102788318	102788334	GGAAGTGGAATGGGTCA	3	102788447	102788469	GTTCAGTTTAAAAGCAAGTGTTA	1	102788335	102788446	GTAATTGATGAAGATGACCCAGTGCTAGGGGAAGACTATTACAGGTATGTATGCTAAGAGTTATTCACATTTTGGTGTTAAATCCCACGTGATATTTTATATAACCTTGTCG	102788239	102788398	210.1	+		best_mip	gttcagtttaaaagcaagtgttaCTTCAGCTTCCCGATATCCGACGGTAGTGTggaagtggaatgggtca
IL1_IL1R1_MIPs_016	158	-1	2	102788347	102788364	CCCTAGCACTGGGTCATC	1	102788213	102788234	ACATTAATTGATTTTTTCTGAT	1	102788235	102788346	TTCATCAATTACTGACCCATTCCACTTCCAGTAAGCAATGTCACTCAACTGGCCGGTGACATTACAGATCAATTGTATCTGGGATCCTGCAAAGAATGTATTTTTAATCTTA	102788239	102788398	110.2	-		best_mip	acattaattgattttttctgatCTTCAGCTTCCCGATATCCGACGGTAGTGTccctagcactgggtcatc
IL1_IL1R1_MIPs_017	159	3	2	102789138	102789155	CTCGAATAGTGTGGAAAA	1	102789268	102789289	GATGCAGCATATATCCAGTTAA	1	102789156	102789267	TCCTGCAAACAAAAGAAGGAGTACCCTCATCACAGTGCTTAATATATCGGAAATTGAAAGTAGATTTTATAAACATCCATTTACCTGTTTTGCCAAGAATACACATGGTATA	102789127	102789318	143.1	+		best_mip	gatgcagcatatatccagttaaCTTCAGCTTCCCGATATCCGACGGTAGTGTctcgaatagtgtggaaaa
IL1_IL1R1_MIPs_018	160	5	2	102789179	102789195	AAGCACTGTGATGAGGG	1	102789044	102789066	CCTTATTTGTGACAAAATTGCCA	1	102789067	102789178	TACTCCTTCTTTTGTTTGCAGGATTTTCCACACTATTCGAGAGAGAGAGTAAATAAACTTGTGTAAGTTAATTGCATCAACTACAAATAAGACCTGTATACCCTGTGTATTT	102789127	102789318	54.2	-		best_mip	ccttatttgtgacaaaattgccaCTTCAGCTTCCCGATATCCGACGGTAGTGTaagcactgtgatgaggg
IL1_IL1R1_MIPs_019	161	5	2	102789362	102789379	GGAAATGGCATTTCAAAC	1	102789228	102789249	GGCAAAACAGGTAAATGGATGT	1	102789250	102789361	TTCAAAGTCATGGAATCTTACTACAGTAAAACAAAACTGCATTTCAATTAGTTTGTTGTTTACCTGGATATATTAACTGGATATATGCTGCATCTATACCATGTGTATTCTT	102789127	102789318	237.2	-		best_mip	ggcaaaacaggtaaatggatgtCTTCAGCTTCCCGATATCCGACGGTAGTGTggaaatggcatttcaaac
IL1_IL1R1_MIPs_020	162	-1	2	102791006	102791023	GTTCTAATATTTTTTCTC	1	102791136	102791157	ATTGACATTGTGCTTTGGTACA	1	102791024	102791135	CTTTTTTTTTCTTTTTGCTATAGTCACTAATTTCCAGAAGCACATGATTGGTATATGTGTCACGTTGACAGTCATAATTGTGTGTTCTGTTTTCATCTATAAAATCTTCAAG	102791025	102791210	113.1	+		best_mip	attgacattgtgctttggtacaCTTCAGCTTCCCGATATCCGACGGTAGTGTgttctaatattttttctc
IL1_IL1R1_MIPs_021	163	5	2	102791066	102791085	TGACACATATACCAATCATG	1	102790934	102790953	AGCCCATATCTGGGAATGGC	2	102790954	102791065	TGCTTCTGGAAATTAGTGACTATAGCAAAAAGAAAAAAAAAGGAGAAAAAATATTAGAACCAAAAAGAATTAAAACTTTGAGCACAGCAAATTAAATATCTTCGTCTCAGAG	102791025	102791210	43.2	-		best_mip	agcccatatctgggaatggcCTTCAGCTTCCCGATATCCGACGGTAGTGTtgacacatataccaatcatg
IL1_IL1R1_MIPs_022	164	3	2	102791224	102791241	AACTATCCCTTATCTCCA	1	102791090	102791111	AGAACACACAATTATGACTGTC	1	102791112	102791223	ACAAGAAATACTGCATGGAATACAAAATTATACCTTTTATTGGGAGAAAATCATAGCAGGAATCCCTGTACCAAAGCACAATGTCAATCTTGAAGATTTTATAGATGAAAAC	102791025	102791210	201.2	-		best_mip	agaacacacaattatgactgtcCTTCAGCTTCCCGATATCCGACGGTAGTGTaactatcccttatctcca
IL1_IL1R1_MIPs_023	165	5	2	102791530	102791548	TAGATCTTCATGCATCAGG	1	102791661	102791681	ATGAGGACAGGGAGACTTTAA	1	102791549	102791660	GAGGTTCTCTCTCTCCTTTGTTTAAACTTTGCGAAAAAAAAAAAAGGAATACCACAATATCTAAAAAAAAATGAATGGATAGAATTCAGGGCTGAGACCTCTGGGGAAGAAG	102791541	102791584	122.1	+		best_mip	atgaggacagggagactttaaCTTCAGCTTCCCGATATCCGACGGTAGTGTtagatcttcatgcatcagg
IL1_IL1R1_MIPs_024	166	-1	2	102791596	102791611	TAGATATTGTGGTATT	2	102791460	102791483	CATCACAGAGCAAGGCCTAACAAT	0	102791484	102791595	CCTTTTTTTTTTTTCGCAAAGTTTAAACAAAGGAGAGAGAGAACCTCCCTGATGCATGAAGATCTAGTCATTTCATTTCTTTCATTAAGGTATGATCTCTGTCTGTCCTATT	102791541	102791584	57.2	-	snp:102791464:20:G/T		catcacagagcaaggcctaacaatCTTCAGCTTCCCGATATCCGACGGTAGTGTtagatattgtggtatt
IL1_IL1R1_MIPs_025	167	-1	2	102791596	102791611	TAGATATTGTGGTATT	2	102791460	102791483	CATCACAGAGCAAGGCCTACCAAT	0	102791484	102791595	CCTTTTTTTTTTTTCGCAAAGTTTAAACAAAGGAGAGAGAGAACCTCCCTGATGCATGAAGATCTAGTCATTTCATTTCTTTCATTAAGGTATGATCTCTGTCTGTCCTATT	102791541	102791584	57.1	-	snp:102791464:20:G/T		catcacagagcaaggcctaccaatCTTCAGCTTCCCGATATCCGACGGTAGTGTtagatattgtggtatt
IL1_IL1R1_MIPs_026	168	5	2	102791903	102791922	CTTGTGGTTCTAAATACATT	1	102792035	102792054	GCCTGAGGTCTTGGAAAAAC	1	102791923	102792034	ATGTTTTTCCTTTAGCTTCAGATGGAAAGACCTATGACGCATATATACTGTATCCAAAGACTGTTGGGGAAGGGTCTACCTCTGACTGTGATATTTTTGTGTTTAAAGTCTT	102791911	102792125	126.1	+		best_mip	gcctgaggtcttggaaaaacCTTCAGCTTCCCGATATCCGACGGTAGTGTcttgtggttctaaatacatt
IL1_IL1R1_MIPs_027	169	5	2	102791941	102791959	TCATAGGTCTTTCCATCTG	1	102791808	102791828	CAATGGCATGACTGAAGCAGC	1	102791829	102791940	AAGCTAAAGGAAAAACATAATGTATTTAGAACCACAAGGCAAAAATAAGAGATTTGATAAAGTCAGTATCACAAACATTCATTACATAATGAACTATTCATCTTTTTTTATA	102791911	102792125	32.2	-		best_mip	caatggcatgactgaagcagcCTTCAGCTTCCCGATATCCGACGGTAGTGTtcataggtctttccatctg
IL1_IL1R1_MIPs_028	170	-1	2	102792146	102792162	ATTTTACTAAGTAGTTT	2	102792011	102792033	AGACTTTAAACACAAAAATATCA	1	102792034	102792145	TACAACAATAAGCCTTTACTCTGTTCCATTACACACATACCTTCCCCAACGTAGTCATCCCTTCCATAAATGAACAGCTTATATCCACACTGTTTTTCCAAGACCTCAGGCA	102791911	102792125	237.2	-		best_mip	agactttaaacacaaaaatatcaCTTCAGCTTCCCGATATCCGACGGTAGTGTattttactaagtagttt
IL1_IL1R1_MIPs_029	171	5	2	102792807	102792825	TTTCAGACATTGTTGAGGT	1	102792938	102792958	GCTCTTGTTCAGGATGGAATT	1	102792826	102792937	CATTAATGAAAACGTAAAGAAAAGCAGAAGACTGATTATCATTTTAGTCAGAGAAACATCAGGCTTCAGCTGGCTGGGTGGTTCATCTGAAGAGCAAATAGCCATGTATAAT	102792793	102793239	147.1	+		best_mip	gctcttgttcaggatggaattCTTCAGCTTCCCGATATCCGACGGTAGTGTtttcagacattgttgaggt
IL1_IL1R1_MIPs_030	172	5	2	102792849	102792867	ATGATAATCAGTCTTCTGC	1	102792716	102792736	GCTTTTCACAACCGTATGGCT	1	102792737	102792848	TTTTCTTTACGTTTTCATTAATGACCTCAACAATGTCTGAAAAACAGGAAGCACAATATAGTAAGTAAAATTCTATTTATCATCATTCTCTCCTGAACCAAAGCCACACAAG	102792793	102793239	58.2	-		best_mip	gcttttcacaaccgtatggctCTTCAGCTTCCCGATATCCGACGGTAGTGTatgataatcagtcttctgc
IL1_IL1R1_MIPs_031	173	5	2	102793006	102793024	GCCAGAATCGATTAAATTC	1	102793137	102793157	GGTCACCTTCATCTAAACACC	1	102793025	102793136	ATTAAGCAGAAACATGGGGCTATCCGCTGGTCAGGGGACTTTACACAGGGACCACAGTCTGCAAAGACAAGGTTCTGGAAGAATGTCAGGTACCACATGCCAGTCCAGCGAC	102792793	102793239	346.1	+		best_mip	ggtcaccttcatctaaacaccCTTCAGCTTCCCGATATCCGACGGTAGTGTgccagaatcgattaaattc
IL1_IL1R1_MIPs_032	174	5	2	102793044	102793060	CCCTGACCAGCGGATAG	1	102792909	102792931	CATGGCTATTTGCTCTTCAGATG	1	102792932	102793043	CCCCATGTTTCTGCTTAATGAATTTAATCGATTCTGGCATTTTCTCATAGTCTTGGATTTTCTCCAGCTCAAGCAGGACAACTTTAATTCCATCCTGAACAAGAGCATTATA	102792793	102793239	253.2	-		best_mip	catggctatttgctcttcagatgCTTCAGCTTCCCGATATCCGACGGTAGTGTccctgaccagcggatag
IL1_IL1R1_MIPs_033	175	5	2	102793198	102793213	GGCTCACGTGCCTCTC	2	102793326	102793349	ATCCTTTATCCCTGAGGTCACCTG	1	102793214	102793325	GGGTAGCATGGAGAAGTTGCCAAGAGTTCTTTAGGTGCCTCCTGTCTTATGGCGTTGCAGGCCAGGTTATGCCTCATGCTGACTTGCAGAGTTCATGGAATGTAACTATATC	102792793	102793239	535.1	+		best_mip	atcctttatccctgaggtcacctgCTTCAGCTTCCCGATATCCGACGGTAGTGTggctcacgtgcctctc
IL1_IL1R1_MIPs_034	176	5	2	102793228	102793245	AAAGAACTCTTGGCAACT	1	102793094	102793115	ACCTGACATTCTTCCAGAACCT	1	102793116	102793227	TCTCCATGCTACCCGAGAGGCACGTGAGCCTCTCTTTGCAGTTTCTCCTTAGTGGCTGGTGACAGTAACTGGTGTTTAGATGAAGGTGACCGTCGCTGGACTGGCATGTGGT	102792793	102793239	437.2	-		best_mip	acctgacattcttccagaacctCTTCAGCTTCCCGATATCCGACGGTAGTGTaaagaactcttggcaact
IL1_IL1R1_MIPs_035	177	5	2	102793744	102793761	CCCTCTCTGAATGTTTGA	2	102793874	102793895	CCTTGTCTGGGGACCCTGTAGA	1	102793762	102793873	ACTGCCAAGAAAAGGCATGGAGACAGCGAACTAGAAGAAAGGGCAAGAAGGAAATAGCCACCGTCTACAGATGGCTTAGTTAAGTCATCCACAGCCCAAGGGCGGGGCTATG	102793712	102793760	164.1	+		best_mip	ccttgtctggggaccctgtagaCTTCAGCTTCCCGATATCCGACGGTAGTGTccctctctgaatgtttga
IL1_IL1R1_MIPs_036	178	3	2	102793772	102793789	CGCTGTCTCCATGCCTTT	2	102793638	102793659	CCGTCTCCCCGGTTCAAGCAAT	6	102793660	102793771	TCTTGGCAGTTCAAACATTCAGAGAGGGCATTTATTGCCCTTTTTTTGAGACGGAGTCTTGCTCTGTTGCCAGGCTAGAGTGCAGTGGCCCAAACTCGGCTCACTGCAACCT	102793712	102793760	62.2	-		best_mip	ccgtctccccggttcaagcaatCTTCAGCTTCCCGATATCCGACGGTAGTGTcgctgtctccatgccttt
IL1_IL1RL2_MIPs_001	179	5	2	102803324	102803341	TGGTGATGAAGGACTTAG	1	102803454	102803475	ATACCTAGGCATGGAAGTGGCA	1	102803342	102803453	ATGCCAGAAAATCAGGCTCAAAGACTTTCAAGCCACTTCCTAGTGTGATGTCACATTCCTTCCTACGCTCCACTGGGGAAGGCAGGTCTGCCCCGCCCACGGTGGCGGGGAA	102803455	102803562	1.1	+		best_mip	atacctaggcatggaagtggcaCTTCAGCTTCCCGATATCCGACGGTAGTGTtggtgatgaaggacttag
IL1_IL1RL2_MIPs_002	180	5	2	102803497	102803516	CATATTTTCCACTCTCCACG	1	102803629	102803648	CAACAATGTGTGCCACCGCA	1	102803517	102803628	AGGTCCTGCGCGCTTCAATCCTGCAGGCAGGTAGACACCGGGCCGGGAGTCTGGCTGAGCCAGGCATGGGTGGGGCCCTGACAGTAGGAGAGGTGTGCAGGAAAAGACGTGG	102803455	102803562	176.1	+		best_mip	caacaatgtgtgccaccgcaCTTCAGCTTCCCGATATCCGACGGTAGTGTcatattttccactctccacg
IL1_IL1RL2_MIPs_003	181	5	2	102803529	102803546	CTGCCTGCAGGATTGAAG	1	102803395	102803416	CAGTGGAGCGTAGGAAGGAATG	1	102803417	102803528	CGCGCAGGACCTCGTGGAGAGTGGAAAATATGACAGGGACACGAGCCCTGTCATGCCACTTCCATGCCTAGGTATTTCCCCGCCACCGTGGGCGGGGCAGACCTGCCTTCCC	102803455	102803562	76.2	-		best_mip	cagtggagcgtaggaaggaatgCTTCAGCTTCCCGATATCCGACGGTAGTGTctgcctgcaggattgaag
IL1_IL1RL2_MIPs_004	182	-1	2	102804344	102804361	TCTGCGGGTTGTCCATCG	1	102804474	102804495	CCCGAGCGCGGCTCCTTCCCCT	1	102804362	102804473	CCCTTCCACTGTCTGTCACAGCAGGTACGTTCCGTGTGTCCTCCGTTCCCAGAGGCTGCCCGAGTCCACAGGCTCCTGGCCTGTCATTGGGAGCCCCCGGGGATCGCGTCAG	102804296	102804405	180.1	+	snp:102804476:3:C/G		cccgagcgcggctccttcccctCTTCAGCTTCCCGATATCCGACGGTAGTGTtctgcgggttgtccatcg
IL1_IL1RL2_MIPs_005	183	-1	2	102804344	102804361	TCTGCGGGTTGTCCATCG	1	102804474	102804495	CCGGAGCGCGGCTCCTTCCCCT	1	102804362	102804473	CCCTTCCACTGTCTGTCACAGCAGGTACGTTCCGTGTGTCCTCCGTTCCCAGAGGCTGCCCGAGTCCACAGGCTCCTGGCCTGTCATTGGGAGCCCCCGGGGATCGCGTCAG	102804296	102804405	180.2	+	snp:102804476:3:C/G		ccggagcgcggctccttcccctCTTCAGCTTCCCGATATCCGACGGTAGTGTtctgcgggttgtccatcg
IL1_IL1RL2_MIPs_006	184	5	2	102804363	102804381	TGTGACAGACAGTGGAAGG	1	102804230	102804250	GGGCGACCTCGGAATCTCAAA	1	102804251	102804362	GCGATGGACAACCCGCAGAGCAGCAAGGACCACATCCCCAAACCGGGCTGCAAGGAAGGGAGAAGAGGGTGGGAGGGGAGGACGCAGTAGGGCGGGCCCGAGGCGCCGGCGT	102804296	102804405	69.2	-		best_mip	gggcgacctcggaatctcaaaCTTCAGCTTCCCGATATCCGACGGTAGTGTtgtgacagacagtggaagg
IL1_IL1RL2_MIPs_007	185	-1	2	102805550	102805569	ATTTTTATGAAAAATGAGAT	2	102805682	102805701	ATACAGTCTAGAATTCACCA	1	102805570	102805681	ACTTTCAGCAAGCCAGCCTTTTGCTTTTAATTGTACATTCCCTCCCATAACATCTGGGGAAGTCAGTGTAACATGGTATAAAAATTCTAGCAAAATCCCAGTGTCCAAAATC	102805515	102805791	169.1	+		best_mip	atacagtctagaattcaccaCTTCAGCTTCCCGATATCCGACGGTAGTGTatttttatgaaaaatgagat
IL1_IL1RL2_MIPs_008	186	5	2	102805572	102805588	AGGCTGGCTTGCTGAAA	2	102805437	102805459	ATGCCTCTTCAATTTTCCAGCCA	1	102805460	102805571	GTATCTCATTTTTCATAAAAATGTCCTTGCATCCATCTAGGGAAAGAAAAACAAAACAAAACAATTATCCATGAAAGAAAACTTCAGTTTTATTTACTGTTAGTTTTTTTAA	102805515	102805791	59.2	-		best_mip	atgcctcttcaattttccagccaCTTCAGCTTCCCGATATCCGACGGTAGTGTaggctggcttgctgaaa
IL1_IL1RL2_MIPs_009	187	5	2	102805793	102805810	TACACACACGAGTTAGTT	1	102805659	102805680	ATTTTGGACACTGGGATTTTGC	1	102805681	102805792	CTATTTTAAATTAGGAACTTACTTTATAACACATTGGTAGACTCCTGAGTCCCCCCATTCCATGGGGAGAAACAAAATCCAAGTCTCGTCCTGGTGAATTCTAGACTGTATG	102805515	102805791	280.2	-		best_mip	attttggacactgggattttgcCTTCAGCTTCCCGATATCCGACGGTAGTGTtacacacacgagttagtt
IL1_IL1RL2_MIPs_010	188	5	2	102808393	102808412	ACAGCTGTCATAGAATACAT	1	102808525	102808544	CATGTCATCTGCACTTCCCG	1	102808413	102808524	GTAAACCTAACTGTTTTTGAAAAACATTGGTGTGACACTTCCATAGGTGGTTTACCAAATTTATCAGATGAGTACAAGCAAATATTACATCTTGGAAAAGATGATAGTCTCA	102808365	102808602	162.1	+		best_mip	catgtcatctgcacttcccgCTTCAGCTTCCCGATATCCGACGGTAGTGTacagctgtcatagaatacat
IL1_IL1RL2_MIPs_011	189	3	2	102808438	102808454	GGAAGTGTCACACCAAT	1	102808303	102808325	CCACTCATTTTCAAATGTTTTCA	1	102808326	102808437	GTTTTTCAAAAACAGTTAGGTTTACATGTATTCTATGACAGCTGTCTCTACCCCTGTAAGACAGATTGAGACCTCATAAACTCTTTAAAACAAATCACAAAATCAAATAATT	102808365	102808602	75.2	-		best_mip	ccactcattttcaaatgttttcaCTTCAGCTTCCCGATATCCGACGGTAGTGTggaagtgtcacaccaat
IL1_IL1RL2_MIPs_012	190	-1	2	102808636	102808652	AACTTAACCTATAAAAA	4	102808501	102808523	GAGACTATCATCTTTTCCAAGAT	1	102808524	102808635	ACAGTGGGTTTTAAAGAAAAGGAGGAAAAATATCAATAAGAAAATTCTTTTTTACCTTATACCACTTTATTGGACCCAAAACACAACTCTTCGGGAAGTGCAGATGACATGT	102808365	102808602	273.2	-		best_mip	gagactatcatcttttccaagatCTTCAGCTTCCCGATATCCGACGGTAGTGTaacttaacctataaaaa
IL1_IL1RL2_MIPs_013	191	5	2	102818040	102818056	CGGTTCACTGTTTTGGA	1	102818169	102818191	AGCATTAGTAAGTATGCTCATGT	1	102818057	102818168	AACCAGGCTTTTGGTGAGCAATGTCTCGGCAGAGGACAGAGGGAACTACGCGTGTCAAGCCATACTGACACACTCAGGGAAGCAGTACGAGGTTTTAAATGGCATCACTGTG	102817990	102818195	181.1	+		best_mip	agcattagtaagtatgctcatgtCTTCAGCTTCCCGATATCCGACGGTAGTGTcggttcactgttttgga
IL1_IL1RL2_MIPs_014	192	5	2	102818061	102818076	TGCTCACCAAAAGCCT	7	102817925	102817948	GGTAATTTACAGTCTAACTGGAAG	1	102817949	102818060	GGTTTCCAAAACAGTGAACCGCTCCCCTTTAATCTCGTTACAGTCCTAATACAAATAAAAACAAAATTCAATTCAATGAATACTTAGAAACCTGTGTGATCCCTAGTATTTA	102817990	102818195	73.2	-		best_mip	ggtaatttacagtctaactggaagCTTCAGCTTCCCGATATCCGACGGTAGTGTtgctcaccaaaagcct
IL1_IL1RL2_MIPs_015	193	5	2	102818275	102818291	TCAGGGAAACCAAGACC	2	102818140	102818162	GATGCCATTTAAAACCTCGTACT	1	102818163	102818274	TAGAATCACTCCTGCTCAAAGCCCAAAACCCAAAGCCAGAAGCCAGTTCACACAAAGCCAAGAGAATACAAGGCGACAGGCATACATGAGCATACTTACTAATGCTCACAGT	102817990	102818195	287.2	-		best_mip	gatgccatttaaaacctcgtactCTTCAGCTTCCCGATATCCGACGGTAGTGTtcagggaaaccaagacc
IL1_IL1RL2_MIPs_016	194	3	2	102828576	102828591	TGGAGGAAGTGTCCCT	6	102828704	102828727	ATATTTTGAATGTTAAGGATGAAG	1	102828592	102828703	AAAATCATTTATCCAAAAAATCATTCAATTGAAGTACAGCTTGGTGAGTAAAATTATTGAAGCCATTGAAATCACCAGGGGAAGAGCTCATTATGTTTGCATATTCTGGTGA	102828540	102828654	166.1	+		best_mip	atattttgaatgttaaggatgaagCTTCAGCTTCCCGATATCCGACGGTAGTGTtggaggaagtgtccct
IL1_IL1RL2_MIPs_017	195	5	2	102828621	102828637	CACCAAGCTGTACTTCA	1	102828486	102828508	CCCAAGTACTTTGATGTAATAGC	1	102828509	102828620	ATTGAATGATTTTTTGGATAAATGATTTTAGGGACACTTCCTCCATATCCAGCTCTTTCTGCTAAGAAATCATACCCACAGGAAATTGCATTAGAATCACGTATGATACATT	102828540	102828654	83.2	-		best_mip	cccaagtactttgatgtaatagcCTTCAGCTTCCCGATATCCGACGGTAGTGTcaccaagctgtacttca
IL1_IL1RL2_MIPs_018	196	5	2	102835420	102835436	TCTGATTGTGGACTGCA	1	102835549	102835571	GTTTTGCTTTTTTGACTTCTCTA	1	102835437	102835548	ATGTAACAGACACCAAGGATAATACAAATCTACGATGCTGGAGAGTCAATAACACTTTGGTGGATGATTACTATGATGAATCCAAACGAATCAGAGAAGGGGTGGAGTAGGT	102835389	102835563	162.1	+		best_mip	gttttgcttttttgacttctctaCTTCAGCTTCCCGATATCCGACGGTAGTGTtctgattgtggactgca
IL1_IL1RL2_MIPs_019	197	5	2	102835443	102835461	GTATTATCCTTGGTGTCTG	1	102835310	102835330	GTACTCTCGAGCCTCGAATAC	1	102835331	102835442	TTACATTGCAGTCCACAATCAGAGTGGTACCTAAAAAAAACCAATATCATCAATATTCAATGAAAATTCTACAAACTTTCAAATTTGTTAACATCTGGATTACAAGTGCATC	102835389	102835563	56.2	-		best_mip	gtactctcgagcctcgaatacCTTCAGCTTCCCGATATCCGACGGTAGTGTgtattatccttggtgtctg
IL1_IL1RL2_MIPs_020	198	5	2	102835660	102835679	CTATGTGATAGGTGGGATTG	1	102835528	102835547	CCTACTCCACCCCTTCTCTG	1	102835548	102835659	ATAACATGAATCATTGAGAGGCAAAAACAAGAGGAGAAGGCAGTAGTGATACCAGATTCACTTAGATGGAGAAATCCTTGCTAGCGTTTAGAGAAGTCAAAAAAGCAAAACA	102835389	102835563	273.2	-		best_mip	cctactccaccccttctctgCTTCAGCTTCCCGATATCCGACGGTAGTGTctatgtgataggtgggattg
IL1_IL1RL2_MIPs_021	199	5	2	102836404	102836422	AATGGAAGATTATGGCCTT	1	102836535	102836555	ACATCTGAAGGAGCAGTGACT	1	102836423	102836534	CCTTTCATGTGCCACGCTGGAGTGTCCACAGCATACATTATATTACAGCTCCCAGGTAATACTCCAGTGGGTTACACACTGTTCAGAGTGTTCAAAACGATGGCCAGGAAAC	102836321	102836497	216.1	+		best_mip	acatctgaaggagcagtgactCTTCAGCTTCCCGATATCCGACGGTAGTGTaatggaagattatggcctt
IL1_IL1RL2_MIPs_022	200	5	2	102836424	102836440	AGCGTGGCACATGAAAG	1	102836289	102836311	CATGAGTCAGATTTACCCAACAT	1	102836312	102836423	GAAGGCCATAATCTTCCATTTTCACTTCCAAGAAGGTGATGTTTACTGTGTACAAATTATGTTCCCGAAAAGAGACATGGGTTCTATAAAAGAAAAGAGTAAGTCATTAATA	102836321	102836497	105.2	-		best_mip	catgagtcagatttacccaacatCTTCAGCTTCCCGATATCCGACGGTAGTGTagcgtggcacatgaaag
IL1_IL1RL2_MIPs_023	201	5	2	102836606	102836625	GATTTTCCCTAGATTTCATA	1	102836474	102836493	CCCACTGGAGTATTACCTGG	1	102836494	102836605	CTGAGTTTGTCCCTTTAATATCACCCTCATGCCTCACACTGAGCATTTAGAGTCACTGCTCCTTCAGATGTGTTTCCTGGCCATCGTTTTGAACACTCTGAACAGTGTGTAA	102836321	102836497	287.2	-		best_mip	cccactggagtattacctggCTTCAGCTTCCCGATATCCGACGGTAGTGTgattttccctagatttcata
IL1_IL1RL2_MIPs_024	202	5	2	102842371	102842388	AGCTTACTTGATAGGAGG	1	102842501	102842522	GGTAAGTGTGTGTAATCACTGA	1	102842389	102842500	GCTTATCGCCTTGGTGGCTGTGGCTGTGTCTGTTGTGTACATATACAACATTTTTAAGATCGACATTGTTCTTTGGTATCGAAGTGCCTTCCATTCTACAGAGACCATAGTA	102842337	102842521	166.1	+		best_mip	ggtaagtgtgtgtaatcactgaCTTCAGCTTCCCGATATCCGACGGTAGTGTagcttacttgataggagg
IL1_IL1RL2_MIPs_025	203	5	2	102842391	102842406	GCCACCAAGGCGATAA	1	102842255	102842278	CAGATCACATTATGAATGCCAAAT	1	102842279	102842390	GCCCTCCTATCAAGTAAGCTCGAAAATCCGGAGCTACAAATGACAGCAAAAAAATAATAATAATTATAATTATAATAATGAAACAAAGAGTCCATTATATACTTTACTAATA	102842337	102842521	56.2	-		best_mip	cagatcacattatgaatgccaaatCTTCAGCTTCCCGATATCCGACGGTAGTGTgccaccaaggcgataa
IL1_IL1RL2_MIPs_026	204	5	2	102842607	102842625	GGAGATTCCTTTCCCTAAA	1	102842474	102842494	GGTCTCTGTAGAATGGAAGGC	1	102842495	102842606	TTTGCCAACAACGTAGTAAAATATGACAAAGTATATTTGAAATCGTTGTATATGTATAAGAGGATACCAATTTTGAGGCATTTTTCAGTGATTACACACACTTACCTACTAT	102842337	102842521	272.2	-		best_mip	ggtctctgtagaatggaaggcCTTCAGCTTCCCGATATCCGACGGTAGTGTggagattcctttccctaaa
IL1_IL1RL2_MIPs_027	205	5	2	102849440	102849458	GCCTATGTCTTATACCCCA	1	102849571	102849591	ATTCCCTGGACAAGGTGGGTT	1	102849459	102849570	AGCCCCACAAGGAAAGCCAGAGGCATGCCGTGGATGCCCTGGTGTTGAATATCCTGCCCGAGGTGTTGGAGAGACAATGTGGATATAAGTTGTTTATATTCGGCAGAGATGA	102849402	102849604	171.1	+		best_mip	attccctggacaaggtgggttCTTCAGCTTCCCGATATCCGACGGTAGTGTgcctatgtcttatacccca
IL1_IL1RL2_MIPs_028	206	3	2	102849460	102849477	TGGCTTTCCTTGTGGGGC	1	102849326	102849347	GGCTACCATGGTGTCCTTTGGC	1	102849348	102849459	TTGGGGTATAAGACATAGGCGTCATACAGCTTCCCATCTGAAAAGGAATTGGACAAGCTTGTGGAATTGTTGCTACCAAATTCTCTCATGTTAATAAACCGGAAGCCTGAGC	102849402	102849604	60.2	-		best_mip	ggctaccatggtgtcctttggcCTTCAGCTTCCCGATATCCGACGGTAGTGTtggctttccttgtggggc
IL1_IL1RL2_MIPs_029	207	5	2	102849682	102849698	CTCTGTGGTTCCATGGG	2	102849547	102849569	CATCTCTGCCGAATATAAACAAC	1	102849570	102849681	GAAGGCAGGCAGAGTCACCGCCATTAGTAAAGTGGAGGAACAGAGGGGTCGCTTTCCTTCTTTTATTTGTTATTTTTACACCTCACTTAAAACCCACCTTGTCCAGGGAATT	102849402	102849604	282.2	-		best_mip	catctctgccgaatataaacaacCTTCAGCTTCCCGATATCCGACGGTAGTGTctctgtggttccatggg
IL1_IL1RL2_MIPs_030	208	5	2	102851421	102851437	CGAATCGCTGGGCTTTG	1	102851550	102851572	GCCAGAGTCAATTCAGTACATCA	1	102851438	102851549	GCCTGTTGAAGAACCTGTCAGAAGAACAAATCGCGGTCTACAGTGCCCTGATCCAGGACGGGATGAAGGTTATTCTCATTGAGCTGGAGAAAATCGAGGACTACACAGTCAT	102851337	102851759	215.1	+		best_mip	gccagagtcaattcagtacatcaCTTCAGCTTCCCGATATCCGACGGTAGTGTcgaatcgctgggctttg
IL1_IL1RL2_MIPs_031	209	5	2	102851443	102851460	TTCTGACAGGTTCTTCAA	1	102851309	102851330	AGAACTCACAATTAAAACAGCC	1	102851331	102851442	CAGGCCAAAGCCCAGCGATTCGGGGACCACAATGACAATCAGCCTCCTGCACAGCTTAACGTTTTCATCGATGACATTGGCCACGGCTGGAAATAAAGAAAGAAGGCTCAGA	102851337	102851759	108.2	-		best_mip	agaactcacaattaaaacagccCTTCAGCTTCCCGATATCCGACGGTAGTGTttctgacaggttcttcaa
IL1_IL1RL2_MIPs_032	210	5	2	102851631	102851648	GAAGACCAAGTTTTGGAA	1	102851761	102851782	GTTTGTCACGCACTGATGGAGG	1	102851649	102851760	GACAGTGAGATACCACATGCCGCCCAGAAGGTGTCGGCCGTTTCCTCCGGTCCAGCTGCTGCAGCACACACCTTGCTACCGCACCGCAGGTGAGCGGGTGGGAGGACACGAG	102851337	102851759	426.1	+		best_mip	gtttgtcacgcactgatggaggCTTCAGCTTCCCGATATCCGACGGTAGTGTgaagaccaagttttggaa
IL1_IL1RL2_MIPs_033	211	5	2	102851654	102851670	CGGCATGTGGTATCTCA	1	102851519	102851541	GTAGTCCTCGATTTTCTCCAGCT	1	102851542	102851653	CTGTCTTCCAAAACTTGGTCTTCATACACTGTGACTGCTCCGTGAAGTCCCCATGCCACCGGATGGCACCATGCTTCTGTTTGATGTACTGAATTGACTCTGGCATGACTGT	102851337	102851759	319.2	-		best_mip	gtagtcctcgattttctccagctCTTCAGCTTCCCGATATCCGACGGTAGTGTcggcatgtggtatctca
IL1_IL1RL2_MIPs_034	212	5	2	102855738	102855755	AGACATGGAGCAAAACAA	1	102855604	102855625	CCTTTTCTGATGTGGTGGGAGA	1	102855626	102855737	GTCATCTTCCAGCCATAGGTGTCAGTCCAGCAAGTCTTAGCCAGTCGTGAGAGTACACTTCTTTCTTCTTGAGCCTAGTTCTGGGCCTGAAATCAGGAAAGATCTATTTACT	102855632	102855721	108.2	-		best_mip	ccttttctgatgtggtgggagaCTTCAGCTTCCCGATATCCGACGGTAGTGTagacatggagcaaaacaa
IL1_IL1RL1_MIPs_001	213	-1	2	102954715	102954730	GATAAACAGAATGGGG	4	102954843	102954866	CATTTACCTTGTTTTAAGCAGTTT	1	102954731	102954842	TTTTGGATCTTAGCAATTCTCACAATTCTCATGTATTCCACAGCAGCAAAGTTTAGTAAGTATTGCCTTCTAAGTATAATTTAAATTTTTATAAATTAAATAATTTCAAGAA	102954703	102954805	142.1	+		best_mip	catttaccttgttttaagcagtttCTTCAGCTTCCCGATATCCGACGGTAGTGTgataaacagaatgggg
IL1_IL1RL1_MIPs_002	214	5	2	102954759	102954776	CTGCTGTGGAATACATGA	2	102954625	102954646	AAGGTCACCACACATGAGGCAG	1	102954647	102954758	GAATTGTGAGAATTGCTAAGATCCAAAACCCCATTCTGTTTATCAATCAAGAGCAAGTATTGGTAACTCGTTGTTGAGATTACTCCAGATGAGTCACTGGCATACGACAGTG	102954703	102954805	58.2	-		best_mip	aaggtcaccacacatgaggcagCTTCAGCTTCCCGATATCCGACGGTAGTGTctgctgtggaatacatga
IL1_IL1RL1_MIPs_003	215	5	2	102955295	102955313	AGGTAAACAATCATGGGGC	1	102955426	102955446	GTGTGTTTGCCTCAGGCCAAC	1	102955314	102955425	CTGGAAAATGAGGCTTTAATTGTAAGATGTCCTAGACAAGGAAAACCTAGTTACACCGTGGATTGGTATTACTCACAAACAAACAAAAGTATTCCCACTCAGGAAAGAAATC	102955277	102955527	151.1	+		best_mip	gtgtgtttgcctcaggccaacCTTCAGCTTCCCGATATCCGACGGTAGTGTaggtaaacaatcatggggc
IL1_IL1RL1_MIPs_004	216	5	2	102955315	102955333	ATTAAAGCCTCATTTTCCA	1	102955182	102955202	GAAGCCGGTCATATACTGTGA	1	102955203	102955314	GGCCCCATGATTGTTTACCTGCAAATAAAAGATATAAAGACAATCCTGAAATGATCAAATGAAAAGATCATAATTCTTATACTCTCAATATTTTCTTCTAGGATTAAATTTA	102955277	102955527	40.2	-		best_mip	gaagccggtcatatactgtgaCTTCAGCTTCCCGATATCCGACGGTAGTGTattaaagcctcattttcca
IL1_IL1RL1_MIPs_005	217	5	2	102955537	102955552	AAAGGGGAGCAGGGTG	3	102955401	102955424	ATTTCTTTCCTGAGTGGGAATACT	1	102955425	102955536	AAAGAAGATGGGAGCCTTCTGCATAATACCTTCTGACAATACAGGTATAAATACCAGAATCAGCAACTGCAGCTGGTAGAAACTTCAGAAGTTGGCCTGAGGCAAACACACG	102955277	102955527	262.2	-		best_mip	atttctttcctgagtgggaatactCTTCAGCTTCCCGATATCCGACGGTAGTGTaaaggggagcagggtg
IL1_IL1RL1_MIPs_006	218	5	2	102956555	102956572	CAGTCCCACATTCAATAG	1	102956685	102956706	CCTACCATTGACCTCTACAACT	1	102956573	102956684	GACTGGATATGCGAATGTCACCATATATAAAAAACAATCAGATTGCAATGTTCCAGATTATTTGATGTATTCAACAGTATCTGGATCAGAAAAAAATTCCAAAATTTATTGT	102956536	102956752	151.1	+		best_mip	cctaccattgacctctacaactCTTCAGCTTCCCGATATCCGACGGTAGTGTcagtcccacattcaatag
IL1_IL1RL1_MIPs_007	219	-1	2	102956574	102956593	GTGACATTCGCATATCCAGT	1	102956442	102956461	AAACCATCAATATACATAAT	1	102956462	102956573	CCTATTGAATGTGGGACTGTTAAAATAAGTCAGACAATTAAAAGAGTCACTTAGCATTGTGAAATAACTTAATCTAAATTCAGCCTTTACTTAATATTGCTTTTCTTCTTAA	102956536	102956752	40.2	-		best_mip	aaaccatcaatatacataatCTTCAGCTTCCCGATATCCGACGGTAGTGTgtgacattcgcatatccagt
IL1_IL1RL1_MIPs_008	220	-1	2	102956771	102956788	TTGTGTCTATTTTAATTG	5	102956637	102956658	ATCCAGATACTGTTGAATACAT	1	102956659	102956770	TGTAATTTTCATCTATTTCCTTCCAAATTTCTTCTTACCTTAAACCACTCAAGAGGTGCTGTCCAGTTGTAGAGGTCAATGGTAGGACAATAAATTTTGGAATTTTTTTCTG	102956536	102956752	237.2	-		best_mip	atccagatactgttgaatacatCTTCAGCTTCCCGATATCCGACGGTAGTGTttgtgtctattttaattg
IL1_IL1RL1_MIPs_009	221	3	2	102957145	102957161	GATCAAGGTACAGGGCG	1	102957274	102957296	CCTTCACGGTCAAGGGTAAGCTA	1	102957162	102957273	CACAAGTCATTTTTGGTCATTGATAATGTGATGACTGAGGACGCAGGTGATTACACCTGTAAATTTATACACAATGAAAATGGAGCCAATTATAGTGTGACGGCGACCAGGT	102957106	102957336	170.1	+	snp:102957291:18:A/G		ccttcacggtcaagggtaagctaCTTCAGCTTCCCGATATCCGACGGTAGTGTgatcaaggtacagggcg
IL1_IL1RL1_MIPs_010	222	3	2	102957145	102957161	GATCAAGGTACAGGGCG	1	102957274	102957296	CCTTCACGGTCAAGGGTGAGCTA	1	102957162	102957273	CACAAGTCATTTTTGGTCATTGATAATGTGATGACTGAGGACGCAGGTGATTACACCTGTAAATTTATACACAATGAAAATGGAGCCAATTATAGTGTGACGGCGACCAGGT	102957106	102957336	170.2	+	snp:102957291:18:A/G		ccttcacggtcaagggtgagctaCTTCAGCTTCCCGATATCCGACGGTAGTGTgatcaaggtacagggcg
IL1_IL1RL1_MIPs_011	223	5	2	102957166	102957185	ATCAATGACCAAAAATGACT	1	102957034	102957053	GTTGCCTAGGCTGGAGTGAG	7	102957054	102957165	TGTGCGCCCTGTACCTTGATCCTTGAAGAGCCTGACAATTCTGAAATAAGAAATTCCATTTCCTTCTCAGTAATTCTTCACTTTTATTTATTTATCTGTTGACAGAATGTTT	102957106	102957336	62.2	-		best_mip	gttgcctaggctggagtgagCTTCAGCTTCCCGATATCCGACGGTAGTGTatcaatgaccaaaaatgact
IL1_IL1RL1_MIPs_012	224	5	2	102957361	102957377	AGTGCAAGAAACCCAAC	1	102957226	102957248	GGCTCCATTTTCATTGTGTATAA	1	102957249	102957360	CAGAAGGGCACCGCTGTTCCCACTTCGACTTCTTTCACGTAGTATTCTATCTCATTAATGTCAGTAGCTTACCCTTGACCGTGAAGGACCTGGTCGCCGTCACACTATAATT	102957106	102957336	257.2	-		best_mip	ggctccattttcattgtgtataaCTTCAGCTTCCCGATATCCGACGGTAGTGTagtgcaagaaacccaac
IL1_IL1RL1_MIPs_013	225	5	2	102958096	102958115	GTTTAATATCAACCCTTACA	1	102958228	102958247	ATTCCGTACGGGGAAGATTT	1	102958116	102958227	GTGGTCCTTAATCACACTGTCATTAAATAAATGAGCATGAAGGGATGGAGGATTGCAGCAGTGCTCCATAAGCACTGCCCGTCTTTCAGCCTTAGTGGTCACAGGAGTCAGA	102958229	102958274	1.1	+	snp:102958236:9:C/T		attccgtacggggaagatttCTTCAGCTTCCCGATATCCGACGGTAGTGTgtttaatatcaacccttaca
IL1_IL1RL1_MIPs_014	226	5	2	102958096	102958115	GTTTAATATCAACCCTTACA	1	102958228	102958247	ATTCCGTATGGGGAAGATTT	1	102958116	102958227	GTGGTCCTTAATCACACTGTCATTAAATAAATGAGCATGAAGGGATGGAGGATTGCAGCAGTGCTCCATAAGCACTGCCCGTCTTTCAGCCTTAGTGGTCACAGGAGTCAGA	102958229	102958274	1.2	+	snp:102958236:9:C/T		attccgtatggggaagatttCTTCAGCTTCCCGATATCCGACGGTAGTGTgtttaatatcaacccttaca
IL1_IL1RL1_MIPs_015	227	5	2	102958259	102958274	GGCCACCCTAGTGGAG	1	102958387	102958410	GGTCATGTAATTAGTTTTATGGGT	1	102958275	102958386	AACTGCGAGCAAATCTGTGGACTCATCCATTTATTATTTTCATGGGTCTTTTGAAATCTTCTCTGTAGTCTTATTCTTATTCTGTAGAAGAGTAGTTTTCTAACAACTACTA	102958229	102958274	160.1	+		best_mip	ggtcatgtaattagttttatgggtCTTCAGCTTCCCGATATCCGACGGTAGTGTggccaccctagtggag
IL1_IL1RL1_MIPs_016	228	5	2	102958326	102958345	AGACTACAGAGAAGATTTCA	1	102958194	102958213	CCACTAAGGCTGAAAGACGG	1	102958214	102958325	AAAGACCCATGAAAATAATAAATGGATGAGTCCACAGATTTGCTCGCAGTTCTCCACTAGGGTGGCCCATCCTCAGTGAAATCTTCCCCGTACGGAATTCTGACTCCTGTGA	102958229	102958274	99.2	-		best_mip	ccactaaggctgaaagacggCTTCAGCTTCCCGATATCCGACGGTAGTGTagactacagagaagatttca
IL1_IL1RL1_MIPs_017	229	5	2	102958672	102958690	TTGTCTTTAAGATGAGCAA	1	102958803	102958823	CCATATGACCCCTGTTCTGAA	1	102958691	102958802	GGCTTTTCTCTGTTTCCAGTAATCGGAGCCCCTGCACAAAATGAAATAAAGGAAGTGGAAATTGGTAAGAAAATTTATCAGAATGCTGTAAATATTGCCTGGAAAAATCCTT	102958663	102958784	142.1	+		best_mip	ccatatgacccctgttctgaaCTTCAGCTTCCCGATATCCGACGGTAGTGTttgtctttaagatgagcaa
IL1_IL1RL1_MIPs_018	230	5	2	102958693	102958710	ACTGGAAACAGAGAAAAG	3	102958559	102958580	CAAGTTCTTCTGACAATAACCC	1	102958581	102958692	CCTTGCTCATCTTAAAGACAAAAAGAAATATAAATATTAGGAGAGCATTGAATGCTAGTCAATATAAAGCTTGTATTTTCATGTTTCTATTCTATTTCATAGCAATGTTTTT	102958663	102958784	32.2	-		best_mip	caagttcttctgacaataacccCTTCAGCTTCCCGATATCCGACGGTAGTGTactggaaacagagaaaag
IL1_IL1RL1_MIPs_019	231	5	2	102959533	102959550	AAAAGGCACTCAGTTCTT	1	102959663	102959684	CCTCTTCCCCTTGCACATGGTT	1	102959551	102959662	GGCTGCCGTCCTGTGGCAGCTTAATGGAACAAAAATTACAGACTTTGGTGAACCAAGAATTCAACAAGAGGAAGGGCAAAATCAAAGGTATTTTTATATTGAAGAGAACCAT	102959473	102959673	192.1	+		best_mip	cctcttccccttgcacatggttCTTCAGCTTCCCGATATCCGACGGTAGTGTaaaaggcactcagttctt
IL1_IL1RL1_MIPs_020	232	5	2	102959567	102959586	ATTTTTGTTCCATTAAGCTG	1	102959435	102959454	GCGACTGGCATTTTATCCCA	1	102959455	102959566	CCACAGGACGGCAGCCAAGAACTGAGTGCCTTTTCCAAAACAAGCAGAGCAAGTTAGGTTTGCGTTTTTTCCTAGAGGGGAGTAAGGACATTCACCAATAAAATTAACTTCT	102959473	102959673	96.2	-		best_mip	gcgactggcattttatcccaCTTCAGCTTCCCGATATCCGACGGTAGTGTatttttgttccattaagctg
IL1_IL1RL1_MIPs_021	233	5	2	102959749	102959767	TGTCTAGACATGGTTTTAA	2	102959880	102959900	GGAGTGTTTCTGAGACTTTGA	1	102959768	102959879	GAATAGCTGACGTGAAGGAAGAGGATTTATTGCTGCAGTACGACTGTCTGGCCCTGAATTTGCATGGCTTGAGAAGGCACACCGTAAGACTAAGTAGGAAAAATCCAAGTAA	102959708	102959912	174.1	+		best_mip	ggagtgtttctgagactttgaCTTCAGCTTCCCGATATCCGACGGTAGTGTtgtctagacatggttttaa
IL1_IL1RL1_MIPs_022	234	5	2	102959800	102959817	CAGACAGTCGTACTGCAG	1	102959666	102959687	GCAAACCATGTGCAAGGGGAAG	1	102959688	102959799	CAATAAATCCTCTTCCTTCACGTCAGCTATTCTTAAAACCATGTCTAGACAAGCCAGCCCATTGCTGAAACTAAGAAAGCAACCTGTTACTTTTAATGCCTACTTTGCAGGT	102959708	102959912	94.2	-		best_mip	gcaaaccatgtgcaaggggaagCTTCAGCTTCCCGATATCCGACGGTAGTGTcagacagtcgtactgcag
IL1_IL1RL1_MIPs_023	235	5	2	102959978	102959996	AGCACATTTTATGGCACAG	1	102959845	102959865	CCTACTTAGTCTTACGGTGTG	1	102959866	102959977	GCCATTCCCATTGTCTTGATGGATCTCTTGGAACCACACTCCATTCTGCTTACACTTGCTAGAGAAAGTTCAGGTGATCAAAGTCTCAGAAACACTCCTTACTTGGATTTTT	102959708	102959912	272.2	-		best_mip	cctacttagtcttacggtgtgCTTCAGCTTCCCGATATCCGACGGTAGTGTagcacattttatggcacag
IL1_IL1RL1_MIPs_024	236	-1	2	102964420	102964435	TCTACTGCATAATTGC	2	102964548	102964571	AATGGTAAGTGGCAAATACCAAGT	1	102964436	102964547	AGTATGTAGTGTATTTTTAATGCTAATCAATGTCCTGGTTATCATCCTAAAAATGTTCTGGATTGAGGCCACTCTGCTCTGGAGAGACATAGCTAAACCTTACAAGACTAGG	102964385	102964571	165.1	+		best_mip	aatggtaagtggcaaataccaagtCTTCAGCTTCCCGATATCCGACGGTAGTGTtctactgcataattgc
IL1_IL1RL1_MIPs_025	237	-1	2	102964437	102964454	TAAAAATACACTACATAC	1	102964303	102964324	GGGAGTACAAGAATTTCACATA	1	102964325	102964436	TGCAATTATGCAGTAGATGCTATGATGATCAACTATTCAAAAGAAAGAAAAAGATTATTATTACTACTGAAACAAGATATAATAAACTGATACATGGATGTTGGCTTCCCTT	102964385	102964571	54.2	-		best_mip	gggagtacaagaatttcacataCTTCAGCTTCCCGATATCCGACGGTAGTGTtaaaaatacactacatac
IL1_IL1RL1_MIPs_026	238	5	2	102964647	102964665	AGCAAAATGGAATCTGGGC	1	102964514	102964534	GGTTTAGCTATGTCTCTCCAG	1	102964535	102964646	TTAGCAGCCTAGCTACTGAAAGATTAATAGACAGGTAACCAACAGTTATTATGGGACTTTTTCTTTGGGAGAAAAACTTGGTATTTGCCACTTACCATTCCTAGTCTTGTAA	102964385	102964571	264.2	-		best_mip	ggtttagctatgtctctccagCTTCAGCTTCCCGATATCCGACGGTAGTGTagcaaaatggaatctgggc
IL1_IL1RL1_MIPs_027	239	5	2	102965483	102965501	CCAGTGAGAATTTTTAGAA	1	102965614	102965634	AGCACTTTGTTCACCAGATTC	1	102965502	102965613	TCAAGTAAGAAGTTGTACTTCTTGTTTTCATTTTCAGATGGAAAGCTCTATGATGCTTATGTTGTCTACCCACGGAACTACAAATCCAGTACAGATGGGGCCAGTCGTGTAG	102965518	102965726	98.1	+		best_mip	agcactttgttcaccagattcCTTCAGCTTCCCGATATCCGACGGTAGTGTccagtgagaatttttagaa
IL1_IL1RL1_MIPs_028	240	5	2	102965684	102965701	GAGAGATATGCTACCTGG	1	102965814	102965835	GCCTTAAGACCAGAACTTTAAA	1	102965702	102965813	AGAAGGTAAAGCTATTGACATACATTAGGGACAGAAATTCATGCTTATTAAAGGCTGTGAACTAGGTGGCCTTATCCCTGCATTGGATAATGAATTGCATTTACTACCACAG	102965518	102965726	298.1	+		best_mip	gccttaagaccagaactttaaaCTTCAGCTTCCCGATATCCGACGGTAGTGTgagagatatgctacctgg
IL1_IL1RL1_MIPs_029	241	5	2	102965723	102965742	TGAATTTCTGTCCCTAATGT	1	102965591	102965610	CACGACTGGCCCCATCTGTA	1	102965611	102965722	ATGTCAATAGCTTTACCTTCTCCAGGTAGCATATCTCTCCCATAAATGCATAAGGTATAGCCACATTTATTTTCAAGAACATCAGGCAGAATCTGGTGAACAAAGTGCTCTA	102965518	102965726	207.2	-		best_mip	cacgactggccccatctgtaCTTCAGCTTCCCGATATCCGACGGTAGTGTtgaatttctgtccctaatgt
IL1_IL1RL1_MIPs_030	242	5	2	102968012	102968029	GGAAACCAACATACGAAA	1	102968142	102968163	ATACTTATTGAGATGGAGGCTC	1	102968030	102968141	GAGCAGGCGGCACATTTTCATCCTGACCCCTCAGATCACTCACAATAAGGAGTTTGCCTACGAGCAGGAGGTTGCCCTGCACTGTGCCCTCATCCAGAACGACGCCAAGGTG	102967970	102968401	174.1	+		best_mip	atacttattgagatggaggctcCTTCAGCTTCCCGATATCCGACGGTAGTGTggaaaccaacatacgaaa
IL1_IL1RL1_MIPs_031	243	5	2	102968053	102968069	AGTGATCTGAGGGGTCA	1	102967918	102967940	ACATCCTGAACACTTAAAAGTCT	0	102967941	102968052	GGATGAAAATGTGCCGCCTGCTCTTTCGTATGTTGGTTTCCACTGCAGTGACTACATCTAGTCATACAAGAAATAGATCAGATTTCTTATCAGTCTAATGCTTTAAACATAA	102967970	102968401	85.2	-	snp:102967928:13:A/G		acatcctgaacacttaaaagtctCTTCAGCTTCCCGATATCCGACGGTAGTGTagtgatctgaggggtca
IL1_IL1RL1_MIPs_032	244	5	2	102968053	102968069	AGTGATCTGAGGGGTCA	1	102967918	102967940	ACATCCTGAACATTTAAAAGTCT	0	102967941	102968052	GGATGAAAATGTGCCGCCTGCTCTTTCGTATGTTGGTTTCCACTGCAGTGACTACATCTAGTCATACAAGAAATAGATCAGATTTCTTATCAGTCTAATGCTTTAAACATAA	102967970	102968401	85.1	-	snp:102967928:13:A/G		acatcctgaacatttaaaagtctCTTCAGCTTCCCGATATCCGACGGTAGTGTagtgatctgaggggtca
IL1_IL1RL1_MIPs_033	245	5	2	102968194	102968210	CGCTTCAGGACTCCCTC	1	102968323	102968345	CAAGCAAAATTCCCAGAAAGGCC	1	102968211	102968322	CAGCATCTTATGAAAGTACAGGGGACCATCAAGTGGAGGGAGGACCACATTGCCAATAAAAGGTCCCTGAATTCTAAATTCTGGAAGCACGTGAGGTACCAAATGCCTGTGC	102967970	102968401	355.1	+		best_mip	caagcaaaattcccagaaaggccCTTCAGCTTCCCGATATCCGACGGTAGTGTcgcttcaggactccctc
IL1_IL1RL1_MIPs_034	246	3	2	102968225	102968242	TTGATGGTCCCCTGTACT	1	102968091	102968112	AGTGCAGGGCAACCTCCTGCTC	1	102968113	102968224	TTCATAAGATGCTGGAGGGAGTCCTGAAGCGCCTCAGCCTGCAGCATGTCCAGCTCGCTCAGAGCCTCCATCTCAATAAGTATCACCTTGGCGTCGTTCTGGATGAGGGCAC	102967970	102968401	257.2	-		best_mip	agtgcagggcaacctcctgctcCTTCAGCTTCCCGATATCCGACGGTAGTGTttgatggtcccctgtact
IL1_IL1RL1_MIPs_035	247	5	2	102968432	102968449	GGCATAAGCCAGCTAGGA	1	102968298	102968319	CAGGCATTTGGTACCTCACGTG	1	102968320	102968431	GAAGTCAGGAAAGCTTCAAACTCAGATGCCTTTGCACATCACAGCAGGCACTATTGCTTCTGGGCAGCCAAGGGAGTCAAACTAGAGGCCTTTCTGGGAATTTTGCTTGGCA	102967970	102968401	464.2	-		best_mip	caggcatttggtacctcacgtgCTTCAGCTTCCCGATATCCGACGGTAGTGTggcataagccagctagga
IL1_IL18R1_MIPs_001	248	5	2	102979093	102979109	AGAAGCCATTTGAAGCA	2	102979222	102979244	GAGGAAGAATGTCAAAGTTTTTT	1	102979110	102979221	GAATCCAAACCATGAATTGTAGAGAATTACCCTTGACCCTTTGGGTGCTTATATCTGTAAGCACTGCAGGTAAGTGATTATACATACTCTCAAACATATTTCATGAGTAATT	102979101	102979198	123.1	+		best_mip	gaggaagaatgtcaaagttttttCTTCAGCTTCCCGATATCCGACGGTAGTGTagaagccatttgaagca
IL1_IL18R1_MIPs_002	249	-1	2	102979125	102979140	GGTAATTCTCTACAAT	7	102978989	102979012	GGCACACAGATTTTTAAAAAAACA	1	102979013	102979124	TCATGGTTTGGATTCTGCTTCAAATGGCTTCTCTGGAAAACAGAATAAAACAGATTCAGCCAAAGCTTTCAAACAAAAGTGTGCCTATCTTATGAAGGTTTAAAAATCTTCT	102979101	102979198	26.2	-		best_mip	ggcacacagatttttaaaaaaacaCTTCAGCTTCCCGATATCCGACGGTAGTGTggtaattctctacaat
IL1_IL18R1_MIPs_003	250	5	2	102984295	102984313	TTCACGTCCCCACATTACT	1	102984426	102984446	AGCTGAACCCAAGGAGTTCCT	1	102984314	102984425	GTGGTTGAAGGGGAACCTTTCTATCTGAAACATTGCTCGTGTTCACTTGCACATGAGATTGAAACAACCACCAAAAGCTGGTACAAAAGCAGTGGATCACAGGAACATGTGG	102984262	102984548	166.1	+		best_mip	agctgaacccaaggagttcctCTTCAGCTTCCCGATATCCGACGGTAGTGTttcacgtccccacattact
IL1_IL18R1_MIPs_004	251	5	2	102984315	102984333	AAAGGTTCCCCTTCAACCA	1	102984182	102984202	GGTGAAGAAGCAAGGTTAGCA	1	102984203	102984314	CAGTAATGTGGGGACGTGAAGTACAAGATTCTTCAAAAGATTAGTAAAGTAAAATAAATAAAAACAAAAACCAAAATGACAAGGTAACTTTTTTTGGTCTCCTAATGCATTA	102984262	102984548	55.2	-		best_mip	ggtgaagaagcaaggttagcaCTTCAGCTTCCCGATATCCGACGGTAGTGTaaaggttccccttcaacca
IL1_IL18R1_MIPs_005	252	5	2	102984466	102984484	TTGTGTTTTGGAGTTTTGG	1	102984597	102984617	GCAGTAATCTGAAAGGTCAGA	1	102984485	102984596	CCAGTTGAGTTGAATGACACAGGATCTTACTTTTTCCAAATGAAGTGAGTAACCCTTTCTTTTCAAAATGTATTTCACAGCCCTCTTGTCCTTTGTTCAGCAACTCAAATAT	102984262	102984548	337.1	+		best_mip	gcagtaatctgaaaggtcagaCTTCAGCTTCCCGATATCCGACGGTAGTGTttgtgttttggagttttgg
IL1_IL18R1_MIPs_006	253	5	2	102984523	102984540	AGGGTTACTCACTTCATT	1	102984389	102984410	ATCCACTGCTTTTGTACCAGCT	1	102984411	102984522	TGGAAAAAGTAAGATCCTGTGTCATTCAACTCAACTGGCCAAAACTCCAAAACACAATCATGCAAAGCAATTCTCGAGGAACTCCTTGGGTTCAGCTCCACATGTTCCTGTG	102984262	102984548	263.2	-		best_mip	atccactgcttttgtaccagctCTTCAGCTTCCCGATATCCGACGGTAGTGTagggttactcacttcatt
IL1_IL18R1_MIPs_007	254	3	2	102988342	102988358	AAAGGGAAGATGGGTGA	2	102988471	102988493	ACTGAAAGACAAGTAACTAGTAA	1	102988359	102988470	TATTTGCAAAGTTTCTGTAGCATTATAAAATACCTTTACACTTTTATTCCATAGAAATTATACTCAGAAATGGAAATTAAATGTCATCAGAAGAAATAAACACAGCTGTTTC	102988392	102988600	81.1	+		best_mip	actgaaagacaagtaactagtaaCTTCAGCTTCCCGATATCCGACGGTAGTGTaaagggaagatgggtga
IL1_IL18R1_MIPs_008	255	5	2	102988560	102988579	CAGCACATCATTGTATAAGG	2	102988692	102988711	CATGGCTCACTTGCCCTGTT	1	102988580	102988691	TAATGCTTTTATAATATTTTAACTTTAAGACTTGATGGAAAAGATAAAATTCCCAAATGAGGGGCTGAGAGCTACCATTCTGGTCTCATAACAAATAAGCTGCCTGATCCCA	102988392	102988600	302.1	+		best_mip	catggctcacttgccctgttCTTCAGCTTCCCGATATCCGACGGTAGTGTcagcacatcattgtataagg
IL1_IL18R1_MIPs_009	256	-1	2	102988582	102988599	AAAATATTATAAAAGCAT	8	102988448	102988469	AAACAGCTGTGTCTATTTCTTC	0	102988470	102988581	TACCTTATACAATGATGTGCTGTTGACCAGTGTTTGATAGTAACTGTTTTCACAGGTTATCTGAAAAAATTTTTTAACTTCCACAATTTTACTAGTTACTTGTCTTTCAGTG	102988392	102988600	192.2	-	snp:102988457:13:A/G		aaacagctgtgtctatttcttcCTTCAGCTTCCCGATATCCGACGGTAGTGTaaaatattataaaagcat
IL1_IL18R1_MIPs_010	257	-1	2	102988582	102988599	AAAATATTATAAAAGCAT	8	102988448	102988469	AAACAGCTGTGTTTATTTCTTC	0	102988470	102988581	TACCTTATACAATGATGTGCTGTTGACCAGTGTTTGATAGTAACTGTTTTCACAGGTTATCTGAAAAAATTTTTTAACTTCCACAATTTTACTAGTTACTTGTCTTTCAGTG	102988392	102988600	192.1	-	snp:102988457:13:A/G		aaacagctgtgtttatttcttcCTTCAGCTTCCCGATATCCGACGGTAGTGTaaaatattataaaagcat
IL1_IL18R1_MIPs_011	258	5	2	102990386	102990403	ATCACCCCCAGATAGGAC	42	102990516	102990537	ATAAATGTAATGCGCCTGAATC	2	102990404	102990515	CACCTATTTGCAGGAAAACAAGCTCAGGGCTCCACTGATTCTACATTATGGTGAGTTGTATAATTATCTCATTATATATTACAGTGTAATAACAATAGAAATAAAGTGCACA	102990338	102990426	180.1	+		best_mip	ataaatgtaatgcgcctgaatcCTTCAGCTTCCCGATATCCGACGGTAGTGTatcacccccagataggac
IL1_IL18R1_MIPs_012	259	5	2	102990405	102990423	TGTTTTCCTGCAAATAGGT	1	102990272	102990292	CCTGTGAGAGTCTAATGCAGC	1	102990293	102990404	GGTCCTATCTGGGGGTGATGGGAGACAGTGACAGATCATCAGGCATTAGATTCTCATAAGGAGCATGCAACATAGATTCCTCGCATGCACAGTTCACAATAGGGTTCTTACT	102990338	102990426	69.2	-		best_mip	cctgtgagagtctaatgcagcCTTCAGCTTCCCGATATCCGACGGTAGTGTtgttttcctgcaaataggt
IL1_IL18R1_MIPs_013	260	5	2	102990406	102990425	CCTATTTGCAGGAAAACAAG	1	102990538	102990557	ATCCCCAAACCAACCATTCC	1	102990426	102990537	CTCAGGGCTCCACTGATTCTACATTATGGTGAGTTGTATAATTATCTCATTATATATTACAGTGTAATAACAATAGAAATAAAGTGCACAATAAATGTAATGCGCCTGAATC	102990377	102990473	163.1	+		best_mip	atccccaaaccaaccattccCTTCAGCTTCCCGATATCCGACGGTAGTGTcctatttgcaggaaaacaag
IL1_IL18R1_MIPs_014	261	5	2	102992420	102992435	CGCCGAGTTTGAAGAT	1	102992548	102992571	AGAAACAGACGTATTTTAGTAAAA	1	102992436	102992547	CAGGGGTATTACTCCTGCGTGCATTTCCTTCATCATAATGGAAAACTATTTAATATCACCAAAACCTTCAATATAACAATAGTGGAAGGTAAGGGAAATCTTAGAATTGGGA	102992347	102992543	203.1	+		best_mip	agaaacagacgtattttagtaaaaCTTCAGCTTCCCGATATCCGACGGTAGTGTcgccgagtttgaagat
IL1_IL18R1_MIPs_015	262	-1	2	102992456	102992472	TATGATGAAGGAAATGC	3	102992321	102992343	AATACTTTAAGTAAAAGCCAAAT	1	102992344	102992455	ACGCAGGAGTAATACCCCTGATCTTCAAACTCGGCGTTCTTCTTTATCGTTGGGTTTTTATTGTTCTCCAGTAGTAGCTTTTTACAGTTCTGTTTTTAATAAAACAAGTTAA	102992347	102992543	111.2	-		best_mip	aatactttaagtaaaagccaaatCTTCAGCTTCCCGATATCCGACGGTAGTGTtatgatgaaggaaatgc
IL1_IL18R1_MIPs_016	263	5	2	102997967	102997986	CCAGTAACTATTGGAATCTT	1	102998099	102998118	GGTTCTTCTTGGACCAAAGC	1	102997987	102998098	TGTTACATGAAATGAGCATATTATCATAGATGCTTGTCATAAAGAAGCTCAAGGCAACACTAATACATTTGTCTTTTCTTTTGTCACTTCTAGATCGCAGTAATATAGTTCC	102997956	102998001	145.1	+		best_mip	ggttcttcttggaccaaagcCTTCAGCTTCCCGATATCCGACGGTAGTGTccagtaactattggaatctt
IL1_IL18R1_MIPs_017	264	5	2	102998195	102998210	TTTACGCTTGGAAGGC	2	102998059	102998082	GATCTAGAAGTGACAAAAGAAAAG	1	102998083	102998194	TCTATTATGTCCCCTACTTATAAATGCAGAATATATGTATATTGAAATATACCTAATTCCACTGCAACATGGTTAAGCTTTGGTCCAAGAAGAACCGGAACTATATTACTGC	102998058	102998164	139.2	-		best_mip	gatctagaagtgacaaaagaaaagCTTCAGCTTCCCGATATCCGACGGTAGTGTtttacgcttggaaggc
IL1_IL18R1_MIPs_018	265	-1	2	103001325	103001341	CAACTTTTACCAGGAAA	3	103001454	103001476	ATTATGTATGTATGTGTAATATA	1	103001342	103001453	AAACGTAAGGCTCAACTGCTCTGCTTTGCTGAATGAAGAGGATGTAATTTATTGGATGTTCGGGGAAGAAAATGGATCGGATCCTAATATACATGAAGAGAAAGAAATGAGA	103001318	103001478	138.1	+		best_mip	attatgtatgtatgtgtaatataCTTCAGCTTCCCGATATCCGACGGTAGTGTcaacttttaccaggaaa
IL1_IL18R1_MIPs_019	266	5	2	103001366	103001383	TCCTCTTCATTCAGCAAA	1	103001232	103001253	ACCTAAAGCAAAACGTGGTGCT	1	103001254	103001365	GCAGAGCAGTTGAGCCTTACGTTTTTTCCTGGTAAAAGTTGGCAACTAAAGTTCTGATTTTTGAAACTCAGGTTTCTTAAAAGTTTCAAAACAATATAATCAATGTATGTTA	103001318	103001478	50.2	-		best_mip	acctaaagcaaaacgtggtgctCTTCAGCTTCCCGATATCCGACGGTAGTGTtcctcttcattcagcaaa
IL1_IL18R1_MIPs_020	267	5	2	103001531	103001547	GCCACCCAGTGTTTTTA	4	103001396	103001418	ATCCATTTTCTTCCCCAAACATC	1	103001419	103001530	ATATGATGTTATATATAATATATATGATTGTTATATGGTATATATCATGACATATATATTACACATACATACATAATTCTCATTTCTTTCTCTTCATGTATATTAGGATCCG	103001318	103001478	215.1	-	snp:103001402:17:T/C		atccattttcttccccaaacatcCTTCAGCTTCCCGATATCCGACGGTAGTGTgccacccagtgttttta
IL1_IL18R1_MIPs_021	268	5	2	103001531	103001547	GCCACCCAGTGTTTTTA	4	103001396	103001418	ATCCATTTTCTTCCCCGAACATC	1	103001419	103001530	ATATGATGTTATATATAATATATATGATTGTTATATGGTATATATCATGACATATATATTACACATACATACATAATTCTCATTTCTTTCTCTTCATGTATATTAGGATCCG	103001318	103001478	215.2	-	snp:103001402:17:T/C		atccattttcttccccgaacatcCTTCAGCTTCCCGATATCCGACGGTAGTGTgccacccagtgttttta
IL1_IL18R1_MIPs_022	269	5	2	103003330	103003345	AGGCAAATGGCATGCT	4	103003458	103003481	AAGGTGAGAAAGATTTATTTTTGG	1	103003346	103003457	TCAAAAGTATTGAGAATTGAAAATATTGGTGAAAGCAATCTAAATGTTTTATATAATTGCACTGTGGCCAGCACGGGAGGCACAGACACCAAAAGCTTCATCTTGGTGAGAA	103003299	103003481	161.1	+		best_mip	aaggtgagaaagatttatttttggCTTCAGCTTCCCGATATCCGACGGTAGTGTaggcaaatggcatgct
IL1_IL18R1_MIPs_023	270	5	2	103003355	103003374	CCAATATTTTCAATTCTCAA	1	103003223	103003242	GAAGGCAGCTGTGATGTTGC	1	103003243	103003354	TACTTTTGAAGCATGCCATTTGCCTTCTGGAGTCCTGTAAGAGGGCAAAATAATTTAGCAGTAGGCTCTGTTCGTTACCCTTGAGAGGGGAATTCACATGTTTAAAATGCTT	103003299	103003481	58.2	-		best_mip	gaaggcagctgtgatgttgcCTTCAGCTTCCCGATATCCGACGGTAGTGTccaatattttcaattctcaa
IL1_IL18R1_MIPs_024	271	5	2	103003530	103003549	TGTGGAAAATGAGAAAGTGG	1	103003398	103003417	GCTGGCCACAGTGCAATTAT	1	103003418	103003529	CCATCTTTGAAATGTCTCTCAGTAGCAATGAGCTAAGTTTCAAAACTTCCAAAAATAAATCTTTCTCACCTTTTCTCACCAAGATGAAGCTTTTGGTGTCTGTGCCTCCCGT	103003299	103003481	233.2	-		best_mip	gctggccacagtgcaattatCTTCAGCTTCCCGATATCCGACGGTAGTGTtgtggaaaatgagaaagtgg
IL1_IL18R1_MIPs_025	272	5	2	103006524	103006540	GCTGATATCCCAGGCCA	1	103006653	103006675	ACGAGAAGAGATGAAACATTAAC	1	103006541	103006652	CGTCTTCACAAGAGGAATGATCATAGCTGTTTTGATCTTGGTGGCAGTAGTGTGCCTAGTGACTGTGTGTGTCATTTATAGAGTTGACTTGGTTCTATTTTATAGACATTTA	103006496	103006717	159.1	+		best_mip	acgagaagagatgaaacattaacCTTCAGCTTCCCGATATCCGACGGTAGTGTgctgatatcccaggcca
IL1_IL18R1_MIPs_026	273	5	2	103006542	103006559	CATTCCTCTTGTGAAGAC	1	103006408	103006429	GCTAACACTAATGCAGTAGTTG	1	103006430	103006541	GTGGCCTGGGATATCAGCCATGTCTGCTAGAAAAGAAAGGGAAAAAGGAAAAGAAAATAATCAAGAAATCTTACCAGTGTTGTCCATCATCACGTGCTTGTCCATTTTTACT	103006496	103006717	48.2	-		best_mip	gctaacactaatgcagtagttgCTTCAGCTTCCCGATATCCGACGGTAGTGTcattcctcttgtgaagac
IL1_IL18R1_MIPs_027	274	5	2	103006724	103006743	AATGCCTATTTATCTGATTT	1	103006592	103006611	CACACACAGTCACTAGGCAC	1	103006612	103006723	CTTAATGAGAACATAAGGTAAGAAATTCCAGCATTATATGTGTTACCTGTTAATGTTTCATCTCTTCTCGTTAAATGTCTATAAAATAGAACCAAGTCAACTCTATAAATGA	103006496	103006717	230.2	-		best_mip	cacacacagtcactaggcacCTTCAGCTTCCCGATATCCGACGGTAGTGTaatgcctatttatctgattt
IL1_IL18R1_MIPs_028	275	5	2	103010970	103010985	TGCCGACCTGAAAATG	1	103011098	103011121	ATGCCAGATAGAAAAATATTCAAG	1	103010986	103011097	GAGAGGAGCACACCTTTGCTGTGGAGATTTTGCCCAGGGTGTTGGAGAAACATTTTGGGTATAAGTTATGCATATTTGAAAGGGATGTAGTGCCTGGAGGAGGTAAGAGGGA	103010908	103011107	192.1	+		best_mip	atgccagatagaaaaatattcaagCTTCAGCTTCCCGATATCCGACGGTAGTGTtgccgacctgaaaatg
IL1_IL18R1_MIPs_029	276	5	2	103010988	103011004	GCAAAGGTGTGCTCCTC	1	103010853	103010875	GTACAAACTTAAGTGAATGTCGT	1	103010876	103010987	TCCATTTTCAGGTCGGCATTCTTTTAGGTAAGACACAAAAGCATCATATGTTTTTCCATCTAGGAGGTAAGATTGGCTCTTTTAATTCATGTGTAAATAAAATTTTATTTAA	103010908	103011107	82.2	-		best_mip	gtacaaacttaagtgaatgtcgtCTTCAGCTTCCCGATATCCGACGGTAGTGTgcaaaggtgtgctcctc
IL1_IL18R1_MIPs_030	277	5	2	103011195	103011212	TTCTTGCTTAAAGGACCT	1	103011061	103011082	CCAGGCACTACATCCCTTTCAA	1	103011083	103011194	TATTCATTTGTTTTTAAGGAAAATGGGATAGCTCTCTGGGGGCTAGCTCATTCATTTTTTAAAAAGAAACTATCTTGAATATTTTTCTATCTGGCATTCCCTCTTACCTCCT	103010908	103011107	289.2	-		best_mip	ccaggcactacatccctttcaaCTTCAGCTTCCCGATATCCGACGGTAGTGTttcttgcttaaaggacct
IL1_IL18R1_MIPs_031	278	5	2	103013025	103013042	AAGCCGAAGACTAATCAT	1	103013155	103013176	GTTACTGACTTCACATTCTTGC	1	103013043	103013154	TGTCCTAAGTAAAAGTTATATGTCTAATGAGGTCAGGTATGAACTTGAAAGTGGACTCCATGAAGCATTGGTGGAAAGAAAAATTAAAATAATCTTAATTGAATTTACACCT	103012971	103013366	186.1	+		best_mip	gttactgacttcacattcttgcCTTCAGCTTCCCGATATCCGACGGTAGTGTaagccgaagactaatcat
IL1_IL18R1_MIPs_032	279	5	2	103013071	103013088	AAGTTCATACCTGACCTC	1	103012937	103012958	GATAACTGAAAGGGGGAACATG	1	103012959	103013070	ATTAGACATATAACTTTTACTTAGGACAATGATTAGTCTTCGGCTTTTCTCTATCAGTGAGTGGATTTCATCAACAACAGCTGAAAATGCAAGATAACCCCTATTAATTTAA	103012971	103013366	102.2	-		best_mip	gataactgaaagggggaacatgCTTCAGCTTCCCGATATCCGACGGTAGTGTaagttcatacctgacctc
IL1_IL18R1_MIPs_033	280	5	2	103013206	103013223	AGAGTTCTGAAGTGGAAG	1	103013336	103013357	CCGAGTCTTAATCTTCAGAAAC	1	103013224	103013335	GCCGATAAATCTCTTTCTTATAACTCAAGGTTCTGGAAGAACCTTCTTTACTTAATGCCTGCAAAAACAGTCAAGCCAGGTAGAGACGAACCGGAAGTCTTGCCTGTTCTTT	103012971	103013366	367.1	+		best_mip	ccgagtcttaatcttcagaaacCTTCAGCTTCCCGATATCCGACGGTAGTGTagagttctgaagtggaag
IL1_IL18R1_MIPs_034	281	5	2	103013225	103013244	ATAAGAAAGAGATTTATCGG	1	103013093	103013112	CAATGCTTCATGGAGTCCAC	1	103013113	103013224	CCTTCCACTTCAGAACTCTGTGAGATTTCAAAAGCTTTAGTGATTGGGGCAAGAATGTGAAGTCAGTAACAGGTGTAAATTCAATTAAGATTATTTTAATTTTTCTTTCCAC	103012971	103013366	256.2	-		best_mip	caatgcttcatggagtccacCTTCAGCTTCCCGATATCCGACGGTAGTGTataagaaagagatttatcgg
IL1_IL18R1_MIPs_035	282	5	2	103013447	103013464	GTGAGCAGGATTTTGACA	1	103013313	103013334	AAGAACAGGCAAGACTTCCGGT	1	103013335	103013446	AAGTTAATTATTTCGAGTCACAGCCTTTGTTATGAACAGGTTCATATGCTCAGTCCCCAGAATATCTTGAGTTCTTTTTGGCGTTCACTGTTTCTGAAGATTAAGACTCGGA	103012971	103013366	478.2	-		best_mip	aagaacaggcaagacttccggtCTTCAGCTTCCCGATATCCGACGGTAGTGTgtgagcaggattttgaca
IL1_IL18RAP_MIPs_001	283	5	2	103039774	103039790	GCAGGAGAGCGAATTAA	1	103039903	103039925	CAAACCTTTCCATCCTACTATTA	1	103039791	103039902	AGGATTTAATATTTCAGGTAGGGGTTTTCACTTTTCATGTTAGCACTGTGAGTCTGTGGTCAAGTGTAAAGTGATGGATAACCTGATATATCAGCAGTGTGATATATTAATA	103039718	103039827	187.1	+		best_mip	caaacctttccatcctactattaCTTCAGCTTCCCGATATCCGACGGTAGTGTgcaggagagcgaattaa
IL1_IL18RAP_MIPs_002	284	5	2	103039824	103039841	TCACAGTGCTAACATGAA	1	103039690	103039711	CCAATAACTTCATTCCTTTGCC	1	103039712	103039823	AAGTGAAAACCCCTACCTGAAATATTAAATCCTTTAATTCGCTCTCCTGCAACAAGCCAAAGAAATATCCAGCCCAAACAGAGCATTGTTCTCCCGTGTTCCTGTCATCACT	103039718	103039827	108.2	-		best_mip	ccaataacttcattcctttgccCTTCAGCTTCCCGATATCCGACGGTAGTGTtcacagtgctaacatgaa
IL1_IL18RAP_MIPs_003	285	3	2	103040228	103040246	TTTCTAATGTGTTTCCATG	1	103040359	103040379	ATCACATTTCTGCCACAGAAA	1	103040247	103040358	TGCTTTGTTTATTATGATTTTCAGGTTGTTCCACAAAAAAACTCCTTTGGACATATTCTACAAGGAGTGAAGAGGAATTTGTCTTATTTTGTGATTTACCAGAGCCACAGAA	103040251	103040615	110.1	+		best_mip	atcacatttctgccacagaaaCTTCAGCTTCCCGATATCCGACGGTAGTGTtttctaatgtgtttccatg
IL1_IL18RAP_MIPs_004	286	5	2	103040421	103040437	TGGGTAGTAACGACCTA	1	103040550	103040572	GGGTGAATAATTCTGGGTCATAT	1	103040438	103040549	TCTGATGTCCAATGGTACCAACAACCTTCGAATGGAGATCCATTAGAGGACATTAGGAAAAGCTATCCTCACATCATTCAGGACAAATGTACCCTTCACTTTTTGACCCCAG	103040251	103040615	301.1	+		best_mip	gggtgaataattctgggtcatatCTTCAGCTTCCCGATATCCGACGGTAGTGTtgggtagtaacgaccta
IL1_IL18RAP_MIPs_005	287	5	2	103040442	103040459	GTTGGTACCATTGGACAT	1	103040308	103040329	GACAAATTCCTCTTCACTCCTT	1	103040330	103040441	CAGATAGGTCGTTACTACCCATGAAGGGCAGGTGCTCAGGGACTTGTTTTGGTGAGAGTCGATTTCTGTGGCAGAAATGTGATTTCTGTGGCTCTGGTAAATCACAAAATAA	103040251	103040615	193.2	-		best_mip	gacaaattcctcttcactccttCTTCAGCTTCCCGATATCCGACGGTAGTGTgttggtaccattggacat
IL1_IL18RAP_MIPs_006	288	5	2	103040576	103040594	TGTAGACCCAAGATGATTA	1	103040707	103040727	GCCTGTTGTGTCAAGATGATT	1	103040595	103040706	AGTATGATCCAAATACATTTCTATCTGAAAACATTTCCAAATCCTCTATTATCTAGACAAAATATCTATGTTCACAGGATCTTGTTAATTTCCTAGGAGCCCCTATGATGTA	103040251	103040615	458.1	+		best_mip	gcctgttgtgtcaagatgattCTTCAGCTTCCCGATATCCGACGGTAGTGTtgtagacccaagatgatta
IL1_IL18RAP_MIPs_007	289	3	2	103040619	103040637	GATTTGGAAATGTTTTCAG	1	103040486	103040506	AGGATAGCTCTTCCTAATGTC	0	103040507	103040618	ATAGAAATGTATTTGGATCATACTTAATCATCTTGGGTCTACAAATATATGACCCAGAATTATTCACCCCTGGGGTCAAAAAGTGAAGGGTACATTTGTCCTGAATGATGTG	103040251	103040615	370.2	-	snp:103040497:10:A/G		aggatagctcttcctaatgtcCTTCAGCTTCCCGATATCCGACGGTAGTGTgatttggaaatgttttcag
IL1_IL18RAP_MIPs_008	290	3	2	103040619	103040637	GATTTGGAAATGTTTTCAG	1	103040486	103040506	AGGATAGCTTTTCCTAATGTC	0	103040507	103040618	ATAGAAATGTATTTGGATCATACTTAATCATCTTGGGTCTACAAATATATGACCCAGAATTATTCACCCCTGGGGTCAAAAAGTGAAGGGTACATTTGTCCTGAATGATGTG	103040251	103040615	370.1	-	snp:103040497:10:A/G		aggatagcttttcctaatgtcCTTCAGCTTCCCGATATCCGACGGTAGTGTgatttggaaatgttttcag
IL1_IL18RAP_MIPs_009	291	5	2	103040676	103040694	TTGTTAATTTCCCAGGAGC	0	103040807	103040827	GCTCTATTTCTTGCCCCAGTC	1	103040695	103040806	CCCTATGATGTAGCCTGTTGTGTCAAGATGATTTTAGAAGTTAAGCCCCAGACAAATGCATCCTGTGAGTATTCCGCATCACATAAGCAAGACCTACTTCTTGGGAGCACTG	103040668	103040901	141.1	+	snp:103040688:13:C/T		gctctatttcttgccccagtcCTTCAGCTTCCCGATATCCGACGGTAGTGTttgttaatttcccaggagc
IL1_IL18RAP_MIPs_010	292	5	2	103040676	103040694	TTGTTAATTTCCTAGGAGC	0	103040807	103040827	GCTCTATTTCTTGCCCCAGTC	1	103040695	103040806	CCCTATGATGTAGCCTGTTGTGTCAAGATGATTTTAGAAGTTAAGCCCCAGACAAATGCATCCTGTGAGTATTCCGCATCACATAAGCAAGACCTACTTCTTGGGAGCACTG	103040668	103040901	141.2	+	snp:103040688:13:C/T		gctctatttcttgccccagtcCTTCAGCTTCCCGATATCCGACGGTAGTGTttgttaatttcctaggagc
IL1_IL18RAP_MIPs_011	293	5	2	103040917	103040935	CCATGAAGAAGATACCATA	1	103040784	103040804	GTGCTCCCAAGAAGTAGGTCT	1	103040805	103040916	AAAACAATGCTCTTATATTAATTTTAGAGAATTCACTCTTACCTTGTACCAGGTTACCGCTGGACTTTGTGCATCACTTTGGCAGCTGAGACTGGGGCAAGAAATAGAGCCA	103040668	103040901	251.2	-		best_mip	gtgctcccaagaagtaggtctCTTCAGCTTCCCGATATCCGACGGTAGTGTccatgaagaagataccata
IL1_IL18RAP_MIPs_012	294	5	2	103053686	103053702	CTCTGTGGAAAGGAGCA	1	103053815	103053837	AACCATTGGTAAGTGAGATTTTT	1	103053703	103053814	ACCGAATCGTAGTGGATGAAGTTTATGACTATCACCAGGGCACATATGTATGTGATTACACTCAGTCGGATACTGTGAGTTCGTGGACAGTCAGAGCTGTTGTTCAAGTGAG	103053652	103053847	165.1	+		best_mip	aaccattggtaagtgagatttttCTTCAGCTTCCCGATATCCGACGGTAGTGTctctgtggaaaggagca
IL1_IL18RAP_MIPs_013	295	5	2	103053704	103053720	CATCCACTACGATTCGG	1	103053569	103053591	AATTTGAACAGGGAGGAAGAAGG	1	103053592	103053703	TTGCTCCTTTCCACAGAGAGGAGTTTTCCATTCTAATCCAAAAGATATTTTAAGCAGATAAATTTGCCACAGAAAAACTTTATGAAATACATACCTAAAGAAAAATCTTACA	103053652	103053847	54.2	-		best_mip	aatttgaacagggaggaagaaggCTTCAGCTTCCCGATATCCGACGGTAGTGTcatccactacgattcgg
IL1_IL18RAP_MIPs_014	296	5	2	103053917	103053936	ACAAGTATATGACTATCCTT	1	103053785	103053804	CAACAGCTCTGACTGTCCAC	1	103053805	103053916	TTCTTTCCCTAAGAGGAAAAACTTACTAAGCCAAAAGAAGATAATTTTAATTTGCTGCTCAGATCTCAAATCTTGAGATAAAAATCTCACTTACCAATGGTTCTCACTTGAA	103053652	103053847	267.2	-		best_mip	caacagctctgactgtccacCTTCAGCTTCCCGATATCCGACGGTAGTGTacaagtatatgactatcctt
IL1_IL18RAP_MIPs_015	297	5	2	103057786	103057804	CTCAAACCAGATATTCTGG	1	103057917	103057937	GGGATTTCCAGTCAAACAGAA	1	103057805	103057916	ATCCTGTCGAGGACACACTGGAAGTAGAACTTGGTAAGCTGGGCCTCATCGCCTTTGAATGACATCGTGCTGCTGGGAGCAGGTCTAAGTGTGATAGAAGGAAAACAGCATT	103057752	103057857	167.1	+		best_mip	gggatttccagtcaaacagaaCTTCAGCTTCCCGATATCCGACGGTAGTGTctcaaaccagatattctgg
IL1_IL18RAP_MIPs_016	298	5	2	103057808	103057824	CAGTGTGTCCTCGACAG	1	103057673	103057695	CCACACTTTGATCTAAATGTCTT	1	103057696	103057807	GATCCAGAATATCTGGTTTGAGTTTAGTGTCTCCCACTGAAAGATGAAAACAAAGATTACTATTTGCATTGGAAAGTCTGAAGGCCTGCTTGATGAAGATTTAGGTGCACAG	103057752	103057857	58.2	-		best_mip	ccacactttgatctaaatgtcttCTTCAGCTTCCCGATATCCGACGGTAGTGTcagtgtgtcctcgacag
IL1_IL18RAP_MIPs_017	299	5	2	103059674	103059690	ATTAGCTGCAAAGCACG	1	103059803	103059825	ATTCTGTTCTCTGCAATTCAGAA	1	103059691	103059802	ATTTGGCTTTGAAAGGGTCTTTAACCCTGTCATAAAATGGTACATCAAAGATTCTGACCTAGAGTGGGAAGTCTCAGTACCTGAGGCGAAAAGGTAAGAAAAAAACTCACGG	103059640	103059803	165.1	+		best_mip	attctgttctctgcaattcagaaCTTCAGCTTCCCGATATCCGACGGTAGTGTattagctgcaaagcacg
IL1_IL18RAP_MIPs_018	300	5	2	103059696	103059715	GTTAAAGACCCTTTCAAAGC	1	103059564	103059583	CGCCAGAAGCTGTCTCCTGA	1	103059584	103059695	CAAATCGTGCTTTGCAGCTAATAGTTAAAGGCTTTCCTGAAAATGAAGAGGCCAGAGAAAACAAGAAGGAAGCTGGTGAGAATACTTTGTCCTACATCTGGGAGGAAGACGT	103059640	103059803	58.2	-		best_mip	cgccagaagctgtctcctgaCTTCAGCTTCCCGATATCCGACGGTAGTGTgttaaagaccctttcaaagc
IL1_IL18RAP_MIPs_019	301	5	2	103061716	103061734	GATCTTCGCAGGAAGTTTG	1	103061847	103061867	AGAGGGGAGGAGTTTTCCTAA	1	103061735	103061846	TTTGCTTTGTCCAGAACTCCATTGGAAACACAACCCAGTCCGTCCAACTGAAAGAAAAGAGAGGAGGTAAGCCCAGAAGGTTGCCCAGGAGGCATGAAACTGCTTTCACTTG	103061629	103061820	220.1	+		best_mip	agaggggaggagttttcctaaCTTCAGCTTCCCGATATCCGACGGTAGTGTgatcttcgcaggaagtttg
IL1_IL18RAP_MIPs_020	302	5	2	103061736	103061752	AGTTCTGGACAAAGCAA	1	103061601	103061623	CCATTCAGTAACATACATTGACA	1	103061624	103061735	ACAAACTTCCTGCGAAGATCACGCTGAGTGACTTTTTCCAAGATGATATTACGCTCAATGATTTCATCCTTTAAAGTGGATTTAATACTGAGAAAGGAGAAAAAATACCACT	103061629	103061820	109.2	-		best_mip	ccattcagtaacatacattgacaCTTCAGCTTCCCGATATCCGACGGTAGTGTagttctggacaaagcaa
IL1_IL18RAP_MIPs_021	303	5	2	103063563	103063578	GGACCCTGGTGGCCGT	1	103063691	103063714	CCTCTGACTTTTCCTCTGGGAATT	1	103063579	103063690	GCTGGCGGCGAGTGCCCTCCTCTACAGGCACTGGATTGAAATAGTGCTGCTGTACCGGACCTACCAGAGCAAGGATCAGACGCTTGGGGGTAAGTTTACCTCCACATGCAGC	103063510	103063687	183.1	+		best_mip	cctctgacttttcctctgggaattCTTCAGCTTCCCGATATCCGACGGTAGTGTggaccctggtggccgt
IL1_IL18RAP_MIPs_022	304	5	2	103063601	103063617	TCAATCCAGTGCCTGTA	2	103063466	103063488	GGATTGGACCAAGACCATGTTCA	1	103063489	103063600	GAGGAGGGCACTCGCCGCCAGCACGGCCACCAGGGTCCCGATGGTGCCAAGCAGGATGTACAGGAGCACCACTGTGGAGACAGGGCCAGTATGAAGAGACATAGAGGCAGCG	103063510	103063687	93.2	-		best_mip	ggattggaccaagaccatgttcaCTTCAGCTTCCCGATATCCGACGGTAGTGTtcaatccagtgcctgta
IL1_IL18RAP_MIPs_023	305	5	2	103067321	103067340	TGATGCTTTCGTATCCTATG	1	103067453	103067472	GCTTGAAAGAGATGTGGCTC	1	103067341	103067452	CAAAATGGAGCTCTTTTCCAAGTGAGGCCACTTCATCTCTGAGTGAAGAACACTTGGCCCTGAGCCTATTTCCTGATGTTTTAGAAAACAAATATGGATATAGCCTGTGTTT	103067287	103067501	168.1	+		best_mip	gcttgaaagagatgtggctcCTTCAGCTTCCCGATATCCGACGGTAGTGTtgatgctttcgtatcctatg
IL1_IL18RAP_MIPs_024	306	-1	2	103067343	103067362	CTTGGAAAAGAGCTCCATTT	1	103067211	103067230	GAATCATATGGTAAATGAAT	1	103067231	103067342	TGCATAGGATACGAAAGCATCAAAATCCTTTTTATCTGAAGAATAGGAAAATTTATAAAAACATAAGTCATTTACTCTTTTTTTTACTGTTATGGTACACATACATATGCTT	103067287	103067501	58.2	-		best_mip	gaatcatatggtaaatgaatCTTCAGCTTCCCGATATCCGACGGTAGTGTcttggaaaagagctccattt
IL1_IL18RAP_MIPs_025	307	5	2	103067533	103067550	AAAAAGACTTGGGGATTG	1	103067399	103067420	AACATCAGGAAATAGGCTCAGG	1	103067421	103067532	CATTGAACTGCCCTTTTTGCACTGCAGTTTTTCTTGACATGTTGGACTTACCTCCTCCTGGAGCCACATCTCTTTCAAGCAAACACAGGCTATATCCATATTTGTTTTCTAA	103067287	103067501	248.2	-		best_mip	aacatcaggaaataggctcaggCTTCAGCTTCCCGATATCCGACGGTAGTGTaaaaagacttggggattg
IL1_IL18RAP_MIPs_026	308	5	2	103068198	103068217	TGCAAATAATCAAATGTTTT	1	103068330	103068349	GCAGTGAATCTTGCCTTGGA	1	103068218	103068329	ATTTCCAGTGTATGCAGAAGACATTGTGAGCATTATTAAGAGAAGCAGAAGAGGAATATTTATCTTGAGCCCCAACTATGTCAATGGACCCAGTATCTTTGAACTACAAGCA	103068206	103068661	126.1	+		best_mip	gcagtgaatcttgccttggaCTTCAGCTTCCCGATATCCGACGGTAGTGTtgcaaataatcaaatgtttt
IL1_IL18RAP_MIPs_027	309	5	2	103068226	103068243	CAATGTCTTCTGCATACA	1	103068092	103068113	CACTTACACTGTATCAGCTCTA	1	103068114	103068225	CTGGAAATAAAACATTTGATTATTTGCAATGGATATTGTTAAACCTTGAGTCAGAGAGGTCCTTGCAATGGATTCTCTTACATAAGGAGGAAGGGAGACATGTTTACTCTAC	103068206	103068661	22.2	-		best_mip	cacttacactgtatcagctctaCTTCAGCTTCCCGATATCCGACGGTAGTGTcaatgtcttctgcataca
IL1_IL18RAP_MIPs_028	310	5	2	103068422	103068439	GAAAAAAGCTCTCAGGGT	1	103068552	103068573	CAGCTCAGAATTACCTCTAGGA	1	103068440	103068551	TTTGCCCACAGTTACTTGGAGAGGCTTAAAATCAGTTCCTCCCAATTCTAGGTTCTGGGCCAAAATGCGCTACCACATGCCTGTGAAAAACTCTCAGGGATTCACGTGGAAC	103068206	103068661	348.1	+		best_mip	cagctcagaattacctctaggaCTTCAGCTTCCCGATATCCGACGGTAGTGTgaaaaaagctctcagggt
IL1_IL18RAP_MIPs_029	311	5	2	103068441	103068457	CAAGTAACTGTGGGCAA	1	103068306	103068328	GCTTGTAGTTCAAAGATACTGGG	1	103068329	103068440	AACCCTGAGAGCTTTTTTCACGAGATGAGGTAGAGACTCTGGCTCTTGGAAGTAACAGAACTTAATTAAAATGAGTTTCAGTGTTTGATCATCCAAGGCAAGATTCACTGCT	103068206	103068661	237.2	-		best_mip	gcttgtagttcaaagatactgggCTTCAGCTTCCCGATATCCGACGGTAGTGTcaagtaactgtgggcaa
IL1_IL18RAP_MIPs_030	312	5	2	103068634	103068652	AATGGTGAAATGAGCCCTG	1	103068765	103068785	AGCAAGCTTGATGGACAATGG	1	103068653	103068764	GAGCCCCCTCCAGTCCAGTCCCTGGGATAGAGATGTTGCTGGACAGAACTCACAGCTCTGTGTGTGTGTGTTCAGGCTGATAGGAAATTCAAAGAGTCTCCTGCCAGCACCA	103068206	103068661	561.1	+		best_mip	agcaagcttgatggacaatggCTTCAGCTTCCCGATATCCGACGGTAGTGTaatggtgaaatgagccctg
IL1_IL18RAP_MIPs_031	313	5	2	103068657	103068672	GACTGGACTGGAGGGG	3	103068521	103068544	GTGAATCCCTGAGAGTTTTTCACA	1	103068545	103068656	GCTCCAGGGCTCATTTCACCATTCCTTAGGCTGGGAGCTCCTCCCAGTGGTTTCTGTTCTACTGAGTCCTTTCCACTGAAAAATCCTAGAGGTAATTCTGAGCTGGTTCCAC	103068206	103068661	453.2	-		best_mip	gtgaatccctgagagtttttcacaCTTCAGCTTCCCGATATCCGACGGTAGTGTgactggactggagggg
IL1_IL1A_MIPs_001	314	5	2	113532708	113532725	CAGTAGTCTTGCTTTGTG	2	113532838	113532859	GCATCTCCTATGAAGAAAAGAA	1	113532726	113532837	GCAATAAACAAGTTTGGATGGGCAACTGATGTGAAATAGTTCTTAGTGCCGTGAGTTTCCCAGAAGAAGAGGAGGTTGGTCTCACTACCTGTGATGGTTTTGGGTATCTCAG	113532624	113532866	216.1	+		best_mip	gcatctcctatgaagaaaagaaCTTCAGCTTCCCGATATCCGACGGTAGTGTcagtagtcttgctttgtg
IL1_IL1A_MIPs_002	315	5	2	113532735	113532751	GTTGCCCATCCAAACTT	1	113532600	113532622	ACTTGTGCAGTGTTGACAGTTCA	1	113532623	113532734	GTTTATTGCCACAAAGCAAGACTACTGGGTGTGCTTGGCAGGGGGGCCACCCTCTATCACTGACTTTCAGATACTGGAAAACCAGGCGTAGGTCTGGAGTCTCACTTGTCTC	113532624	113532866	113.2	-		best_mip	acttgtgcagtgttgacagttcaCTTCAGCTTCCCGATATCCGACGGTAGTGTgttgcccatccaaactt
IL1_IL1A_MIPs_003	316	5	2	113532948	113532965	TCATGTTACAGCCATAGT	1	113532814	113532835	GAGATACCCAAAACCATCACAG	1	113532836	113532947	CCTAAAGTGCTGTTTCTCATGAAGGCCAAATGCTAAGGGATTGAGCTTCAGTCCTTTTTCTACCATCTTGTTCTCTAACAGAATTCTCTTCTTTTCTTCATAGGAGATGCCT	113532624	113532866	326.2	-		best_mip	gagatacccaaaaccatcacagCTTCAGCTTCCCGATATCCGACGGTAGTGTtcatgttacagccatagt
IL1_IL1A_MIPs_004	317	5	2	113535570	113535585	CAGCACTGGTTGGTCT	2	113535698	113535721	AGAAGAACCAAAAAGAAAGTAAAT	1	113535586	113535697	TCATCTTGGGCAGTCACATACAATTGAGTTTTTGAGATTCTTAGAATCACGGTAATTTTAGCATCATCCTTTGATGACTTATAAGCACCCATGTCAAATTTCACTGGTGAAG	113535544	113535711	156.1	+		best_mip	agaagaaccaaaaagaaagtaaatCTTCAGCTTCCCGATATCCGACGGTAGTGTcagcactggttggtct
IL1_IL1A_MIPs_005	318	5	2	113535622	113535640	TTACCGTGATTCTAAGAAT	1	113535489	113535509	ATAAGCCCAATAGGCAGACAC	1	113535510	113535621	CTCAAAAACTCAATTGTATGTGACTGCCCAAGATGAAGACCAACCAGTGCTGCTGAAGGTCAGTTGTCCTTTGTCTCCAACTTACCTTCATTTACATCTCATATGTTTGTAA	113535544	113535711	80.2	-		best_mip	ataagcccaataggcagacacCTTCAGCTTCCCGATATCCGACGGTAGTGTttaccgtgattctaagaat
IL1_IL1A_MIPs_006	319	5	2	113535629	113535647	GAATCACGGTAATTTTAGC	1	113535760	113535780	GTGTGTGCATGGTGTGTGTGT	7	113535648	113535759	ATCATCCTTTGATGACTTATAAGCACCCATGTCAAATTTCACTGGTGAAGAGAAGAACCAAAAAGAAAGTAAATTCATTGTATTTGTATAAAATCAAGTGTTGATGTAGATT	113535699	113535708	63.1	+		best_mip	gtgtgtgcatggtgtgtgtgtCTTCAGCTTCCCGATATCCGACGGTAGTGTgaatcacggtaattttagc
IL1_IL1A_MIPs_007	320	5	2	113535699	113535717	ACTTTCTTTTTGGTTCTTC	1	113535566	113535586	AAGACCAACCAGTGCTGCTGA	1	113535587	113535698	TCTTCACCAGTGAAATTTGACATGGGTGCTTATAAGTCATCAAAGGATGATGCTAAAATTACCGTGATTCTAAGAATCTCAAAAACTCAATTGTATGTGACTGCCCAAGATG	113535699	113535708	2.2	-		best_mip	aagaccaaccagtgctgctgaCTTCAGCTTCCCGATATCCGACGGTAGTGTactttctttttggttcttc
IL1_IL1A_MIPs_008	321	5	2	113537071	113537090	ACCTGCTTCATCCAGATTAT	1	113537203	113537222	GCTCAGGAAGCTAAAAGGTG	1	113537091	113537202	GTAATGCAGCAGCCGTGAGGTACTGATCATTGGCTCGAATTATACTTTGATTGAGGGCGTCATTCAGGATGAATTCGTATTTGATGATCCTCATAAAGTTGTATTTCACATT	113537053	113537263	152.1	+		best_mip	gctcaggaagctaaaaggtgCTTCAGCTTCCCGATATCCGACGGTAGTGTacctgcttcatccagattat
IL1_IL1A_MIPs_009	322	5	2	113537108	113537125	AGCCAATGATCAGTACCT	1	113536974	113536995	GCTTGCAAAAAACATACCTCTT	1	113536996	113537107	CACGGCTGCTGCATTACATAATCTGGATGAAGCAGGTACATTAAAATGGCACCAGACATTTCTGTCATCCTCCCCTCCTTTCATTTACTTATTTATTTATTTCAATCTTTCT	113537053	113537263	57.2	-		best_mip	gcttgcaaaaaacatacctcttCTTCAGCTTCCCGATATCCGACGGTAGTGTagccaatgatcagtacct
IL1_IL1A_MIPs_010	323	5	2	113537263	113537281	ACATAGACATTAATCTGCA	1	113537130	113537150	ACGCCCTCAATCAAAGTATAA	1	113537151	113537262	CTTGTGATCATGGTTTTAGAAATCATCAAGCCTAGGTCAGCACCTTTTAGCTTCCTGAGCAATGTGAAATACAACTTTATGAGGATCATCAAATACGAATTCATCCTGAATG	113537053	113537263	212.2	-		best_mip	acgccctcaatcaaagtataaCTTCAGCTTCCCGATATCCGACGGTAGTGTacatagacattaatctgca
IL1_IL1A_MIPs_011	324	5	2	113539156	113539174	GATATTATTGTGCTTGACC	1	113539287	113539307	CATGCTCTCCTTGAAGGTAAG	1	113539175	113539286	CCTTACCTTCCTCTGAGTCATTGGCGATGGCCTCCAGGTCATCATCAGTGATGGATTGGCTTAAACTCAACCGTCTCTTCTTCAGAACCTTCCCGTTGGTTGCTACTACCAC	113539160	113539423	129.1	+		best_mip	catgctctccttgaaggtaagCTTCAGCTTCCCGATATCCGACGGTAGTGTgatattattgtgcttgacc
IL1_IL1A_MIPs_012	325	3	2	113539177	113539194	TGACTCAGAGGAAGGTAA	1	113539043	113539064	GTCTGGTAACTATACAGAGGAA	1	113539065	113539176	GGGGTCAAGCACAATAATATCTTTCTTTTACAGTTTTAAGCAAGTAGGGACAGTAGAATTTAGGGGAAAATTAAACGTGGAGTCAGAATAACAAGAAGACAACCAAGCATTA	113539160	113539423	19.2	-		best_mip	gtctggtaactatacagaggaaCTTCAGCTTCCCGATATCCGACGGTAGTGTtgactcagaggaaggtaa
IL1_IL1A_MIPs_013	326	5	2	113539336	113539353	CTCAGAGACACAGATTGA	1	113539466	113539487	GTAGGTGCTGTATTCAACAGAG	1	113539354	113539465	TCCATGCAGCCTTCATGGAGTGGGCCATAGCTTACATGATAGAAGGATTTCTGTGAGGAAGGAAAACAGAAGCTGAGAGGCTGTTCATGGTCAGGGAATGAAAGTTCTTTCA	113539160	113539423	308.1	+		best_mip	gtaggtgctgtattcaacagagCTTCAGCTTCCCGATATCCGACGGTAGTGTctcagagacacagattga
IL1_IL1A_MIPs_014	327	5	2	113539397	113539415	CCTTCCTCACAGAAATCCT	1	113539264	113539284	GGTAGTAGCAACCAACGGGAA	1	113539285	113539396	TCTATCATGTAAGCTATGGCCCACTCCATGAAGGCTGCATGGATCAATCTGTGTCTCTGAGTATCTCTGAAACCTCTAAAACATCCAAGCTTACCTTCAAGGAGAGCATGGT	113539160	113539423	239.2	-		best_mip	ggtagtagcaaccaacgggaaCTTCAGCTTCCCGATATCCGACGGTAGTGTccttcctcacagaaatcct
IL1_IL1A_MIPs_015	328	-1	2	113540364	113540383	TGAAATAACAACAATTACAT	1	113540232	113540251	CACAGTGGTTTCTTCATCCA	1	113540252	113540363	TCTCATCATCTTATTTTGACAGTGAAAATGAAGAAGACAGTTCCTCCATTGATCATCTGTCTCTGAATCAGGTAAGCAAATGACTGTAATTCTCATGGGACTGCTATTCTTA	113540267	113540361	99.2	-		best_mip	cacagtggtttcttcatccaCTTCAGCTTCCCGATATCCGACGGTAGTGTtgaaataacaacaattacat
IL1_IL1A_MIPs_016	329	5	2	113541390	113541406	TCTGGATTAGAGGCTGG	4	113541255	113541277	GTGATTTAATGAGGGTTTCAAGG	1	113541278	113541389	CTGAGCTGATGGTGGCTGGTGTTCTCTGTTGCAGAAGTCAAGATGGCCAAAGTTCCAGACATGTTTGAAGACCTGAAGAACTGTTACAGGTAAGGAATAAGATTTATCTCTT	113541281	113541367	111.2	-		best_mip	gtgatttaatgagggtttcaaggCTTCAGCTTCCCGATATCCGACGGTAGTGTtctggattagaggctgg
IL1_IL1B_MIPs_001	330	5	2	113587987	113588002	TTGGTCCCTCCCAGGA	6	113588115	113588138	CATCTTCTTCTTTGGGTAATTTTT	1	113588003	113588114	AGACGGGCATGTTTTCTGCTTGAGAGGTGCTGATGTACCAGTTGGGGAACTGGGCAGACTCAAATTCCAGCTTGTTATTGATTTCTATCTTGTTGAAGACAAATCGCTTTTC	113587918	113588170	199.1	+		best_mip	catcttcttctttgggtaatttttCTTCAGCTTCCCGATATCCGACGGTAGTGTttggtccctcccagga
IL1_IL1B_MIPs_002	331	5	2	113588026	113588043	CTGGTACATCAGCACCTC	1	113587892	113587913	GTGCTGAATGTGGACTCAATCC	1	113587914	113588025	TCAAGCAGAAAACATGCCCGTCTTCCTGGGAGGGACCAAAGGCGGCCAGGATATAACTGACTTCACCATGCAATTTGTGTCTTCCTAAAGAGAGCTGTACCCAGAGAGTCCT	113587918	113588170	110.2	-		best_mip	gtgctgaatgtggactcaatccCTTCAGCTTCCCGATATCCGACGGTAGTGTctggtacatcagcacctc
IL1_IL1B_MIPs_003	332	5	2	113588226	113588242	TCAGTTTCCTTTCTGGC	3	113588091	113588113	AAAAGCGATTTGTCTTCAACAAG	1	113588114	113588225	CAACCCAAAGAACATCTTTCCCATAGCATCTTTGTCCCTTGCCCCACAAAAATTCTTCTTTCTCTTTCGCTGCAGAGTGTAGATCCCAAAAATTACCCAAAGAAGAAGATGG	113587918	113588170	310.2	-		best_mip	aaaagcgatttgtcttcaacaagCTTCAGCTTCCCGATATCCGACGGTAGTGTtcagtttcctttctggc
IL1_IL1B_MIPs_004	333	5	2	113588917	113588936	CAGATTCTTTTCCTTGAGGC	1	113589049	113589068	ACCCCAACCCCTAGGCCCCA	1	113588937	113589048	CCAAGGCCACAGGTATTTTGTCATTACTTTCTTCTCCTTGTACAAAGGACATGGAGAACACCACTGAAGAAAGAAGGGGGTCTTGTGGTTAGGGACACAGCAGTGCAGGGTC	113588848	113589021	203.1	+		best_mip	accccaacccctaggccccaCTTCAGCTTCCCGATATCCGACGGTAGTGTcagattcttttccttgaggc
IL1_IL1B_MIPs_005	334	5	2	113588959	113588978	TACAAGGAGAAGAAAGTAAT	1	113588827	113588846	AGCCCTTCTCAGCCTCCTGC	2	113588847	113588958	GACAAAATACCTGTGGCCTTGGGCCTCAAGGAAAAGAATCTGTACCTGTCCTGCGTGTTGAAAGATGATAAGCCCACTCTACAGCTGGAGGTAAGTGAATGCTATGGAATGA	113588848	113589021	113.2	-		best_mip	agcccttctcagcctcctgcCTTCAGCTTCCCGATATCCGACGGTAGTGTtacaaggagaagaaagtaat
IL1_IL1B_MIPs_006	335	5	2	113590270	113590288	GAGAGCTTTCAGTTCATAT	1	113590401	113590421	GTTCTGAAATGTGGAGCACAT	1	113590289	113590400	GGACCAGACATCACCAAGCTTTTTTGCTGTGAGTCCCGGAGCGTGCAGTTCAGTGATCGTACAGGTGCATCGTGCACATAAGCCTCGTTATCCCATGTGTCGAAGAAGATAG	113590219	113590423	184.1	+		best_mip	gttctgaaatgtggagcacatCTTCAGCTTCCCGATATCCGACGGTAGTGTgagagctttcagttcatat
IL1_IL1B_MIPs_007	336	5	2	113590313	113590329	CTCCGGGACTCACAGCA	1	113590178	113590200	GGCAGCTTGCTAATTCTCCATGT	1	113590201	113590312	AAAAAGCTTGGTGATGTCTGGTCCATATGAACTGAAAGCTCTCCACCTCCAGGGACAGGATATGGAGCAACAAGGTAAATGGAAACATCCTGGTTTCCCTGCCTGGCCTCCT	113590219	113590423	96.2	-		best_mip	ggcagcttgctaattctccatgtCTTCAGCTTCCCGATATCCGACGGTAGTGTctccgggactcacagca
IL1_IL1B_MIPs_008	337	5	2	113590502	113590519	TCAGACTTTGACCGTATA	1	113590368	113590389	GACACATGGGATAACGAGGCTT	1	113590390	113590501	TGCTCAGGTGTCCTCCAAGAAATCAAATTTTGCCGCCTCGCCTCACGAGGCCTGCCCTTCTGATTTTATACCTAAACAACATGTGCTCCACATTTCAGAACCTATCTTCTTC	113590219	113590423	285.2	-		best_mip	gacacatgggataacgaggcttCTTCAGCTTCCCGATATCCGACGGTAGTGTtcagactttgaccgtata
IL1_IL1B_MIPs_009	338	5	2	113590963	113590981	TGAAGGGAAAGAAGGTGCT	1	113591094	113591114	GAGATTCGTAGCTGGATGCCG	1	113590982	113591093	CAGGTCATTCTCCTGGAAGGTCTGTGGGCAGGGAACCAGCATCTTCCTCAGCTTGTCCATGGCCACAACAACTGACGCGGCCTGCCTGAAGCCCTTGCTGTAGTGGTGGTCG	113590930	113591172	166.1	+		best_mip	gagattcgtagctggatgccgCTTCAGCTTCCCGATATCCGACGGTAGTGTtgaagggaaagaaggtgct
IL1_IL1B_MIPs_010	339	5	2	113590984	113591000	CTTCCAGGAGAATGACC	1	113590849	113590871	CAGAGCCAAAGCCCTTTAAAGGT	1	113590872	113590983	TGAGCACCTTCTTTCCCTTCATCTTTGAAGAAGGTAGTTAGCCAAGAGCAGGCAGTAGATCTCCACTTGTGTCCTCTTGGAAGTCATCAAGCCCCAGCCAACTCAATTCCCC	113590930	113591172	56.2	-		best_mip	cagagccaaagccctttaaaggtCTTCAGCTTCCCGATATCCGACGGTAGTGTcttccaggagaatgacc
IL1_IL1B_MIPs_011	340	5	2	113591170	113591186	CCTCACCAGGCTCCCTC	3	113591035	113591057	GTCAGTTGTTGTGGCCATGGACA	1	113591058	113591169	CCTCGCTCTCTCCGCAGTGCTCCTTCCAGGACCTGGACCTCTGCCCTCTGGATGGCGGCATCCAGCTACGAATCTCCGACCACCACTACAGCAAGGGCTTCAGGCAGGCCGC	113590930	113591172	242.2	-		best_mip	gtcagttgttgtggccatggacaCTTCAGCTTCCCGATATCCGACGGTAGTGTcctcaccaggctccctc
IL1_IL1B_MIPs_012	341	5	2	113593233	113593252	AGGAAAAATAAACCTGTTTA	1	113593101	113593120	CAACCCAAGGAAGGGCTCTA	1	113593121	113593232	GAAGACATAATTGAGACATGTCCCTGTTTTTATTACAGTGGCAATGAGGATGACTTGTTCTTTGAAGCTGATGGCCCTAAACAGATGAAGGTAAGACTATGGGTTTAACTCC	113593122	113593223	113.2	-		best_mip	caacccaaggaagggctctaCTTCAGCTTCCCGATATCCGACGGTAGTGTaggaaaaataaacctgttta
IL1_IL1B_MIPs_013	342	5	2	113593439	113593457	AGAGTCAGCTAAAATCTGA	1	113593570	113593590	ATAGCCTCCAGGTCCCAAGGC	1	113593458	113593569	GCTCTCCCTCTCCCTCCAAGCCACACTTTGCAAAGGGATTCCTTGTATTGTGGGCTTGGAGTCTTTTCTCCCCATTTGCCTCTGCAGGAAGCCCTTGCAACAACACATCTGG	113593422	113593465	150.1	+		best_mip	atagcctccaggtcccaaggcCTTCAGCTTCCCGATATCCGACGGTAGTGTagagtcagctaaaatctga
IL1_IL1B_MIPs_014	343	5	2	113593478	113593496	ATCCCTTTGCAAAGTGTGG	1	113593345	113593365	CCTTCTGGACTGTTCTGCGCA	1	113593366	113593477	CTTGGAGGGAGAGGGAGAGCTCAGATTTTAGCTGACTCTGCTGGGCTAGAGGTTAGGCCTCAAGATCCAACAGGGAGCACCCAGGGTGCCCACCTGCCAGGCCTAGAATCTG	113593422	113593465	58.2	-		best_mip	ccttctggactgttctgcgcaCTTCAGCTTCCCGATATCCGACGGTAGTGTatccctttgcaaagtgtgg
IL1_IL1B_MIPs_015	344	5	2	113593784	113593799	GCGAGCTCAGGTACTT	2	113593912	113593935	AAGAAATGATCTCTGAGTAAATGA	1	113593800	113593911	CTGCCATGGCTGCTTCAGACACCTGTGTAAAAAGGAGAAAATGAGTGACTTCCCCATGACGGCTACGTTCATGTGTGATTTCTCTCAGCATCCAGTGCATGGCAGTCATGCA	113593740	113593826	174.1	+		best_mip	aagaaatgatctctgagtaaatgaCTTCAGCTTCCCGATATCCGACGGTAGTGTgcgagctcaggtactt
IL1_IL1B_MIPs_016	345	5	2	113593807	113593823	AGGTGTCTGAAGCAGCC	2	113593672	113593694	GTGCTTGGAGACCAGATTTTTCC	1	113593695	113593806	ATGGCAGAAGTACCTGAGCTCGCCAGTGAAATGATGGCTTATTACAGGTCAGTGGAGACGCTGAGACCAGTAACATGAGCAGGTCTCCTCTTTCAAGAGTAGAGTGTTATCT	113593740	113593826	69.2	-		best_mip	gtgcttggagaccagatttttccCTTCAGCTTCCCGATATCCGACGGTAGTGTaggtgtctgaagcagcc
IL1_IL37_MIPs_001	346	5	2	113670651	113670668	AACCCCAGTGCTGCTTAG	1	113670781	113670802	GTGAGCTTTCAAATTTCCCTGG	1	113670669	113670780	AAGGTAAGGTTCTTGTAGAAATCTACCTCAGGGCCAAAGTGTAATTCCTAGAGCAGAACTTTGCTAGGTGCTGTGCACAGACCCAGTTGTTTCCTGCTGACTTGCACAGTAA	113670570	113670691	213.1	+		best_mip	gtgagctttcaaatttccctggCTTCAGCTTCCCGATATCCGACGGTAGTGTaaccccagtgctgcttag
IL1_IL37_MIPs_002	347	5	2	113670671	113670689	TTTCTACAAGAACCTTACC	1	113670538	113670558	ATGGAATGAAGTCCAAGACCT	1	113670559	113670670	TTCTAAGCAGCACTGGGGTTCATCTTTTTCCCAGTCCTCAGAGCCCATTTTCACTCCTGAGTTCTCCCCCACAAAGGACATTTTCAACGTTGAGTTTATTACTCAACAGAAA	113670570	113670691	103.2	-		best_mip	atggaatgaagtccaagacctCTTCAGCTTCCCGATATCCGACGGTAGTGTtttctacaagaaccttacc
IL1_IL37_MIPs_003	348	5	2	113671425	113671441	CACACAAGTAAGGCCTC	3	113671554	113671576	ATGGGGCTGAAGTCTTTCCTTTG	1	113671442	113671553	GGGGTGAGGTGATGGGGGTGGCTGAGGTGCGAGGGTGGGGATGGGGGATGGAGCCATTGGGTCCTCTTACAGGGTGGGAGAATTGTAGAATGGGGACACCTAAGGGTGCTGG	113671349	113671451	207.1	+		best_mip	atggggctgaagtctttcctttgCTTCAGCTTCCCGATATCCGACGGTAGTGTcacacaagtaaggcctc
IL1_IL37_MIPs_004	349	5	2	113671444	113671460	ACCCCCATCACCTCACC	1	113671309	113671331	GGATTTTCCAAGGATTTAGGGGT	1	113671332	113671443	CCGAGGCCTTACTTGTGTGAACAAAATTCATGGTGGGGAGGCTTGGGCCTGGTTCCAGGGGGCTTCCAGCCGGGTCTGCAGTCAGACGCAGTGAGGTTAGCATATGCAATTC	113671349	113671451	97.2	-		best_mip	ggattttccaaggatttaggggtCTTCAGCTTCCCGATATCCGACGGTAGTGTacccccatcacctcacc
IL1_IL37_MIPs_005	350	5	2	113672786	113672804	GGAGGGAAACAGAAACCAA	2	113672917	113672937	AGAATCTCAGGAGTGTGAGGC	1	113672805	113672916	AGGAAAGAACAGCTTTAAGAAGCGCTTAAGAGGTACAAAGTAAAATGATGGTGCTAGAAAAGTAGCTTCTTAAAAAGAGCATTTTCCAGTCTCACCCTGGACTAACTGAATG	113672750	113672856	169.1	+		best_mip	agaatctcaggagtgtgaggcCTTCAGCTTCCCGATATCCGACGGTAGTGTggagggaaacagaaaccaa
IL1_IL37_MIPs_006	351	5	2	113672806	113672824	TCTTAAAGCTGTTCTTTCC	1	113672673	113672693	AATCTTTCTCAAGGCCACTCT	1	113672694	113672805	TTTGGTTTCTGTTTCCCTCCTATCACAGCCTGACATAGGATCTCAGCGTCTCACATGCAGACTAGTTCACTATCCTCTTAAGTGGTGTTCTCGCTCATGATCCTTGACCCCA	113672750	113672856	58.2	-		best_mip	aatctttctcaaggccactctCTTCAGCTTCCCGATATCCGACGGTAGTGTtcttaaagctgttctttcc
IL1_IL37_MIPs_007	352	5	2	113674653	113674671	CTGAGTCTTCCATTTTCAA	1	113674784	113674804	GGAATCTCATAGCAGTTCCAG	1	113674672	113674783	TGTGAAGTGTTGATATCTGGTGATATTGATCTAGGTCCAAAGGTGAAGAACTTAAACCCGAAGAAATTCAGCATTCATGACCAGGATCACAAAGTACTGGTCCTGGACTCTG	113674686	113674845	100.1	+		best_mip	ggaatctcatagcagttccagCTTCAGCTTCCCGATATCCGACGGTAGTGTctgagtcttccattttcaa
IL1_IL37_MIPs_008	353	5	2	113674894	113674911	GGTATAGCATGGAGTTGA	1	113674760	113674781	GAGTCCAGGACCAGTACTTTGT	1	113674782	113674893	GCCCACCTAGCAGGAGGCCTTACCCCTGCTAGGTGGAGGCAGAAAACACAGCCAAAACTGAGAGTCACCTGGGCGTATGTAGTTTTTATCTGGAACTGCTATGAGATTCCCA	113674686	113674845	210.2	-		best_mip	gagtccaggaccagtactttgtCTTCAGCTTCCCGATATCCGACGGTAGTGTggtatagcatggagttga
IL1_IL37_MIPs_009	354	5	2	113675231	113675248	CTCATCCTTGAGCTCAGC	1	113675361	113675382	GTTCTAGCTCAGTTTCCTGGGC	1	113675249	113675360	CTCTGCGGAGAAAGGAAGTCCGATTCTCCTGGGGGTCTCTAAAGGGGAGTTTTGTCTCTACTGTGACAAGGATAAAGGACAAAGTCATCCATCCCTTCAGCTGAAGGTGAGA	113675192	113675374	171.1	+		best_mip	gttctagctcagtttcctgggcCTTCAGCTTCCCGATATCCGACGGTAGTGTctcatccttgagctcagc
IL1_IL37_MIPs_010	355	5	2	113675301	113675320	TCCTTGTCACAGTAGAGACA	1	113675169	113675188	GTGTGGGTTCTGAGAGCAGG	1	113675189	113675300	AAACTCCCCTTTAGAGACCCCCAGGAGAATCGGACTTCCTTTCTCCGCAGAGGCTGAGCTCAAGGATGAGGCTAATGCAAAGAAGATCTCTGGAAAAAGACAGTCAGAACAT	113675192	113675374	111.2	-		best_mip	gtgtgggttctgagagcaggCTTCAGCTTCCCGATATCCGACGGTAGTGTtccttgtcacagtagagaca
IL1_IL37_MIPs_011	356	5	2	113675470	113675487	TGCTTCCAGAAAGGTGGA	3	113675336	113675357	CACCTTCAGCTGAAGGGATGGA	1	113675358	113675469	TGTCCCTGTTATATTGGCCAAGATAAGAATTTGCAGGAAAGCGAGAGGCATTGAGGATCTTGGCCTTTTACTTTGGGGTAGCCAAAGGCCCAGGAAACTGAGCTAGAACTCT	113675192	113675374	280.2	-		best_mip	caccttcagctgaagggatggaCTTCAGCTTCCCGATATCCGACGGTAGTGTtgcttccagaaaggtgga
IL1_IL37_MIPs_012	357	5	2	113676145	113676161	AACTGATGAAGCTGGCT	2	113676274	113676296	ATTGTAATGAGCCTGTTGGGGTG	1	113676162	113676273	GCCCAAAAGGAATCAGCACGCCGGCCCTTCATCTTTTATAGGGCTCAGGTGGGCTCCTGGAACATGCTGGAGTCGGCGGCTCACCCCGGATGGTTCATCTGCACCTCCTGCA	113676118	113676406	158.1	+		best_mip	attgtaatgagcctgttggggtgCTTCAGCTTCCCGATATCCGACGGTAGTGTaactgatgaagctggct
IL1_IL37_MIPs_013	358	5	2	113676165	113676181	CGTGCTGATTCCTTTTG	1	113676030	113676052	CACAGGAGAGGAGGAAAAGAGAG	1	113676053	113676164	GGCAGCCAGCTTCATCAGTTTCTCCTTCTGTGAGGTAAAAGGGATTAATTAGATAGCACAGGCTTTGAGAGGGAGGAAAACACAGCACATGTGCTCATCCTCCAGGCCTTTA	113676118	113676406	49.2	-		best_mip	cacaggagaggaggaaaagagagCTTCAGCTTCCCGATATCCGACGGTAGTGTcgtgctgattccttttg
IL1_IL37_MIPs_014	359	5	2	113676364	113676379	GCCCCAGTGAGGTCAG	6	113676492	113676515	GCTTTAAGGATTTGTGTTTTTAGG	1	113676380	113676491	CGATTAGGAAACTGCCCCATTGAACGCCTTCCTCGCTAATTTGAACTAATTGTATAAAAACACCAAACCTGCTCACTAAACTTTCTGTCATTGGGTTTCATTTCTCATTCAT	113676118	113676406	376.1	+		best_mip	gctttaaggatttgtgtttttaggCTTCAGCTTCCCGATATCCGACGGTAGTGTgccccagtgaggtcag
IL1_IL37_MIPs_015	360	5	2	113676385	113676403	TTCAATGGGGCAGTTTCCT	1	113676252	113676272	GCAGGAGGTGCAGATGAACCA	1	113676273	113676384	AATCGCTGACCTCACTGGGGCTCATTTCAGCTTTGCAAACTGGTTGAAATGAAAATTCAATGTGTTTCCTGTTCTCAAATTTATCTGTCACCCCAACAGGCTCATTACAATT	113676118	113676406	269.2	-		best_mip	gcaggaggtgcagatgaaccaCTTCAGCTTCCCGATATCCGACGGTAGTGTttcaatggggcagtttcct
IL1_IL36G_MIPs_001	361	5	2	113736067	113736083	TCTGCCCAGAGCTTCGT	2	113736196	113736218	GGTGCTGAGACAACCACACTATG	1	113736084	113736195	GTCAGGCCAGGTTTCCCAGCTCCCTGTCTAGAATGAGGGCCTGTGGAGCTAGTGTCCTGGAAGGTCTTGGAAACATCTCTTGTGGTTCATCTGTTCTATGTCTGCTTTCACA	113736196	113736290	2.1	+		best_mip	ggtgctgagacaaccacactatgCTTCAGCTTCCCGATATCCGACGGTAGTGTtctgcccagagcttcgt
IL1_IL36G_MIPs_002	362	3	2	113736272	113736291	TGAATCAAATGCTGTTGGGA	1	113736404	113736423	ACTGGGCCCTGGGCTTCTGG	1	113736292	113736403	TGGGGCTCTGGAGGCTTAGGCCCTCTGCACTCACGCTATCTCCTGTGGAAGCCCCAGCCTTCTCTGCTCCTCTCTGTACACTGCCCTTCCCACCTGGTGCTGCCCACCTACC	113736196	113736290	210.1	+		best_mip	actgggccctgggcttctggCTTCAGCTTCCCGATATCCGACGGTAGTGTtgaatcaaatgctgttggga
IL1_IL36G_MIPs_003	363	5	2	113736307	113736323	GAGTGCAGAGGGCCTAA	1	113736172	113736194	GTGAAAGCAGACATAGAACAGAT	1	113736195	113736306	GCCTCCAGAGCCCCATCCCAACAGCATTTGATTCACTTGATTGATAGACGGCCCTTCCTCCACCATCAGCGTCTCCTGGAGTGCCTCTCATAGTGTGGTTGTCTCAGCACCT	113736196	113736290	113.2	-		best_mip	gtgaaagcagacatagaacagatCTTCAGCTTCCCGATATCCGACGGTAGTGTgagtgcagagggcctaa
IL1_IL36G_MIPs_004	364	5	2	113736794	113736813	TCAGTGTGTAAACCTATTAC	1	113736926	113736945	CCCACTGTTTGCACTGCTGT	1	113736814	113736925	TGGGACTATTAATGATTTGAATCAGCAAGTGTGGACCCTTCAGGGTCAGAACCTTGTGGCAGTTCCACGAAGTGACAGTGTGACCCCAGGTGAGTGGTCACCCTGTGCCTTC	113736778	113736922	150.1	+		best_mip	cccactgtttgcactgctgtCTTCAGCTTCCCGATATCCGACGGTAGTGTtcagtgtgtaaacctattac
IL1_IL36G_MIPs_005	365	5	2	113736832	113736849	GTCCACACTTGCTGATTC	1	113736698	113736719	ACCCAGGCCATTTTGTAAGGAA	1	113736720	113736831	AAATCATTAATAGTCCCAGTAATAGGTTTACACACTGATTTTGGGATAGAGAAAAAAATGAAGAAATATTATAATCAAGGCTGCTTTACTAGACCCAGGAGAAAAGTATCTA	113736778	113736922	56.2	-		best_mip	acccaggccattttgtaaggaaCTTCAGCTTCCCGATATCCGACGGTAGTGTgtccacacttgctgattc
IL1_IL36G_MIPs_006	366	5	2	113737587	113737604	CACTGTTGCTGTTATCAC	1	113737717	113737738	CAGCTAAAAGTGAGTAGCTAAG	1	113737605	113737716	ATGCAAGTATCCAGAGGCTCTTGAGCAAGGCAGAGGGGATCCCATTTATTTGGGAATCCAGAATCCAGAAATGTGTTTGTATTGTGAGAAGGTTGGAGAACAGCCCACATTG	113737566	113737745	153.1	+		best_mip	cagctaaaagtgagtagctaagCTTCAGCTTCCCGATATCCGACGGTAGTGTcactgttgctgttatcac
IL1_IL36G_MIPs_007	367	5	2	113737612	113737629	CTCAAGAGCCTCTGGATA	1	113737478	113737499	ATCTGGAAGAGAGCTGAAGAGT	1	113737500	113737611	CTTGCATGTGATAACAGCAACAGTGACTGTAAAGATAAGAGGAGAGATGGTATCAGTTTCCTTTTGAAGTCAGAAAGATTATTTGATTTAGCAGGGCAGTATCCTCAAGTGG	113737566	113737745	48.2	-		best_mip	atctggaagagagctgaagagtCTTCAGCTTCCCGATATCCGACGGTAGTGTctcaagagcctctggata
IL1_IL36G_MIPs_008	368	5	2	113737813	113737830	ATGCTTAGGAAGATGAGA	1	113737679	113737700	CCAACCTTCTCACAATACAAAC	1	113737701	113737812	CTATTTCTTTTTTAATTCTAAAATTAGGTATTCAACCAAACACTTCTAAAAGGAAAGGCTTTTTAAATATTTTTCTTAGCTACTCACTTTTAGCTGCAATGTGGGCTGTTCT	113737566	113737745	249.2	-		best_mip	ccaaccttctcacaatacaaacCTTCAGCTTCCCGATATCCGACGGTAGTGTatgcttaggaagatgaga
IL1_IL36G_MIPs_009	369	5	2	113742435	113742451	CTGTATGGCCAACCCGA	1	113742564	113742586	ATTCTGACTTCAGAACTTGGGAA	1	113742452	113742563	GCCCGTGAAACCCTTCCTTTTCTACCGTGCCAAGACTGGTAGGACCTCCACCCTTGAGTCTGTGGCCTTCCCGGACTGGTTCATTGCCTCCTCCAAGAGAGACCAGCCCATC	113742397	113742646	169.1	+		best_mip	attctgacttcagaacttgggaaCTTCAGCTTCCCGATATCCGACGGTAGTGTctgtatggccaacccga
IL1_IL36G_MIPs_010	370	5	2	113742455	113742471	AAAGGAAGGGTTTCACG	1	113742320	113742342	CAATAAATGTTCCAAAGTTCCAG	1	113742343	113742454	GGCTCGGGTTGGCCATACAGATCCATGATCTTCTGCTCCTGAAATGTCAGAACAAGTACCCATTAGGAGAAACAGAAGCTGTTTGAGATATTCAAGGTTATTCATAATAATT	113742397	113742646	60.2	-		best_mip	caataaatgttccaaagttccagCTTCAGCTTCCCGATATCCGACGGTAGTGTaaaggaagggtttcacg
IL1_IL36G_MIPs_011	371	5	2	113742675	113742694	GTAGACGAAAACACATTGGG	1	113742543	113742562	ATGGGCTGGTCTCTCTTGGA	1	113742563	113742674	AACCAGAAACTTTAAGACAAAGACCAAGCTGCCACCTCTAGGCTGAGTTCAGTCATTTATATTTAATTCAAAGGCAGTGTTGTATGACTTCCCAAGTTCTGAAGTCAGAATG	113742397	113742646	280.2	-		best_mip	atgggctggtctctcttggaCTTCAGCTTCCCGATATCCGACGGTAGTGTgtagacgaaaacacattggg
IL1_IL36A_MIPs_001	372	5	2	113763304	113763319	CTGGGGTCACTGCTGG	7	113763432	113763455	GAAACAACACCACCACAATGGAAA	1	113763320	113763431	GCTGGCCGCCAGTCTTTCATCTGACCCAGGGTTAAACTGTGGCTTGGGACTGACTCAGGTCCTCTCTTGGGGTCGGTCTGCACATAAAAGGACTCCTATCCTTGGCAGTTCT	113763432	113763450	2.1	+		best_mip	gaaacaacaccaccacaatggaaaCTTCAGCTTCCCGATATCCGACGGTAGTGTctggggtcactgctgg
IL1_IL36A_MIPs_002	373	3	2	113763432	113763450	GAAACAACACCACCACAAT	1	113763563	113763583	ACACACCTCAGCAGGGGAGCA	0	113763451	113763562	GGAAAAAGGTAAAGATCCTCGTGGAAGGGCGAAAAATTGACAAGGGGGTGATATTCTGTGCTCTCATTCTTACTAATTTACATTTTGACTTTCTCAACAGCATTGAAAATTG	113763563	113763668	2.2	+	snp:113763575:13:G/A		acacacctcagcaggggagcaCTTCAGCTTCCCGATATCCGACGGTAGTGTgaaacaacaccaccacaat
IL1_IL36A_MIPs_003	374	3	2	113763432	113763450	GAAACAACACCACCACAAT	1	113763563	113763583	ACACACCTCAGCGGGGGAGCA	0	113763451	113763562	GGAAAAAGGTAAAGATCCTCGTGGAAGGGCGAAAAATTGACAAGGGGGTGATATTCTGTGCTCTCATTCTTACTAATTTACATTTTGACTTTCTCAACAGCATTGAAAATTG	113763563	113763668	2.1	+	snp:113763575:13:G/A		acacacctcagcgggggagcaCTTCAGCTTCCCGATATCCGACGGTAGTGTgaaacaacaccaccacaat
IL1_IL36A_MIPs_004	375	5	2	113763543	113763562	CAATTTTCAATGCTGTTGAG	1	113763411	113763430	GAACTGCCAAGGATAGGAGT	1	113763431	113763542	AAAGTCAAAATGTAAATTAGTAAGAATGAGAGCACAGAATATCACCCCCTTGTCAATTTTTCGCCCTTCCACGAGGATCTTTACCTTTTTCCATTGTGGTGGTGTTGTTTCA	113763432	113763450	113.2	-		best_mip	gaactgccaaggataggagtCTTCAGCTTCCCGATATCCGACGGTAGTGTcaattttcaatgctgttgag
IL1_IL36A_MIPs_005	376	5	2	113763649	113763665	GACCGTATGTCTCCAGG	1	113763778	113763800	GCATCTCACAGACAATAATGAAT	1	113763666	113763777	TGAGTAGCCACGGTCTGTGAAAGGCAGCTCCTTTGGCCAGTGCTGTTGTGTGTTTGGTGCTCAGATGTTATTCCACAGTGGGCTTGTTAACCGGGCATATCTACAGAGAGGA	113763563	113763668	217.1	+		best_mip	gcatctcacagacaataatgaatCTTCAGCTTCCCGATATCCGACGGTAGTGTgaccgtatgtctccagg
IL1_IL36A_MIPs_006	377	5	2	113763674	113763690	GCCTTTCACAGACCGTG	1	113763539	113763561	AATTTTCAATGCTGTTGAGAAAG	1	113763562	113763673	GCTACTCACCTGGAGACATACGGTCCTTCCTCGGGACTGCTATGAGCGTCTGGTCCTGAAGAACCCACACCCGATGATTGATATCCTGAATGCTCCCCTGCTGAGGTGTGTC	113763563	113763668	113.2	-		best_mip	aattttcaatgctgttgagaaagCTTCAGCTTCCCGATATCCGACGGTAGTGTgcctttcacagaccgtg
IL1_IL36A_MIPs_007	378	5	2	113764218	113764235	GAAAGACAGAGGGAACCC	1	113764348	113764369	GATGGAAACTCAGATTTCAGGA	1	113764236	113764347	CATCTACCTGGGCCTGAATGGACTCAATCTCTGCCTGATGTGTGCTAAAGTCGGGGACCAGCCCACACTGCAGCTGAAGGTGAGTGTGGAAGACAGGTCCTGCCATTTATTT	113764152	113764266	198.1	+		best_mip	gatggaaactcagatttcaggaCTTCAGCTTCCCGATATCCGACGGTAGTGTgaaagacagagggaaccc
IL1_IL36A_MIPs_008	379	5	2	113764247	113764265	AGATTGAGTCCATTCAGGC	1	113764114	113764134	CCAGGGTGGTACCTCTGAGCC	1	113764135	113764246	CCAGGTAGATGGGGTTCCCTCTGTCTTTCTCAAGGGTCTCCACATGTCGGCATGAGATTAAGGCAATAGTGACTGGGAACACGATGTGAAAAGTGGTGTTCAGCTGCCATTT	113764152	113764266	97.2	-		best_mip	ccagggtggtacctctgagccCTTCAGCTTCCCGATATCCGACGGTAGTGTagattgagtccattcaggc
IL1_IL36A_MIPs_009	380	5	2	113765474	113765490	CCAGAGTGGCAGGAACT	5	113765603	113765625	GTTAACTATGCTGTTTTAAGGTC	1	113765491	113765602	CCACCTTCGAGTCTGTGGCTTTCCCTGGCTGGTTCATCGCTGTCAGCTCTGAAGGAGGCTGTCCTCTCATCCTTACCCAAGAACTGGGGAAAGCCAACACTACTGACTTTGG	113765383	113765641	222.1	+		best_mip	gttaactatgctgttttaaggtcCTTCAGCTTCCCGATATCCGACGGTAGTGTccagagtggcaggaact
IL1_IL36A_MIPs_010	381	5	2	113765494	113765509	GCCACAGACTCGAAGG	3	113765358	113765381	AGAAACATAACTGTTTGAATGTTT	1	113765382	113765493	TGGAGTTCCTGCCACTCTGGCTGTGGTAGAAGAGAAAGGACTTCACAGGCTCGGGTTGGTTGTACAAATCCATTATATCCTTTTCCTGAAGGGTGCGAAGGAGACACCAGCA	113765383	113765641	113.2	-		best_mip	agaaacataactgtttgaatgtttCTTCAGCTTCCCGATATCCGACGGTAGTGTgccacagactcgaagg
IL1_IL36A_MIPs_011	382	5	2	113765698	113765717	TGGAAAGTCCAATAACAAAT	1	113765566	113765585	GGCTTTCCCCAGTTCTTGGG	1	113765586	113765697	TCTCCCTGCCCATTCCAGGCTAAGATTATACTAAGATTTTCCCTGCATGGAGACTATCCTCCAAACCCAACTGACCTTAAAACAGCATAGTTAACCCAAAGTCAGTAGTGTT	113765383	113765641	317.2	-		best_mip	ggctttccccagttcttgggCTTCAGCTTCCCGATATCCGACGGTAGTGTtggaaagtccaataacaaat
IL1_IL36B_MIPs_001	383	5	2	113780309	113780327	TTCCTGAGATGGTGATGTT	2	113780440	113780460	ATTCTACACGGAGGCTCCTGG	1	113780328	113780439	GAAAGGAACTCTTCCACTTCTTTCTACCTGCAGGAAAGGAGAAGTATCTCCTAGGCTTAGCAAGATGTGGACATTTGCTAAACCACCAATTGAATAGGGGCTAAAAGGGCAG	113780231	113780374	211.1	+		best_mip	attctacacggaggctcctggCTTCAGCTTCCCGATATCCGACGGTAGTGTttcctgagatggtgatgtt
IL1_IL36B_MIPs_002	384	5	2	113780334	113780352	AGAAAGAAGTGGAAGAGTT	1	113780201	113780221	CAATCTTTGAGTGGGTTTGCT	1	113780222	113780333	CCTTTCAACATCACCATCTCAGGAAGAAGGACAAAGATTTCTCATCCATGCGGACCAACATAGGAATGCCAGGAAGGATGTAGAAATAAGGGGAGGAAGATTCCCATCTCTA	113780231	113780374	105.2	-		best_mip	caatctttgagtgggtttgctCTTCAGCTTCCCGATATCCGACGGTAGTGTagaaagaagtggaagagtt
IL1_IL36B_MIPs_003	385	5	2	113783696	113783712	TTGGTCAAGGGTTCCCA	1	113783825	113783847	GTTCAATGTTGCTGAGATAATAC	1	113783713	113783824	TGAAGCAGCTCTCTCTCACATCCAGGTTTATGCATGTGTGAATTCCAACTAGTTTCCAGCAAGTGTCCTTCCCTATGTTATCTTGGGAGCCCTGAAGCTGGAAGAGAGAAAT	113783660	113783829	167.1	+		best_mip	gttcaatgttgctgagataatacCTTCAGCTTCCCGATATCCGACGGTAGTGTttggtcaagggttccca
IL1_IL36B_MIPs_004	386	5	2	113783715	113783731	GTGAGAGAGAGCTGCTT	3	113783580	113783602	ATCCCAGCAGTATTGAGACATAA	1	113783603	113783714	CATGGGAACCCTTGACCAATGGGGAATAGGAGTGGGTGAGGAGCAAATTCTCTTATCCATCCCACAGGTGGACAATTCTGAGATGCGTTCATTCTTCATGGTTCCTCAGAGG	113783660	113783829	57.2	-		best_mip	atcccagcagtattgagacataaCTTCAGCTTCCCGATATCCGACGGTAGTGTgtgagagagagctgctt
IL1_IL36B_MIPs_005	387	5	2	113783918	113783934	CCTGAACCCCACCTTAC	1	113783783	113783805	AGGGCTCCCAAGATAACATAGGG	1	113783806	113783917	ATGCTGTATGCAGGCCTTTTACTCCAGTCATTGCCGTGCAACCAACTTTGAGACAGTGTAACCTGGCAGTGTATTATCTCAGCAACATTGAACATTTCTCTCTTCCAGCTTC	113783660	113783829	260.2	-		best_mip	agggctcccaagataacatagggCTTCAGCTTCCCGATATCCGACGGTAGTGTcctgaaccccaccttac
IL1_IL36B_MIPs_006	388	5	2	113785552	113785569	TCCTGATGTGGTGGAGGT	1	113785682	113785703	ATATTTTTTTCCTGGGGGTGGA	1	113785570	113785681	GGCTATGAACCAGCCAGGGTAAGAGACTGACTGAAAGACAGAAGTGGAGCCTTCTTTATTGTGGAAAAAGAGAAAGGGCTTCTGTGCTTTCTTCTCCACATACAGGTCCATG	113785460	113785712	224.1	+		best_mip	atatttttttcctgggggtggaCTTCAGCTTCCCGATATCCGACGGTAGTGTtcctgatgtggtggaggt
IL1_IL36B_MIPs_007	389	5	2	113785571	113785588	CCCTGGCTGGTTCATAGC	1	113785437	113785458	GCTGGTTCCAGGATAGAGAATC	1	113785459	113785570	CACCTCCACCACATCAGGACAGCCCATCTTTCTCACCAAGGAGAGAGGCATAACTAATAACACTAACTTCTACTTAGATTCTGTGGAATAAATCCAGCCTAGGCTGTGGGTG	113785460	113785712	113.2	-		best_mip	gctggttccaggatagagaatcCTTCAGCTTCCCGATATCCGACGGTAGTGTccctggctggttcatagc
IL1_IL36B_MIPs_008	390	5	2	113785793	113785810	TAGCCTCTGTCCCTTCCT	1	113785659	113785680	ATGGACCTGTATGTGGAGAAGA	1	113785681	113785792	TTGGGGGCAGCAGTCCCTCTCCTGTTACACACTCAGAGCTGAGTTACTTTAGCTTCCTCCTCCTATCCTCCTCTCTAACAAGCCTCTTTTCCACCCCCAGGAAAAAAATATC	113785460	113785712	335.2	-		best_mip	atggacctgtatgtggagaagaCTTCAGCTTCCCGATATCCGACGGTAGTGTtagcctctgtcccttcct
IL1_IL36B_MIPs_009	391	5	2	113786534	113786550	CTTGCCCTGAATTTCTG	2	113786663	113786685	CACAAAGGAAAATGGAGAAGATG	1	113786551	113786662	CACAGAAGAGACAGAGATCTTTTCCCTTGATTCCCAGGTAAACCATATTACCCTTTTCCTTGTCACTGAATTCTGTGTCTCTACAGGCTATTAAATGAAGAGTGACTGGAAA	113786496	113786685	169.1	+		best_mip	cacaaaggaaaatggagaagatgCTTCAGCTTCCCGATATCCGACGGTAGTGTcttgccctgaatttctg
IL1_IL36B_MIPs_010	392	5	2	113786552	113786569	GATCTCTGTCTCTTCTGT	1	113786418	113786439	AATAATATGCTTGCAACCCTGG	1	113786440	113786551	GCAGAAATTCAGGGCAAGCCTACTTTGCAGCTTAAGGTGAGTGATTGTGCAGCTAACGAGAGAAGTACTGTCATATGGACTTTCTATTTCATTTACTATGTTACTGAATAAA	113786496	113786685	58.2	-		best_mip	aataatatgcttgcaaccctggCTTCAGCTTCCCGATATCCGACGGTAGTGTgatctctgtctcttctgt
IL1_IL36B_MIPs_011	393	5	2	113786759	113786775	GAGGGTCTCTGCCACAT	2	113786624	113786646	ATTTAATAGCCTGTAGAGACACA	1	113786647	113786758	GGCTAATGGGAGGAGCCTGTCACTATTCCCTACCTGGGGGGAGTAACTGAGTGTCAGACCAGAAAGACTGAAACATCTTCTCCATTTTCCTTTGTGTTTCCAGTCACTCTTC	113786496	113786685	265.2	-		best_mip	atttaatagcctgtagagacacaCTTCAGCTTCCCGATATCCGACGGTAGTGTgagggtctctgccacat
IL1_IL36B_MIPs_012	394	5	2	113788680	113788697	CCACACCATCTGTCGAGA	1	113788810	113788831	GCTTTTGAGTTTCTGGAGAGAG	1	113788698	113788809	ATCACGAATAGCATAGGATTTGGGTGCTGCCTCCCCTGCCAGATGACAAAAATGCACAAAATACACGTGAGGTTATCAACTTCAGGACTCCAGTTGCATCCTGGTATTAATG	113788605	113788752	207.1	+		best_mip	gcttttgagtttctggagagagCTTCAGCTTCCCGATATCCGACGGTAGTGTccacaccatctgtcgaga
IL1_IL36B_MIPs_013	395	5	2	113788702	113788720	CCAAATCCTATGCTATTCG	1	113788569	113788589	GTGATGCCATCTTCACCAGGA	1	113788590	113788701	TGATTCTCGACAGATGGTGTGGGTCCTGAGTGGAAATTCTTTAATAGCAGCTCCTCTTAGCCGCAGCATTAAGCCTGGTGAGTGACAATCAAACCCACTGTTGCTTCTTGAG	113788605	113788752	99.2	-		best_mip	gtgatgccatcttcaccaggaCTTCAGCTTCCCGATATCCGACGGTAGTGTccaaatcctatgctattcg
IL1_IL36B_MIPs_014	396	5	2	113789360	113789377	TCTCTCCTTCTCTCACAT	3	113789226	113789247	GGAAATATCTCCATCTGACCTC	1	113789248	113789359	GGCCAACTGTTAACAGCCTCCTCACCACCATCTGATCTATCTTGTTCTCTTCACAAAAGGCTCTGAAGACATCATGAACCCACAACGTAAGTGGTGAATTGCAAATCAGCTT	113789254	113789306	108.2	-		best_mip	ggaaatatctccatctgacctcCTTCAGCTTCCCGATATCCGACGGTAGTGTtctctccttctctcacat
IL1_IL36RN_MIPs_001	397	5	2	113817087	113817104	GTCTATCCAGAACTCACT	1	113816953	113816974	ACAACAGAAAATCATGGAGAGA	1	113816975	113817086	TCCTCCGGAGGACACCACCAAACCAGGGCCTCATACACTCACCGGAAGCACAGCGCCCCACTCAGGACCATCTTGAGCTCCACAGGGTGTAGACTCCCCTATTTTGGAATAA	113816993	113817064	96.2	-		best_mip	acaacagaaaatcatggagagaCTTCAGCTTCCCGATATCCGACGGTAGTGTgtctatccagaactcact
IL1_IL36RN_MIPs_002	398	5	2	113818472	113818488	CAGCTTCTAGCTGGAGG	1	113818601	113818623	GATTAGCATAGGCCTACAGAGCC	1	113818489	113818600	GCTGCATGCAGGGAAGGTCATTAAAGGTTGGTGATGAAACATGACCCACTTTCCTTGGTCTCTATACACTCTCAGGGGAGGGGGCCTGAAGAGGGCTTAGAATAGTCATACA	113818409	113818534	194.1	+		best_mip	gattagcataggcctacagagccCTTCAGCTTCCCGATATCCGACGGTAGTGTcagcttctagctggagg
IL1_IL36RN_MIPs_003	399	5	2	113818520	113818538	AGTGGGTCATGTTTCATCA	1	113818387	113818407	AGGACTACATTAGGAGGAGGG	1	113818408	113818519	CCAACCTTTAATGACCTTCCCTGCATGCAGCCCTCCAGCTAGAAGCTGGTTATTATGCAGATAAAGCACCTTCAATGCCGAGTCCTTCATTCTGAAACATCAGGAAGGGGTG	113818409	113818534	113.2	-		best_mip	aggactacattaggaggagggCTTCAGCTTCCCGATATCCGACGGTAGTGTagtgggtcatgtttcatca
IL1_IL36RN_MIPs_004	400	3	2	113819737	113819753	ATGCCAGCCTGTCCCCC	2	113819866	113819888	AGATGCTGAGCCTACTGAAGCCG	1	113819754	113819865	GTCATCCTGGGTGTCCAGGGTGGAAGCCAGTGCCTGTCATGTGGGGTGGGGCAGGAGCCGACTCTAACACTAGAGGTGAGACTTGGGGCATCCTCACTGGGGACTCAGCCAC	113819681	113819848	187.1	+		best_mip	agatgctgagcctactgaagccgCTTCAGCTTCCCGATATCCGACGGTAGTGTatgccagcctgtccccc
IL1_IL36RN_MIPs_005	401	5	2	113819781	113819798	CCCACATGACAGGCACTG	1	113819647	113819668	ATGCCTTTCCCTCCTTCTTCCC	1	113819669	113819780	GCTTCCACCCTGGACACCCAGGATGACGGGGGACAGGCTGGCATCCAGCCACCGATTGGGGACCACGCTGATCTCTTCACCTGTGGGAAAGAGGCCAGATGCAGGGCCCTGG	113819681	113819848	102.2	-		best_mip	atgcctttccctccttcttcccCTTCAGCTTCCCGATATCCGACGGTAGTGTcccacatgacaggcactg
IL1_IL36RN_MIPs_006	402	5	2	113820040	113820058	TCATGGAGCTCTATCTTGG	1	113820171	113820191	CAGCCTGTCAGACTCACCCAG	1	113820059	113820170	TGCCAAGGAATCCAAGAGCTTCACCTTCTACCGGCGGGACATGGGGCTCACCTCCAGCTTCGAGTCGGCTGCCTACCCGGGCTGGTTCCTGTGCACGGTGCCTGAAGCCGAT	113820010	113820274	163.1	+		best_mip	cagcctgtcagactcacccagCTTCAGCTTCCCGATATCCGACGGTAGTGTtcatggagctctatcttgg
IL1_IL36RN_MIPs_007	403	5	2	113820060	113820077	GCTCTTGGATTCCTTGGC	1	113819926	113819947	AAGCTGCCATCAACAGAATCCT	1	113819948	113820059	ACCAAGATAGAGCTCCATGATGTTCACTGGCTGCCGGCAGAGGAGGGGAGGTCAGGTGAGGGCAGAAGCAGGGGCAGAGGGAGGGCTGGGCAGGATCCTTAGGGAGGAGGCA	113820010	113820274	52.2	-		best_mip	aagctgccatcaacagaatcctCTTCAGCTTCCCGATATCCGACGGTAGTGTgctcttggattccttggc
IL1_IL36RN_MIPs_008	404	5	2	113820202	113820218	ATGGTGGCTGGAATGCC	2	113820331	113820353	ATCACTCTCTCTGCTCTCAGGAC	1	113820219	113820330	CCCATCACAGACTTCTACTTCCAGCAGTGTGACTAGGGCAACGTGCCCCCCAGAACTCCCTGGGCAGAGCCAGCTCGGGTGAGGGGTGAGTGGAGGAGACCCATGGCGGACA	113820010	113820274	323.1	+		best_mip	atcactctctctgctctcaggacCTTCAGCTTCCCGATATCCGACGGTAGTGTatggtggctggaatgcc
IL1_IL36RN_MIPs_009	405	5	2	113820232	113820250	TCACACTGCTGGAAGTAGA	1	113820099	113820119	GAAGCTGGAGGTGAGCCCCAT	1	113820120	113820231	AGTCTGTGATGGGGGCATTCCAGCCACCATTCTCGGGAAGCTGGGTGAGTCTGACAGGCTGATCGGCTTCAGGCACCGTGCACAGGAACCAGCCCGGGTAGGCAGCCGACTC	113820010	113820274	224.2	-		best_mip	gaagctggaggtgagccccatCTTCAGCTTCCCGATATCCGACGGTAGTGTtcacactgctggaagtaga
IL1_IL1F10_MIPs_001	406	5	2	113830395	113830412	ATTCCTTTCCTCTTCCCA	2	113830261	113830282	GGGGAGGAGAGAAGGGCAGTTA	1	113830283	113830394	CCCTGACCCCCTGGCTTGGAAAGCAGGGACATGCCAGGACAACTTACATGTAGTATCTTGCCATGGGGAGGGAACACATTCCTGCAATCAGTGGTGTCTGGTCCTCACTGAT	113830296	113830367	101.2	-		best_mip	ggggaggagagaagggcagttaCTTCAGCTTCCCGATATCCGACGGTAGTGTattcctttcctcttccca
IL1_IL1F10_MIPs_002	407	5	2	113831965	113831983	ATCCTGTTGCAGACAACTG	1	113832096	113832116	GTGAGAAGGGCCAGAGAGCAG	1	113831984	113832095	CTGTGCAGGTGAGCTTCTGGGGCCTCCACCCCATGCTCCATCTGCCATAGGCCCTCCCTTCTCTTCTTCCCTTTCCTCCCCAGCAGAGGGTCAGCAGCTGCCCCCAGTGACA	113831886	113832011	212.1	+		best_mip	gtgagaagggccagagagcagCTTCAGCTTCCCGATATCCGACGGTAGTGTatcctgttgcagacaactg
IL1_IL1F10_MIPs_003	408	5	2	113831997	113832013	GGTGGAGGCCCCAGAAG	2	113831862	113831884	GATGGCCCATTCCCTTTATGCAC	1	113831885	113831996	CTCACCTGCACAGCAGTTGTCTGCAACAGGATCTCCCACCAGCAGCTGGCCATCTCTTGTGTATAGAGCCTTCTGGTCTGCATATTTAATTCTGAAACAGTATGACAGTGCT	113831886	113832011	113.2	-		best_mip	gatggcccattccctttatgcacCTTCAGCTTCCCGATATCCGACGGTAGTGTggtggaggccccagaag
IL1_IL1F10_MIPs_004	409	3	2	113832207	113832224	GCAGGAAGGAACTGGACA	2	113832073	113832094	GTCACTGGGGGCAGCTGCTGAC	1	113832095	113832206	TGGGCACACCTGGCCTGGCCCTGCATGCAGACTGGACGGTGAGCCAGGACTTCTGCAGGAGTCATGTCCCCTCGCTAGGAGAGGCCACAGCTGCTCTCTGGCCCTTCTCACT	113832186	113832447	23.2	-		best_mip	gtcactgggggcagctgctgacCTTCAGCTTCCCGATATCCGACGGTAGTGTgcaggaaggaactggaca
IL1_IL1F10_MIPs_005	410	5	2	113832269	113832287	TCCCTTGACTCTTCTCTCT	1	113832400	113832420	AGAAGAGGGGCCTTCCCTACA	1	113832288	113832399	CTTCCCTCCTAGAGAAGATCTGCATACTTCCTAACAGAGGCTTGGCCCGCACCAAGGTCCCCATTTTCCTGGGGATCCAGGGAGGGAGCCGCTGCCTGGCATGTGTGGAGAC	113832186	113832447	216.1	+		best_mip	agaagaggggccttccctacaCTTCAGCTTCCCGATATCCGACGGTAGTGTtcccttgactcttctctct
IL1_IL1F10_MIPs_006	411	5	2	113832289	113832308	AGATCTTCTCTAGGAGGGAA	1	113832157	113832176	ACTGGACGGTGAGCCAGGAC	1	113832177	113832288	GAGAGAGAAGAGTCAAGGGACAAGGGAACCCCATGTTGCAGGCTCTTGGCAGGTAAAGGCTCAGGCAGGAAGGAACTGGACATGGGCACACCTGGCCTGGCCCTGCATGCAG	113832186	113832447	105.2	-		best_mip	actggacggtgagccaggacCTTCAGCTTCCCGATATCCGACGGTAGTGTagatcttctctaggagggaa
IL1_IL1F10_MIPs_007	412	3	2	113832498	113832517	GGAATCCACAGATAGGCACA	1	113832366	113832385	CAGGCAGCGGCTCCCTCCCT	1	113832386	113832497	AAGATGCCAGAGCATCCCAGGGGTCAGGCCAGGTCTGCAGTGTCCCCTAGAATGGGGAGAGGCCTCTCACCTCCAGCTGTAGGGAAGGCCCCTCTTCTGTCTCCACACATGC	113832186	113832447	314.2	-		best_mip	caggcagcggctccctccctCTTCAGCTTCCCGATATCCGACGGTAGTGTggaatccacagataggcaca
IL1_IL1F10_MIPs_008	413	5	2	113832736	113832754	ACATTGAGGAACTGTACAA	1	113832867	113832887	CAGCAGCCAGTACAGCTCACC	1	113832755	113832866	AGGTGGTGAAGAGGCCACACGCTTCACCTTCTTCCAGAGCAGCTCAGGCTCCGCCTTCAGGCTTGAGGCTGCTGCCTGGCCTGGCTGGTTCCTGTGTGGCCCGGCAGAGCCC	113832709	113832961	160.1	+		best_mip	cagcagccagtacagctcaccCTTCAGCTTCCCGATATCCGACGGTAGTGTacattgaggaactgtacaa
IL1_IL1F10_MIPs_009	414	5	2	113832757	113832774	GTGTGGCCTCTTCACCAC	2	113832623	113832644	GGACCTGACAGGGCTGGTTTTT	1	113832645	113832756	CTTTGTACAGTTCCTCAATGTTCACATCCTGTGGGGGCAAGGTGGATGGCTGCAGAATGAGAGTGCTGATGGAGGTGTTAGCCCTGGAGGCCTCTGGGGCTTGGCCAAAAAA	113832709	113832961	50.2	-		best_mip	ggacctgacagggctggtttttCTTCAGCTTCCCGATATCCGACGGTAGTGTgtgtggcctcttcaccac
IL1_IL1F10_MIPs_010	415	3	2	113832963	113832980	GTTTGGGGGCACAAGGCT	1	113832829	113832850	CACAGGAACCAGCCAGGCCAGG	1	113832851	113832962	AAAACGCAGTTTCCTGTCTCCCTACCAGCTCTGTTCAAAGTAAAACTTGGTACGGGCTGAGGGCTCACTCTCCTTGGTGAGCTGTACTGGCTGCTGGGGCTCTGCCGGGCCA	113832709	113832961	256.2	-		best_mip	cacaggaaccagccaggccaggCTTCAGCTTCCCGATATCCGACGGTAGTGTgtttgggggcacaaggct
IL1_IL1RN_MIPs_001	416	5	2	113875529	113875544	GCAGCAGCTCAGTTGA	2	113875657	113875680	GTCTACAATTGGTGTTTATCAAAT	1	113875545	113875656	GTTAGAGTCTGGAAGACCTCAGAAGACCTCCTGTCCTATGAGGCCCTCCCCATGGCTTTAGGTAAGCTCCTTCCACTCTCATTTTTTCACCTGAGAAATGAGAGAGGAAAAT	113875576	113875625	83.1	+		best_mip	gtctacaattggtgtttatcaaatCTTCAGCTTCCCGATATCCGACGGTAGTGTgcagcagctcagttga
IL1_IL1RN_MIPs_002	417	5	2	113877618	113877633	TGGGGTCCCACCACTT	3	113877746	113877769	GCTACTAGATATGAACAACATCTT	1	113877634	113877745	CCCTTACAGCTGACTTGTATGAAGAAGGAGGTGGAGGAGGAGGAGAAGGTGAAGACAATGCTGACTCAAAGGGTAAATTATTTTTAGGATCCAAGTTTGAAAACAATTTTAG	113877623	113877725	125.1	+		best_mip	gctactagatatgaacaacatcttCTTCAGCTTCCCGATATCCGACGGTAGTGTtggggtcccaccactt
IL1_IL1RN_MIPs_003	418	5	2	113877645	113877663	CTCCTTCTTCATACAAGTC	1	113877512	113877532	CCTTTACCCTCTGTTCTCACC	1	113877533	113877644	AGCTGTAAGGGAAGTGGTGGGACCCCATTGTGTAGAGAGAAAGCAGAGGTCCAGAGAAATGAATGACTTGTCCAAGGTAACACAAAGTGTATGCACATGGTTCCATCTCTAT	113877623	113877725	24.2	-		best_mip	cctttaccctctgttctcaccCTTCAGCTTCCCGATATCCGACGGTAGTGTctccttcttcatacaagtc
IL1_IL1RN_MIPs_004	419	5	2	113885148	113885165	AAACCACAACTCTGGGCC	1	113885278	113885299	GACCCTCTGGGAGAAAATCCAG	1	113885166	113885277	CGCAATGGCAGTCCACTGCCTTGCTGCAGTCACAGAATGGAAATCTGCAGAGGCCTCCGCAGTCACCTAATCACTCTCCTCCTCTTCCTGTTCCATTCAGAGACGATCTGCC	113885182	113885338	98.1	+		best_mip	gaccctctgggagaaaatccagCTTCAGCTTCCCGATATCCGACGGTAGTGTaaaccacaactctgggcc
IL1_IL1RN_MIPs_005	420	5	2	113885375	113885391	CCCCTGGCAGCTGTGAT	3	113885240	113885262	AATGGAACAGGAAGAGGAGGAGA	1	113885263	113885374	ATGTTTCCAGTCTCCAGCTGATCCACCCTCACCTTCTCCTCCTTGGGGTAGCCTTACCTGAAGGCTTGCATCTTGCTGGATTTTCTCCCAGAGGGTCGGCAGATCGTCTCTG	113885182	113885338	195.2	-		best_mip	aatggaacaggaagaggaggagaCTTCAGCTTCCCGATATCCGACGGTAGTGTcccctggcagctgtgat
IL1_IL1RN_MIPs_006	421	5	2	113887183	113887201	TCTGAGGAACAACCAACTA	1	113887314	113887334	CCTGCCTGCACAAACCCTAGG	1	113887202	113887313	GTTGCTGGATACTTGCAAGGACCAAATGTCAATTTAGAAGGTGAGTGGTTGCCAGGAAAGCCAATGTATGTGGGCATCACGTCACTTTGCCCGTCTGTCTGCAGCAGCATGG	113887133	113887261	183.1	+	snp:113887194:12:A/G		cctgcctgcacaaaccctaggCTTCAGCTTCCCGATATCCGACGGTAGTGTtctgaggaacaaccaacta
IL1_IL1RN_MIPs_007	422	5	2	113887183	113887201	TCTGAGGAACAGCCAACTA	1	113887314	113887334	CCTGCCTGCACAAACCCTAGG	1	113887202	113887313	GTTGCTGGATACTTGCAAGGACCAAATGTCAATTTAGAAGGTGAGTGGTTGCCAGGAAAGCCAATGTATGTGGGCATCACGTCACTTTGCCCGTCTGTCTGCAGCAGCATGG	113887133	113887261	183.2	+	snp:113887194:12:A/G		cctgcctgcacaaaccctaggCTTCAGCTTCCCGATATCCGACGGTAGTGTtctgaggaacagccaacta
IL1_IL1RN_MIPs_008	423	5	2	113887220	113887239	TCTAAATTGACATTTGGTCC	1	113887088	113887107	CCAGCCTTGTGCTTGGCACC	1	113887108	113887219	TTGCAAGTATCCAGCAACTAGTTGGTTGTTCCTCAGATAGAAGGTCTTCTGGTTAACATCCCAGATTCTGAAAAGGAAAAGGACTCAGCTGTAGTGCACAGCCACCATGTGC	113887133	113887261	89.2	-		best_mip	ccagccttgtgcttggcaccCTTCAGCTTCCCGATATCCGACGGTAGTGTtctaaattgacatttggtcc
IL1_IL1RN_MIPs_009	424	5	2	113888641	113888658	CATTGAGCCTCATGCTCT	1	113888771	113888792	CCCAGTGGCTTGAAACAACCAA	1	113888659	113888770	GTTCTTGGGAATCCATGGAGGGAAGATGTGCCTGTCCTGTGTCAAGTCTGGTGATGAGACCAGACTCCAGCTGGAGGTAAAAACATGCTTTGGATCTCAAATCACCCCAAAA	113888601	113888754	172.1	+		best_mip	cccagtggcttgaaacaaccaaCTTCAGCTTCCCGATATCCGACGGTAGTGTcattgagcctcatgctct
IL1_IL1RN_MIPs_010	425	5	2	113888691	113888709	CCAGACTTGACACAGGACA	1	113888558	113888578	GCAGCAATAATGAAGAGACCC	1	113888579	113888690	GGCACATCTTCCCTCCATGGATTCCCAAGAACAGAGCATGAGGCTCAATGGGTACCACATCTATCTTTTCTGGGGAAGAACAGAGGGGAGGGTCAGGTTAATAGAAGAGGAA	113888601	113888754	92.2	-		best_mip	gcagcaataatgaagagacccCTTCAGCTTCCCGATATCCGACGGTAGTGTccagacttgacacaggaca
IL1_IL1RN_MIPs_011	426	3	2	113889478	113889495	ACCAGGGACACTGTTCTG	1	113889608	113889629	CCTTGGCTTCTGCTGATGGTGC	1	113889496	113889607	GAGGGTGACTGCCTGTTCTGTGAGGAGTGGGGATGGCTAGGACATTGCATGGAACACACCACCACCCCATCTTCTCAGAGCTCAAACCCTGACAGAACACCAGCTCCACAGG	113889609	113889651	1.1	+		best_mip	ccttggcttctgctgatggtgcCTTCAGCTTCCCGATATCCGACGGTAGTGTaccagggacactgttctg
IL1_IL1RN_MIPs_012	427	5	2	113889715	113889734	TTTCTTAGGACAGCAAAGAC	1	113889583	113889602	GGAGCTGGTGTTCTGTCAGG	1	113889603	113889714	ACAAAGAGGCTGTCCCACTGTCACACCTTGACTTTGGGAAATCTGGCCACTCTGGCCTTGGACCACTAAGTCTGGTAAATACACGGCACCATCAGCAGAAGCCAAGGCCTGT	113889609	113889651	108.2	-		best_mip	ggagctggtgttctgtcaggCTTCAGCTTCCCGATATCCGACGGTAGTGTtttcttaggacagcaaagac
IL1_IL1RN_MIPs_013	428	5	2	113890288	113890303	TCATCCGCTCAGACAG	1	113890416	113890439	GTCACCAAATTCTACTTCCAGGAG	1	113890304	113890415	TGGCCCCACCACCAGTTTTGAGTCTGCCGCCTGCCCCGGTTGGTTCCTCTGCACAGCGATGGAAGCTGACCAGCCCGTCAGCCTCACCAATATGCCTGACGAAGGCGTCATG	113890205	113890468	213.1	+		best_mip	gtcaccaaattctacttccaggagCTTCAGCTTCCCGATATCCGACGGTAGTGTtcatccgctcagacag
IL1_IL1RN_MIPs_014	429	5	2	113890312	113890330	GCAGACTCAAAACTGGTGG	1	113890179	113890199	GGCCTAGGAAGTCCTGTGCTG	1	113890200	113890311	TGGGGCCACTGTCTGAGCGGATGAAGGCGAAGCGCTTGTCCTGCTTTCTGTTCTCGCTCAGGTCAGTGATGTTAACTGCCTGGAAATCAAAAGATGGGCAGGTGAGAGCTGA	113890205	113890468	109.2	-		best_mip	ggcctaggaagtcctgtgctgCTTCAGCTTCCCGATATCCGACGGTAGTGTgcagactcaaaactggtgg
IL1_IL1RN_MIPs_015	430	3	2	113890473	113890491	GTCCTTGCCATGCAAGAAT	1	113890340	113890360	GCTGTGCAGAGGAACCAACCG	1	113890361	113890472	GGGAACAGGCAGGCCTGGGCAGTACTACTCGTCCTCCTGGAAGTAGAATTTGGTGACCATGACGCCTTCGTCAGGCATATTGGTGAGGCTGACGGGCTGGTCAGCTTCCATC	113890205	113890468	270.2	-		best_mip	gctgtgcagaggaaccaaccgCTTCAGCTTCCCGATATCCGACGGTAGTGTgtccttgccatgcaagaat
IL1_MYD88_MIPs_001	431	3	3	38179916	38179932	CATCACCAGACCCTCGA	2	38180045	38180067	ACTTTTGCTCGGGGCTCCAGATT	1	38179933	38180044	GGGCGGTGCCGTGGACCTCTCCAGATCTCAAAAGGCAGATTCCTACTTCTTACGCCCCCCACATCACCCGCCTCGAGACCTCAAGGGTAGAGGTGGGCACCCCCGCCTCCGC	38179955	38180619	92.1	+		best_mip	acttttgctcggggctccagattCTTCAGCTTCCCGATATCCGACGGTAGTGTcatcaccagaccctcga
IL1_MYD88_MIPs_002	432	-1	3	38180074	38180089	CAGGGCGGCGCTTCTC	1	38180202	38180225	GAGGTCCCGGCGCGGGGTCTGCGG	1	38180090	38180201	GGAAAGCGAAAGCCGGCGGGGCGGGGCGGGTGCCGCAGGAGAAAGAGGAAGCGCTGGCAGACAATGCGACCCGACCGCGCTGAGGCTCCAGGACCGCCCGCCATGGCTGCAG	38179955	38180619	249.1	+		best_mip	gaggtcccggcgcggggtctgcggCTTCAGCTTCCCGATATCCGACGGTAGTGTcagggcggcgcttctc
IL1_MYD88_MIPs_003	433	3	3	38180141	38180156	GCATTGTCTGCCAGCG	2	38180005	38180028	CCACCTCTACCCTTGAGGTCTCGA	1	38180029	38180140	CTTCCTCTTTCTCCTGCGGCACCCGCCCCGCCCCGCCGGCTTTCGCTTTCCGAGAAGCGCCGCCCTGCCCTACAATCTGGAGCCCCGAGCAAAAGTGCGGAGGCGGGGGTGC	38179955	38180619	188.2	-		best_mip	ccacctctacccttgaggtctcgaCTTCAGCTTCCCGATATCCGACGGTAGTGTgcattgtctgccagcg
IL1_MYD88_MIPs_004	434	3	3	38180256	38180273	TGGCTGCTCTCAACATGC	1	38180386	38180407	GACACAAGCGGACCCCACTGGC	1	38180274	38180385	GAGTGCGGCGCCGCCTGTCTCTGTTCTTGAACGTGCGGACACAGGTGGCGGCCGACTGGACCGCGCTGGCGGAGGAGATGGACTTTGAGTACTTGGAGATCCGGCAACTGGA	38179955	38180619	433.1	+		best_mip	gacacaagcggaccccactggcCTTCAGCTTCCCGATATCCGACGGTAGTGTtggctgctctcaacatgc
IL1_MYD88_MIPs_005	435	-1	3	38180312	38180327	CGGCCGCCACCTGTGT	1	38180176	38180199	GCAGCCATGGCGGGCGGTCCTGGA	1	38180200	38180311	CCGCACGTTCAAGAACAGAGACAGGCGGCGCCGCACTCGCATGTTGAGAGCAGCCAGGGGAAGGGAGGATGTGGAGGAGACCGGGGCCGCAGACCCCGCGCCGGGACCTCCT	38179955	38180619	359.2	-		best_mip	gcagccatggcgggcggtcctggaCTTCAGCTTCCCGATATCCGACGGTAGTGTcggccgccacctgtgt
IL1_MYD88_MIPs_006	436	5	3	38180456	38180472	CTGCTCGAGCTGCTTAC	1	38180585	38180607	CATCCTGTCTCCCATGGAGAGAC	1	38180473	38180584	CAAGCTGGGCCGCGACGACGTGCTGCTGGAGCTGGGACCCAGCATTGGTGAGGACGTCCCCTTCCTGGCCTCGTACCTGGGGGGTGAGGAGGCTGACTTTCCGCGGCCTCAG	38179955	38180619	632.1	+		best_mip	catcctgtctcccatggagagacCTTCAGCTTCCCGATATCCGACGGTAGTGTctgctcgagctgcttac
IL1_MYD88_MIPs_007	437	5	3	38180487	38180502	TCCAGCAGCACGTCGT	1	38180351	38180374	GATCTCCAAGTACTCAAAGTCCAT	1	38180375	38180486	CGCGGCCCAGCTTGGTAAGCAGCTCGAGCAGTCGGCCTACAGAGGCGCCAGGGCGTCCCTGCCAGGCGTCCAGCAGCCTGCCAGTGGGGTCCGCTTGTGTCTCCAGTTGCCG	38179955	38180619	534.2	-		best_mip	gatctccaagtactcaaagtccatCTTCAGCTTCCCGATATCCGACGGTAGTGTtccagcagcacgtcgt
IL1_MYD88_MIPs_008	438	5	3	38181353	38181370	AGAGGAGGATTGCCAAAA	1	38181483	38181504	CCCCTGGGTAAGGGTCCAATAC	1	38181371	38181482	GTATATCTTGAAGCAGCAGCAGGAGGAGGCTGAGAAGCCTTTACAGGTGGCCGCTGTAGACAGCAGTGTCCCACGGACAGCAGAGCTGGCGGGCATCACCACACTTGATGAC	38181333	38181565	152.1	+		best_mip	cccctgggtaagggtccaatacCTTCAGCTTCCCGATATCCGACGGTAGTGTagaggaggattgccaaaa
IL1_MYD88_MIPs_009	439	5	3	38181373	38181390	GCTGCTGCTTCAAGATAT	2	38181239	38181260	GGGTTGTTCTAGAGGGCTTCCC	1	38181261	38181372	ACTTTTGGCAATCCTCCTCTGTGGGGAAGAGACAGAGTAAAGCAGCCTCCCTGGGAGTGCCTACCTCTTTACCCACAGTCAGGATCCAGCCGCTGTCCCACCTCCTCTGGCT	38181333	38181565	42.2	-		best_mip	gggttgttctagagggcttcccCTTCAGCTTCCCGATATCCGACGGTAGTGTgctgctgcttcaagatat
IL1_MYD88_MIPs_010	440	5	3	38181592	38181611	AGGCTCAGAAAGATTAAGTG	6	38181460	38181479	ATCAAGTGTGGTGATGCCCG	1	38181480	38181591	ACTTGCCCAAGGTCTCACAGCCCATCTGCTTCAAACACCCATGCTCTTAACACCACAATGTCCTATTCCACCTGTCCCATGGGAACAGTATTGGACCCTTACCCAGGGGGTC	38181333	38181565	261.2	-		best_mip	atcaagtgtggtgatgcccgCTTCAGCTTCCCGATATCCGACGGTAGTGTaggctcagaaagattaagtg
IL1_MYD88_MIPs_011	441	5	3	38181926	38181944	GACATCCAGTTTGTGCAGG	1	38182057	38182077	GAGGTTGGCTAGAAGGCCACG	1	38181945	38182056	AGATGATCCGGCAACTGGAACAGACAAACTATCGACTGAAGTTGTGTGTGTCTGACCGCGATGTCCTGCCTGGCACCTGTGTCTGGTCTATTGCTAGTGAGCTCATCGAAAA	38181854	38182103	205.1	+		best_mip	gaggttggctagaaggccacgCTTCAGCTTCCCGATATCCGACGGTAGTGTgacatccagtttgtgcagg
IL1_MYD88_MIPs_012	442	5	3	38181964	38181982	CAGTCGATAGTTTGTCTGT	1	38181831	38181851	CAGAGCTCCATGGGAAGGCTT	1	38181852	38181963	TCCAGTTGCCGGATCATCTCCTGCACAAACTGGATGTCGCTGGGGCAATAGCAGATGAAGGCATCGAAACGCTCAGGCATATGCCCTGGGTGCAGAGCACAAGGGTGGTGGT	38181854	38182103	112.2	-		best_mip	cagagctccatgggaaggcttCTTCAGCTTCCCGATATCCGACGGTAGTGTcagtcgatagtttgtctgt
IL1_MYD88_MIPs_013	443	5	3	38182137	38182154	CTAGCTGTGCACTGTCCA	1	38182267	38182288	GTTGTCTCTGATGATTACCTGC	1	38182155	38182266	GCCTGGGCACAGTGGGCCCTTCCTGAAGCTATTCCCAGGGGATATGCTGAACTAAGTTGCCACAGGACCTGCAGCCTGCCCACTCTCCCCTAGGTGCCGCCGGATGGTGGTG	38182225	38182365	44.1	+		best_mip	gttgtctctgatgattacctgcCTTCAGCTTCCCGATATCCGACGGTAGTGTctagctgtgcactgtcca
IL1_MYD88_MIPs_014	444	5	3	38182165	38182181	TTCAGGAAGGGCCCACT	2	38182030	38182052	CGATGAGCTCACTAGCAATAGAC	1	38182053	38182164	GTGCCCAGGCTGGACAGTGCACAGCTAGGAGGAGATGCCCAGTATCTGGACCCCAGGGCAGGGCTTCATGCATCCACGCACCCACCCCGTGGCCTTCTAGCCAACCTCTTTT	38181854	38182103	313.2	-		best_mip	cgatgagctcactagcaatagacCTTCAGCTTCCCGATATCCGACGGTAGTGTttcaggaagggcccact
IL1_MYD88_MIPs_015	445	5	3	38182300	38182317	TGTGACTTCCAGACCAAA	1	38182430	38182451	GCAGTACCAAAGAACTGCTGAA	1	38182318	38182429	TTTGCACTCAGCCTCTCTCCAGGTAAGCTCAACCCTGCTCTGGCAAGAGAATGAGGGAATGTGTAGGTGGGGCCTCTGGATTGTCAGCCTTCCCTCCCCAAGGACTGTGGAT	38182225	38182365	207.1	+		best_mip	gcagtaccaaagaactgctgaaCTTCAGCTTCCCGATATCCGACGGTAGTGTtgtgacttccagaccaaa
IL1_MYD88_MIPs_016	446	5	3	38182319	38182335	AGAGAGGCTGAGTGCAA	2	38182184	38182206	GTTCAGCATATCCCCTGGGAATA	1	38182207	38182318	ATTTGGTCTGGAAGTCACATTCCTTGCTCTGCAGGTAATCATCAGAGACAACCACCACCATCCGGCGGCACCTAGGGGAGAGTGGGCAGGCTGCAGGTCCTGTGGCAACTTA	38182225	38182365	96.2	-		best_mip	gttcagcatatcccctgggaataCTTCAGCTTCCCGATATCCGACGGTAGTGTagagaggctgagtgcaa
IL1_MYD88_MIPs_017	447	5	3	38182568	38182584	TTGTCCCACCATGGGGC	2	38182697	38182719	ATCACTGTCTGCGACTACACCAA	1	38182585	38182696	AAGGGCCTGATGCCAGCATGGCACCCCTTGGCTTGCAGGTGCCCATCAGAAGCGACTGATCCCCATCAAGTACAAGGCAATGAAGAAAGAGTTCCCCAGCATCCTGAGGTTC	38182603	38182797	96.1	+		best_mip	atcactgtctgcgactacaccaaCTTCAGCTTCCCGATATCCGACGGTAGTGTttgtcccaccatggggc
IL1_MYD88_MIPs_018	448	5	3	38182808	38182825	ATGGACAGGCAGACAGAT	1	38182674	38182695	AACCTCAGGATGCTGGGGAACT	1	38182696	38182807	ACACACACACCCAGGGCCTCAGAACAGTCTTCAGGGCAGGGACAAGGCCTTGGCAAGGCGAGTCCAGAACCAAGATTTGGTGCAGGGGTTGGTGTAGTCGCAGACAGTGATG	38182603	38182797	207.2	-		best_mip	aacctcaggatgctggggaactCTTCAGCTTCCCGATATCCGACGGTAGTGTatggacaggcagacagat
IL1_IL1RAP_MIPs_001	449	5	3	190282069	190282086	TGGTTACAGGATGACACT	1	190282199	190282220	GTCCACTCTTCCTGAAAATGAA	1	190282087	190282198	TCTGTGGTGTGTAGTGAGTCTCTACTTTTATGGAATCCTGCAAAGTGATGCCTCAGGTAAGTGAATGGCTTTTGACAATGTATTAAAATGCAAGTCATGCGTAGGGTAATGA	190282059	190282162	142.1	+		best_mip	gtccactcttcctgaaaatgaaCTTCAGCTTCCCGATATCCGACGGTAGTGTtggttacaggatgacact
IL1_IL1RAP_MIPs_002	450	5	3	190282114	190282132	ACTTTGCAGGATTCCATAA	1	190281981	190282001	GCCTGCTGACTATAGACTAGG	1	190282002	190282113	AAGTAGAGACTCACTACACACCACAGAAGTGTCATCCTGTAACCATAAATACAAAGGTAAGGGAAATCACTTACTACTTTCAAGGGCTTAAATAATAATAACTAGCATTCAT	190282059	190282162	57.2	-		best_mip	gcctgctgactatagactaggCTTCAGCTTCCCGATATCCGACGGTAGTGTactttgcaggattccataa
IL1_IL1RAP_MIPs_003	451	5	3	190321931	190321949	TGGGGACTAGACACCATGA	1	190322062	190322082	GTATTGGACTAGGCAGGACCG	1	190321950	190322061	GGCAAATCCAAGTGTTTGAAGATGAGCCAGCTCGCATCAAGTGCCCACTCTTTGAACACTTCTTGAAATTCAACTACAGCACAGCCCATTCAGCTGGCCTTACTCTGATCTG	190321896	190322222	168.1	+		best_mip	gtattggactaggcaggaccgCTTCAGCTTCCCGATATCCGACGGTAGTGTtggggactagacaccatga
IL1_IL1RAP_MIPs_004	452	5	3	190321951	190321969	TTCAAACACTTGGATTTGC	1	190321818	190321838	CAGTTCACCCGGTCTTTTCCA	1	190321839	190321950	CTCATGGTGTCTAGTCCCCAGTCATCGCAGCGTTCTGGAATAATCAAAAAAGAAAGAAAGGGGCAGATGAGTCATTTTACAACAAAGGCCTCAAAAGAACACACCTTCTCCT	190321896	190322222	57.2	-		best_mip	cagttcacccggtcttttccaCTTCAGCTTCCCGATATCCGACGGTAGTGTttcaaacacttggatttgc
IL1_IL1RAP_MIPs_005	453	3	3	190322155	190322170	CCGGCCCACTCTCCTC	4	190322283	190322306	CTGGGGAGAAGTCGGAAGCATTTA	1	190322171	190322282	AATGACACTGGCAACTATACCTGCATGTTAAGGTAGCCTGATTCTTGGCAGTGGCTTTCTCTTTTCCCTTTAGTTTCTGGGCTCTTTTCCGGATGATCCGTGTGCTAGGAAG	190321896	190322222	389.1	+		best_mip	ctggggagaagtcggaagcatttaCTTCAGCTTCCCGATATCCGACGGTAGTGTccggcccactctcctc
IL1_IL1RAP_MIPs_006	454	5	3	190322172	190322190	GTATAGTTGCCAGTGTCAT	1	190322039	190322059	GATCAGAGTAAGGCCAGCTGA	1	190322060	190322171	TGAGGAGAGTGGGCCGGAACCACAGCACATCTTTCTCCTTACTAATGCGGTTCTCGGGGAGGCGGAAGTTAATTGGCTCCTCAAGGTCCCGGTCCTGCCTAGTCCAATACCA	190321896	190322222	278.2	-		best_mip	gatcagagtaaggccagctgaCTTCAGCTTCCCGATATCCGACGGTAGTGTgtatagttgccagtgtcat
IL1_IL1RAP_MIPs_007	455	5	3	190326816	190326833	CCTTGGAAGTTGTTCAAA	1	190326946	190326967	CAAACCGACTATCACTTGGTAT	1	190326834	190326945	AAGACAGCTGTTTCAATTCCCCCATGAAACTCCCAGTGCATAAACTGTATATAGAATATGGCATTCAGAGGATCACTTGTCCAAATGTAGATGGATATTTTCCTTCCAGTGT	190326764	190326990	184.1	+		best_mip	caaaccgactatcacttggtatCTTCAGCTTCCCGATATCCGACGGTAGTGTccttggaagttgttcaaa
IL1_IL1RAP_MIPs_008	456	5	3	190326860	190326877	TTTATGCACTGGGAGTTT	1	190326726	190326747	GCATTTGATTTCATAGAGCAAC	1	190326748	190326859	CATGGGGGAATTGAAACAGCTGTCTTTTTGAACAACTTCCAAGGGAAATGCAACTTTGCTGCAATATGTAGTGTTCCTGAAAAAAGAAATATACAATGAATGGGTAGTATTT	190326764	190326990	98.2	-		best_mip	gcatttgatttcatagagcaacCTTCAGCTTCCCGATATCCGACGGTAGTGTtttatgcactgggagttt
IL1_IL1RAP_MIPs_009	457	3	3	190327056	190327073	AATCTGAAGAGAAACACC	1	190326922	190326943	ACTGGAAGGAAAATATCCATCT	1	190326944	190327055	TTTGCTTATAAATATAACTCAGCAAATAAGCATTATCATTTTATAAGCCATTAGAGAGAATAAAATGTAGTCTAATTTTCCTTACCATATACCAAGTGATAGTCGGTTTGAC	190326764	190326990	294.2	-		best_mip	actggaaggaaaatatccatctCTTCAGCTTCCCGATATCCGACGGTAGTGTaatctgaagagaaacacc
IL1_IL1RAP_MIPs_010	458	-1	3	190338069	190338088	TTATAAAATACAGAATTTTA	1	190338201	190338220	CACCAGGACTCTGACTGTAA	1	190338089	190338200	ATAATGTAATACCCGAAGGTATGAACTTGAGTTTCCTCATTGCCTTAATTTCAAATAATGGAAATTACACATGTGTTGTTACATATCCAGAAAATGGACGTACGTTTCATCT	190338042	190338249	161.1	+		best_mip	caccaggactctgactgtaaCTTCAGCTTCCCGATATCCGACGGTAGTGTttataaaatacagaatttta
IL1_IL1RAP_MIPs_011	459	5	3	190338090	190338108	ACCTTCGGGTATTACATTA	1	190337957	190337977	GCACAGAACACCGAAATATTC	1	190337978	190338089	TTAAAATTCTGTATTTTATAACAGCCCTAGAAAAAGTAAAAAAAAAAAAAGTTTACTTTTTAGATACATGCATAGAAAACATACAAACACACGCACACTCACATCTAATTTT	190338042	190338249	50.2	-		best_mip	gcacagaacaccgaaatattcCTTCAGCTTCCCGATATCCGACGGTAGTGTaccttcgggtattacatta
IL1_IL1RAP_MIPs_012	460	-1	3	190338312	190338331	CTTTTCTTATACAATTTACA	1	190338180	190338199	GATGAAACGTACGTCCATTT	1	190338200	190338311	TACTAGTGTGTAATAAACTATTAAAAACCATAACAAGATGATCACATGCTTGTTGTGTGTACTGGACACTAATCATGCTTACCTACTACCTTTACAGTCAGAGTCCTGGTGA	190338042	190338249	272.2	-		best_mip	gatgaaacgtacgtccatttCTTCAGCTTCCCGATATCCGACGGTAGTGTcttttcttatacaatttaca
IL1_IL1RAP_MIPs_013	461	3	3	190341133	190341149	GCTCTCCAAAAAATGCA	2	190341262	190341284	ATGTCATTTAAGTTAATGCAAGA	1	190341150	190341261	GTGCCCCCTGTGATCCATTCACCTAATGATCATGTGGTCTATGAGAAAGAACCAGGTAATTACAGCTATGTCTCTGAATTTCACTTAGATTCTCTTAATTACAAGGAATAAA	190341113	190341224	151.1	+		best_mip	atgtcatttaagttaatgcaagaCTTCAGCTTCCCGATATCCGACGGTAGTGTgctctccaaaaaatgca
IL1_IL1RAP_MIPs_014	462	5	3	190341166	190341185	CACATGATCATTAGGTGAAT	1	190341034	190341053	GCCTAACTTCCTGGCATAGT	1	190341054	190341165	GGATCACAGGGGGCACTGCATTTTTTGGAGAGCCTGTGTTAGAGGAAATAAAAAAGGGAGATGATGTTAAATCAGGCAGCCTTATTAAAAATTCTGCTCTTCTCTGAATCTT	190341113	190341224	55.2	-		best_mip	gcctaacttcctggcatagtCTTCAGCTTCCCGATATCCGACGGTAGTGTcacatgatcattaggtgaat
IL1_IL1RAP_MIPs_015	463	5	3	190345118	190345135	AGCTACTCATTCCCTGTA	1	190345248	190345269	GGGCCAGCAAGGGAGTGATTAA	1	190345136	190345247	CGGTCTATTTTAGTTTTCTGATGGATTCTCGCAATGAGGTTTGGTGGACCATTGATGGAAAAAAACCTGATGACATCACTATTGATGTCACCATTAACGAAAGGTATCATGG	190345092	190345258	158.1	+		best_mip	gggccagcaagggagtgattaaCTTCAGCTTCCCGATATCCGACGGTAGTGTagctactcattccctgta
IL1_IL1RAP_MIPs_016	464	-1	3	190345144	190345161	ATCCATCAGAAAACTAAA	2	190345010	190345031	GTTAGCCCATTAGTGTTTATCC	1	190345032	190345143	ATAGACCGTACAGGGAATGAGTAGCTCCTCTCCTGAAAAAAAAAACCAAAAAAACAAAAAAAACAAAAAACAAAACAAAACAAAACAAAACAAAACAAAAAACAAAGACAAA	190345092	190345258	54.2	-		best_mip	gttagcccattagtgtttatccCTTCAGCTTCCCGATATCCGACGGTAGTGTatccatcagaaaactaaa
IL1_IL1RAP_MIPs_017	465	-1	3	190345359	190345375	AGATTTGAAAATCTTGC	2	190345224	190345246	CATGATACCTTTCGTTAATGGTG	1	190345247	190345358	CGATTTTTGTTAGTGATAGGGAAAAATGAGAATTTTTATTTTCATTGACTAGAACACACATCAGAGATCATTAAGTTGAGAAACAAAGGTTAATCACTCCCTTGCTGGCCCC	190345092	190345258	269.2	-		best_mip	catgatacctttcgttaatggtgCTTCAGCTTCCCGATATCCGACGGTAGTGTagatttgaaaatcttgc
IL1_IL1RAP_MIPs_018	466	5	3	190347121	190347140	TCTTCTCTCTATTTCTAGTA	1	190347253	190347272	CGAAGTTGCCAAAGCAGCCA	1	190347141	190347252	TAAGTCATAGTAGAACAGAAGATGAAACAAGAACTCAGATTTTGAGCATCAAGAAAGTTACCTCTGAGGATCTCAAGCGCAGCTATGTCTGTCATGCTAGAAGTGCCAAAGG	190347119	190347327	136.1	+		best_mip	cgaagttgccaaagcagccaCTTCAGCTTCCCGATATCCGACGGTAGTGTtcttctctctatttctagta
IL1_IL1RAP_MIPs_019	467	5	3	190347158	190347177	TGAGTTCTTGTTTCATCTTC	1	190347026	190347045	CACTACAGGTGAGGGCGAGG	1	190347046	190347157	TGTTCTACTATGACTTATACTAGAAATAGAGAGAAGAAAATCAAAGCATTTGAGAGTGACTCAAGAGCTATGGACTGTGTAGGAATCAGACAAGTAAGCAACCACAGACCCC	190347119	190347327	41.2	-		best_mip	cactacaggtgagggcgaggCTTCAGCTTCCCGATATCCGACGGTAGTGTtgagttcttgtttcatcttc
IL1_IL1RAP_MIPs_020	468	5	3	190347360	190347378	GAGCTCTCTTGTTCTCAAT	1	190347227	190347247	GGCACTTCTAGCATGACAGAC	1	190347248	190347359	CTCTCCTTTTGTCCTTATTCACCACAATGTTAATTTGGAGCTGAGAGATTCATCACTGACCGCATCTATTACCTTTCTGCTTCACCTTGGCTGCTTTGGCAACTTCGCCTTT	190347119	190347327	243.2	-		best_mip	ggcacttctagcatgacagacCTTCAGCTTCCCGATATCCGACGGTAGTGTgagctctcttgttctcaat
IL1_IL1RAP_MIPs_021	469	5	3	190362037	190362053	TGCCAGCTCCAAGATAC	2	190362166	190362188	GAACAGATGAAACCATTTTAGGT	1	190362054	190362165	ACAGTGGAACTGGCTTGTGGTTTTGGAGCCACAGTCCTGCTAGTGGTGATTCTCATTGTTGTTTACCATGTTTACTGGCTAGAGATGGTCCTATTTTACCGGGCTCATTTTG	190362017	190362206	151.1	+		best_mip	gaacagatgaaaccattttaggtCTTCAGCTTCCCGATATCCGACGGTAGTGTtgccagctccaagatac
IL1_IL1RAP_MIPs_022	470	5	3	190362073	190362089	GACTGTGGCTCCAAAAC	1	190361938	190361960	GATAAGCCAAGCAGCTTAGCTAT	1	190361961	190362072	CACAAGCCAGTTCCACTGTGTATCTTGGAGCTGGCACTGGAATGAACAACAAAGAAACAGAATTGATTTCTGTGTGGTGACCACAGTGACCCACCATCCCGGCAAATAGCTG	190362017	190362206	58.2	-		best_mip	gataagccaagcagcttagctatCTTCAGCTTCCCGATATCCGACGGTAGTGTgactgtggctccaaaac
IL1_IL1RAP_MIPs_023	471	5	3	190362271	190362290	AATCTAGGTTTTTCAAATCA	1	190362139	190362158	AGCCCGGTAAAATAGGACCA	1	190362159	190362270	ACATGTTTTCTTTTTTCTTTTTTTTACAACATATGTTCTAAAGATGACAGTAGAAGAGGTTTATGTCAAATTTCTGTTACTTACCTAAAATGGTTTCATCTGTTCCAAAATG	190362017	190362206	256.2	-		best_mip	agcccggtaaaataggaccaCTTCAGCTTCCCGATATCCGACGGTAGTGTaatctaggtttttcaaatca
IL1_IL1RAP_MIPs_024	472	3	3	190363430	190363449	ATGTAATGGTATTGAGAAAC	1	190363562	190363581	CGTGGAGTTTTGGAGAATGA	1	190363450	190363561	TTTCCTAATTTACATTGTATCTGTGTTCCTTTTGCTAGATGGAAAAGAGTATGATATTTATGTATCCTATGCAAGGAATGCGGAAGAAGAAGAATTTGTATTACTGACCCTC	190363464	190363651	100.1	+		best_mip	cgtggagttttggagaatgaCTTCAGCTTCCCGATATCCGACGGTAGTGTatgtaatggtattgagaaac
IL1_IL1RAP_MIPs_025	473	5	3	190363660	190363676	CTGCCTTTCAAGGTAGC	3	190363525	190363547	CAAATTCTTCTTCTTCCGCATTC	1	190363548	190363659	ATCATTTGTACTCCTCTGAAATACCTACTTCCCCCAGGCAGACTGTCTCGGTCAAAGATGCACAGCTTGTATCCAAATTCATTCTCCAAAACTCCACGGAGGGTCAGTAATA	190363464	190363651	198.2	-		best_mip	caaattcttcttcttccgcattcCTTCAGCTTCCCGATATCCGACGGTAGTGTctgcctttcaaggtagc
IL1_IL1RAP_MIPs_026	474	5	3	190366160	190366176	AAAGCAGACGCCTCCTG	2	190366289	190366311	ACAAAGCTGTGAAGGAAACGAAG	1	190366177	190366288	GTTGTTCTAAGCCCCAACTACGTGCTCCAGGGAACCCAAGCCCTCCTGGAGCTCAAGGCTGGCCTAGAAAATATGGCCTCTCGGGGCAACATCAACGTCATTTTAGTACAGT	190366107	190366514	184.1	+		best_mip	acaaagctgtgaaggaaacgaagCTTCAGCTTCCCGATATCCGACGGTAGTGTaaagcagacgcctcctg
IL1_IL1RAP_MIPs_027	475	5	3	190366180	190366197	GTAGTTGGGGCTTAGAAC	1	190366046	190366067	GGCTTGAGGAGCAAATGTAGGG	1	190366068	190366179	AACCAGGAGGCGTCTGCTTTTCTGAATGAAGCTCAAAGTCTCATCTGTGACAACTGGGAAAGAAAACAACCATGGGGATTAGTGTTGGCCAAAAACTCCCCAAAAGCATTGA	190366107	190366514	75.2	-		best_mip	ggcttgaggagcaaatgtagggCTTCAGCTTCCCGATATCCGACGGTAGTGTgtagttggggcttagaac
IL1_IL1RAP_MIPs_028	476	5	3	190366336	190366351	ACGGTGCTCACGGTCA	1	190366464	190366487	CCTCTCGTATTCATCTTTGAAAAA	1	190366352	190366463	TTAAATGGAAAGGGGAAAAATCCAAGTATCCACAGGGCAGGTTCTGGAAGCAGCTGCAGGTGGCCATGCCAGTGAAGAAAAGTCCCAGGCGGTCTAGCAGTGATGAGCAGGG	190366107	190366514	359.1	+		best_mip	cctctcgtattcatctttgaaaaaCTTCAGCTTCCCGATATCCGACGGTAGTGTacggtgctcacggtca
IL1_IL1RAP_MIPs_029	477	5	3	190366376	190366393	ACCTGCCCTGTGGATACT	2	190366242	190366263	GCCCCGAGAGGCCATATTTTCT	1	190366264	190366375	TGGATTTTTCCCCTTTCCATTTAATGACCGTGAGCACCGTCTTAGCCCTCTTCAGCTCTTTCACCTTCGTTTCCTTCACAGCTTTGTACTGTACTAAAATGACGTTGATGTT	190366107	190366514	271.2	-		best_mip	gccccgagaggccatattttctCTTCAGCTTCCCGATATCCGACGGTAGTGTacctgccctgtggatact
IL1_IL1RAP_MIPs_030	478	5	3	190366575	190366594	ATTATTTTTGCCTATGAAAC	1	190366443	190366462	CCTGCTCATCACTGCTAGAC	1	190366463	190366574	CATAAACTGCGAATGAAGACTGGGGGGACTCTTTCTTCCTGGAGCACCCCTTGTTCTTTTTACCCTTTTCATTATTCCTTTCATACATTTTTCAAAGATGAATACGAGAGGC	190366107	190366514	470.2	-		best_mip	cctgctcatcactgctagacCTTCAGCTTCCCGATATCCGACGGTAGTGTattatttttgcctatgaaac
IL1_IL1RAP_MIPs_031	479	5	3	190373692	190373711	GTTTTTGATTTCATTCAGAG	1	190373824	190373843	ATTGTGGTTGAGTACCGTCC	1	190373712	190373823	AAGCAGAAGGATGATTGTTGTTCTGAGCCCTGACTATGTGACAGAAAAGAGCATCAGCATGCTGGAGTTTAAACTGGGTGTCATGTGCCAGAACTCCATTGCCACCAAGCTC	190373658	190374416	168.1	+		best_mip	attgtggttgagtaccgtccCTTCAGCTTCCCGATATCCGACGGTAGTGTgtttttgatttcattcagag
IL1_IL1RAP_MIPs_032	480	5	3	190373713	190373731	CAACAATCATCCTTCTGCT	1	190373580	190373600	GAGGACAGGGAATGAACAAAC	1	190373601	190373712	TCTCTGAATGAAATCAAAAACTGCTTCCACTGTATCTATAGGAAAATGGAAATATAGGACAATGTATAGTGAAAACTTACATATATTCCAGTTCGTTATTGTCCATCCTCCA	190373658	190374416	57.2	-		best_mip	gaggacagggaatgaacaaacCTTCAGCTTCCCGATATCCGACGGTAGTGTcaacaatcatccttctgct
IL1_IL1RAP_MIPs_033	481	5	3	190373904	190373922	GAAGGGAGAAAAGTCCAAA	1	190374035	190374055	ATCACGTTCAAAGGAGGAGAA	1	190373923	190374034	CATTCTGGCTCTAAATTCTGGAAAGCTTTGCGGTTGGCTCTTCCCCTGAGAAGTCTGAGTGCCAGTTCTGGCTGGAATGAGAGCTGCTCTTCCCAGTCTGACATCAGTCTGG	190373658	190374416	379.1	+		best_mip	atcacgttcaaaggaggagaaCTTCAGCTTCCCGATATCCGACGGTAGTGTgaagggagaaaagtccaaa
IL1_IL1RAP_MIPs_034	482	5	3	190373925	190373943	CCAGAATTTAGAGCCAGAA	3	190373792	190373812	CAATGGAGTTCTGGCACATGA	1	190373813	190373924	TGTTTGGACTTTTCTCCCTTCCAGCTCACAAAAGACACAGACTCTTTGAGCTGAAGAATGCCTGGGTGCGGGTGCTCAAGGGGACGGTACTCAACCACAATGAGCTTGGTGG	190373658	190374416	269.2	-		best_mip	caatggagttctggcacatgaCTTCAGCTTCCCGATATCCGACGGTAGTGTccagaatttagagccagaa
IL1_IL1RAP_MIPs_035	483	5	3	190374076	190374094	GAACTTCAGAGCTCAGAGA	5	190374207	190374227	CAAGAGCCGGGCAGAGATTCA	1	190374095	190374206	GGGCTGCAGGTAGCCCTCCAGCCCCAGGCACAATGTCCAAGCACCGAGGGAAGTCCTCCGCCACCTGCCGCTGTTGTGTCACCTACTGTGAAGGAGAGAATCACCTTAGGAA	190373658	190374416	551.1	+		best_mip	caagagccgggcagagattcaCTTCAGCTTCCCGATATCCGACGGTAGTGTgaacttcagagctcagaga
IL1_IL1RAP_MIPs_036	484	5	3	190374121	190374138	GTGCTTGGACATTGTGCC	1	190373987	190374008	CAGCTCTCATTCCAGCCAGAAC	1	190374009	190374120	TGGGGCTGGAGGGCTACCTGCAGCCCTCTCTGAGCTCTGAAGTTCTGGGGGCTCTTTCAAACGACTTCTCCTCCTTTGAACGTGATCCAGACTGATGTCAGACTGGGAAGAG	190373658	190374416	465.2	-		best_mip	cagctctcattccagccagaacCTTCAGCTTCCCGATATCCGACGGTAGTGTgtgcttggacattgtgcc
IL1_IL1RAP_MIPs_037	485	5	3	190374284	190374302	CTCAATGGATACAAAATGG	1	190374415	190374435	GGTGGCTACTATCTCTACCAA	1	190374303	190374414	CACCAGATTGGAACCCCCTGCTCCCCAGATCTCAGCCCTTGCTCTTCATCATTTCACGGACTTATCCAATAACAACGACTTTTATATCCTATAATTACTGTGTGTGGTGGGT	190373658	190374416	759.1	+		best_mip	ggtggctactatctctaccaaCTTCAGCTTCCCGATATCCGACGGTAGTGTctcaatggatacaaaatgg
IL1_IL1RAP_MIPs_038	486	5	3	190374317	190374333	GATCTGGGGAGCAGGGG	6	190374182	190374204	CCTAAGGTGATTCTCTCCTTCAC	1	190374205	190374316	GTTCCAATCTGGTGCCATTTTGTATCCATTGAGTTTCTGACTCTTGGGGAACAGGCTTACAGAGGTGTGTCTCCCACTGGGGCTGGTTATGAATCTCTGCCCGGCTCTTGTT	190373658	190374416	661.2	-		best_mip	cctaaggtgattctctccttcacCTTCAGCTTCCCGATATCCGACGGTAGTGTgatctggggagcagggg
IL1_RAC1_MIPs_001	487	-1	7	6414326	6414343	AGCGCCCTGCCGCCGCCG	3	6414456	6414477	GTTGGGCCCGGACTGGGGCCCA	1	6414344	6414455	CCGCGGCCCAGCGAGCGGCCCTGATGCAGGCCATCAAGTGTGTGGTGGTGGGAGACGGGTGAGTGCGCGGCCGGGGCCGGGCTGGAGGCCGCGGGATCGGGCGCGGAGGGGG	6414347	6414422	111.1	+		best_mip	gttgggcccggactggggcccaCTTCAGCTTCCCGATATCCGACGGTAGTGTagcgccctgccgccgccg
IL1_RAC1_MIPs_002	488	-1	7	6414347	6414362	GCCGCTCGCTGGGCCG	5	6414211	6414234	CCTCGCCCTCCGCGGACTGGAAGC	2	6414235	6414346	CGGCGGCGGCGGCAGGGCGCTGAGATAGGAAGCGGCGGGCTCGGGGCGCGGCGGACGGGCGCGCGGCTTGCGGGCGGCGGGGCGCTGGGTGCCGGGGCCGCTGTCCACGCCG	6414347	6414422	2.2	-		best_mip	cctcgccctccgcggactggaagcCTTCAGCTTCCCGATATCCGACGGTAGTGTgccgctcgctgggccg
IL1_RAC1_MIPs_003	489	-1	7	6426830	6426849	TCTTTCTCTTTAGAGCTGTA	1	6426962	6426981	CATTTCTTTGACCATTTGTT	1	6426850	6426961	GGTAAAACTTGCCTACTGATCAGTTACACAACCAATGCATTTCCTGGAGAATATATCCCTACTGTGTAAGTATCTTAAATTGGGAATTAACCTGTTTGTGTTACGGGTTTCA	6426823	6426936	141.1	+		best_mip	catttctttgaccatttgttCTTCAGCTTCCCGATATCCGACGGTAGTGTtctttctctttagagctgta
IL1_RAC1_MIPs_004	490	-1	7	6426875	6426892	GAAATGCATTGGTTGTGT	4	6426741	6426762	GAGAAAAAAAATCAAGGCATAT	1	6426763	6426874	AACTGATCAGTAGGCAAGTTTTACCTACAGCTCTAAAGAGAAAGAGAAAAAAGGTTGCTTAGTCAACATGAATGTAATCTTAGCTTTCACTATTAAGTTAAAATAATTTCTA	6426823	6426936	54.2	-		best_mip	gagaaaaaaaatcaaggcatatCTTCAGCTTCCCGATATCCGACGGTAGTGTgaaatgcattggttgtgt
IL1_RAC1_MIPs_005	491	5	7	6431462	6431478	CCAGCCTTTTTCTTGGC	1	6431591	6431613	AAAACCGGTGAATCTGGGCTTAT	2	6431479	6431590	ACACCTTCTCTAGGATGGCTGGGACAGTGACTTAGCTTCTACACCTGTGACTAACCATTTTCATTCCATTCTACAGCTTTGACAATTATTCTGCCAATGTTATGGTAGATGG	6431535	6431692	58.1	+		best_mip	aaaaccggtgaatctgggcttatCTTCAGCTTCCCGATATCCGACGGTAGTGTccagcctttttcttggc
IL1_RAC1_MIPs_006	492	5	7	6431654	6431670	CCTATCCTATCCGCAAA	2	6431783	6431805	GAGTAAATAGCAAACAGGGTGGG	1	6431671	6431782	CAGTAAGGATTGCAGCTGACTTTTAATGTGTCTTTTAGAGTATATAATTCTCGAGCGCTTAATTAGTGCATGTTACCTATGGACTTGCTTATATTGCCATCATTTGGGTATT	6431535	6431692	250.1	+		best_mip	gagtaaatagcaaacagggtgggCTTCAGCTTCCCGATATCCGACGGTAGTGTcctatcctatccgcaaa
IL1_RAC1_MIPs_007	493	5	7	6431672	6431688	CAGCTGCAATCCTTACT	2	6431537	6431559	CAAAGCTGTAGAATGGAATGAAA	1	6431560	6431671	GTTTGCGGATAGGATAGGGGGCGTAATCTGTCATAATCTTCTTGTCCAGCTGTATCCCATAAGCCCAGATTCACCGGTTTTCCATCTACCATAACATTGGCAGAATAATTGT	6431535	6431692	139.2	-		best_mip	caaagctgtagaatggaatgaaaCTTCAGCTTCCCGATATCCGACGGTAGTGTcagctgcaatccttact
IL1_RAC1_MIPs_008	494	5	7	6438179	6438196	GATCTCTCCGGAGGGTTA	1	6438309	6438330	GTAAGGATATAACCTCCCGGGG	1	6438197	6438308	AGACAAAATTCTAATAAAGAATCGATAAGAGGTTATATTGATTTTTGTTGTCCTCAGTCTGTACTAAACTCAAACCAAGTTCTCATGCATTACTAGGTTGGAGAAACGTACG	6438273	6438369	38.1	+		best_mip	gtaaggatataacctcccggggCTTCAGCTTCCCGATATCCGACGGTAGTGTgatctctccggagggtta
IL1_RAC1_MIPs_009	495	5	7	6438370	6438387	AAAGCTTGAAACTGAAGT	1	6438236	6438257	CAGACTGAGGACAACAAAAATC	1	6438258	6438369	GGACTGAAAGTTTTACATACGGCAATCGGCTTGTCTTTGCCCCGGGAGGTTATATCCTTACCGTACGTTTCTCCAACCTAGTAATGCATGAGAACTTGGTTTGAGTTTAGTA	6438273	6438369	99.2	-		best_mip	cagactgaggacaacaaaaatcCTTCAGCTTCCCGATATCCGACGGTAGTGTaaagcttgaaactgaagt
IL1_RAC1_MIPs_010	496	5	7	6439660	6439677	CGTCCAACAAGTCCTTCC	1	6439790	6439811	CCTGCATCATTTGAAAATGTCC	3	6439678	6439789	CAGCAACATGTAGAAAGCAAAGTGCATGCTTCATTCTAAGGTTGTTGTCTAAATGTTTCCCTGTGTTTCCTTTTTGTAGGATGTGTTCTTAATTTGCTTTTCCCTTGTGAGT	6439736	6439839	56.1	+		best_mip	cctgcatcatttgaaaatgtccCTTCAGCTTCCCGATATCCGACGGTAGTGTcgtccaacaagtccttcc
IL1_RAC1_MIPs_011	497	3	7	6439889	6439906	AATTCCTAGGCTAAGTGA	1	6439755	6439776	AAGCAAATTAAGAACACATCCT	1	6439777	6439888	TATTTTAAAGTATTTATTTCTGAGAGGATCATTCTATAACTTACATACACATTTTAAATCCCCACCTACCTTTGCACGGACATTTTCAAATGATGCAGGACTCACAAGGGAA	6439736	6439839	155.2	-		best_mip	aagcaaattaagaacacatcctCTTCAGCTTCCCGATATCCGACGGTAGTGTaattcctaggctaagtga
IL1_RAC1_MIPs_012	498	5	7	6441424	6441440	CCGGCTGGGTGTGATTT	1	6441553	6441575	ACTAAACTTGATCTTAGGGATGA	3	6441441	6441552	AGGTGAAGGACATCTGTAAAGGAGCGTGTCACAACCTCTGTTCCTTCTTCACATCTAGTGGTATCCTGAGGTGCGGCACCACTGTCCCAACACTCCCATCATCCTAGTGGGA	6441479	6441678	76.1	+		best_mip	actaaacttgatcttagggatgaCTTCAGCTTCCCGATATCCGACGGTAGTGTccggctgggtgtgattt
IL1_RAC1_MIPs_013	499	5	7	6441585	6441602	GATCGAGAAACTGAAGGA	2	6441715	6441736	ACTGGAGTCCAGTCTGGGAAAG	1	6441603	6441714	GAAGAAGCTGACTCCCATCACCTATCCGCAGGGTCTAGCCATGGCTAAGGAGATTGGTATGGAATCCTGTGTTTTTCCTCCTCCTTGTACCTCTTTTATTGTAGTGACAGAG	6441479	6441678	238.1	+	snp:6441599:15:A/G		actggagtccagtctgggaaagCTTCAGCTTCCCGATATCCGACGGTAGTGTgatcgagaaactgaagga
IL1_RAC1_MIPs_014	500	5	7	6441585	6441602	GATCGAGAAACTGAGGGA	2	6441715	6441736	ACTGGAGTCCAGTCTGGGAAAG	1	6441603	6441714	GAAGAAGCTGACTCCCATCACCTATCCGCAGGGTCTAGCCATGGCTAAGGAGATTGGTATGGAATCCTGTGTTTTTCCTCCTCCTTGTACCTCTTTTATTGTAGTGACAGAG	6441479	6441678	238.2	+	snp:6441599:15:A/G		actggagtccagtctgggaaagCTTCAGCTTCCCGATATCCGACGGTAGTGTgatcgagaaactgaggga
IL1_RAC1_MIPs_015	501	3	7	6441641	6441659	CCAATCTCCTTAGCCATGG	2	6441508	6441528	GGGACAGTGGTGCCGCACCTC	2	6441529	6441640	CTAGACCCTGCGGATAGGTGATGGGAGTCAGCTTCTTCTCCTTCAGTTTCTCGATCGTGTCTTTATCATCCCTAAGATCAAGTTTAGTTCCCACTAGGATGATGGGAGTGTT	6441479	6441678	164.2	-		best_mip	gggacagtggtgccgcacctcCTTCAGCTTCCCGATATCCGACGGTAGTGTccaatctccttagccatgg
IL1_RAC1_MIPs_016	502	5	7	6441823	6441839	AGGTGGAAGCAGGGCTG	3	6441952	6441974	GTAAAATACCTGGAGTGCTCGGC	1	6441840	6441951	GGAGCCGGCAGAAGGCGCCCGGGCCCCAGGAGCTGCCTCCCGCTGGTGGTGTGATCAGAAGAGAGTGGGGTCGAGTGTACATTGCCGTGTGGTCGTGTTTCCTGTAGGTGCT	6441924	6442097	30.1	+		best_mip	gtaaaatacctggagtgctcggcCTTCAGCTTCCCGATATCCGACGGTAGTGTaggtggaagcagggctg
IL1_RAC1_MIPs_017	503	3	7	6442044	6442061	GAAGAAGAGGAAGAGAAA	34	6442174	6442195	GTGGAGCCTTCGCACTCAATGC	2	6442062	6442173	ATGCCTGCTGTTGTAAATGTCTCAGCCCCTCGTTCTTGGTCCTGTCCCTTGGAACCTTTGTACGCTTTGCTCAAAAAAAAACAAAAAAAAAAAACAAAAAAAAAAAACAACG	6441924	6442097	252.1	+		best_mip	gtggagccttcgcactcaatgcCTTCAGCTTCCCGATATCCGACGGTAGTGTgaagaagaggaagagaaa
IL1_RAC1_MIPs_018	504	5	7	6442063	6442081	ACATTTACAACAGCAGGCA	4	6441930	6441950	GCACCTACAGGAAACACGACC	1	6441951	6442062	TTTTCTCTTCCTCTTCTTCACGGGAGGCGGGCAGAGGACTGCTCGGATCGCTTCGTCAAACACTGTCTTGAGGCCTCGCTGTGTGAGCGCCGAGCACTCCAGGTATTTTACA	6441924	6442097	141.2	-		best_mip	gcacctacaggaaacacgaccCTTCAGCTTCCCGATATCCGACGGTAGTGTacatttacaacagcaggca
IL1_NCF1C_MIPs_001	505	5	7	74188316	74188333	CTCTTTCCAGTGCATTTA	3	74188446	74188467	ACTATGTGAGTAGCTGGTGGAG	3	74188334	74188445	AGGCGCAGCCTGGAAGTGCCAGGGAGCACTGGAGGCCACCCAGTCATGGGGGACACCTTCATCCGTCACATCGCCCTGCTGGGCTTTGAGAAGCGCTTCGTACCCAGCCAGC	74188359	74188473	89.1	+		best_mip	actatgtgagtagctggtggagCTTCAGCTTCCCGATATCCGACGGTAGTGTctctttccagtgcattta
IL1_NCF1C_MIPs_002	506	3	7	74188554	74188571	CAGGTGCCCAAGACCCTG	3	74188420	74188441	GCTGGGTACGAAGCGCTTCTCA	3	74188442	74188553	CCCCGTTAGTCCTCACTGGAGCTGGTTGGCCCTGGGACTGCAAGGGTGGCCGTGCTGTCCCTCCCGTATTCCCCCCACGGGATGCCCTCCACCAGCTACTCACATAGTGCTG	74188359	74188473	197.2	-		best_mip	gctgggtacgaagcgcttctcaCTTCAGCTTCCCGATATCCGACGGTAGTGTcaggtgcccaagaccctg
IL1_NCF1C_MIPs_003	507	5	7	74191670	74191688	TTCACCGAGATCTACGAGT	3	74191801	74191821	CCAGACCACAGTTAAAGGGGA	3	74191689	74191800	TCCATGTGAGTGTGGGGACGGAGGAGGGACAGGGACCCACCGTTCCAGCTCCACCCTTTGGGAAGGACCTTAGCCCAGGTGATGGGGAAACTGCAGAACCCAGAATCCCCTC	74191593	74191713	210.1	+		best_mip	ccagaccacagttaaaggggaCTTCAGCTTCCCGATATCCGACGGTAGTGTttcaccgagatctacgagt
IL1_NCF1C_MIPs_004	508	5	7	74191690	74191707	GTCCCCACACTCACATGG	3	74191556	74191577	CCTCCAAAGAGGCTTTGCTGTG	3	74191578	74191689	AACTCGTAGATCTCGGTGAAGCGCCGGTAGACCACCTTCTCCGACAGGTCCTGCCATTTCACCAGGAACATGTACACCTGGGGGAAAGCCAGAGTCGGGGGACCCCATTCAG	74191593	74191713	99.2	-		best_mip	cctccaaagaggctttgctgtgCTTCAGCTTCCCGATATCCGACGGTAGTGTgtccccacactcacatgg
IL1_NCF1C_MIPs_005	509	5	7	74193333	74193351	TTGAGAGGTATTTAGGTCA	4	74193464	74193484	GCGATCAATCCAGAGAACAGG	3	74193352	74193463	CTTCCAATCTCGTGATTTTCCAAGTGTTGTAAACTACAAATATTCCTTCACGTCTTCTTGTCTTTTTAATGTTTAGAAAACCTTAAAAGAAATGTTCCCTATTGAGGCAGGG	74193408	74193523	58.1	+		best_mip	gcgatcaatccagagaacaggCTTCAGCTTCCCGATATCCGACGGTAGTGTttgagaggtatttaggtca
IL1_NCF1C_MIPs_006	510	-1	7	74193515	74193533	GCTGAGCCGCCTGTCAGGG	3	74193646	74193666	GGGCACACTTACCGAGTACTG	3	74193534	74193645	GGTCATTGGCGGGGGCTCACCTGCCCTCCCAGCCCCTCTCGGGCTTGACCTCATGTTCTCTGGTGCCAGCTCCCAAGTGGTTTGACGGGCAGCGGGCCGCCGAGAACCGCCA	74193577	74193797	71.1	+		best_mip	gggcacacttaccgagtactgCTTCAGCTTCCCGATATCCGACGGTAGTGTgctgagccgcctgtcaggg
IL1_NCF1C_MIPs_007	511	5	7	74193535	74193550	AGCCCCCGCCAATGAC	3	74193399	74193422	CATTAAAAAGACAAGAAGACGTGA	3	74193423	74193534	CCCCTGACAGGCGGCTCAGCCCCGTGCTCACCTGGGAGGTGGGGGATGATCCTGTTCTCTGGATTGATCGCCCCTGCCTCAATAGGGAACATTTCTTTTAAGGTTTTCTAAA	74193408	74193523	129.2	-		best_mip	cattaaaaagacaagaagacgtgaCTTCAGCTTCCCGATATCCGACGGTAGTGTagcccccgccaatgac
IL1_NCF1C_MIPs_008	512	3	7	74193608	74193624	AAGTGGTTTGACGGGCA	3	74193737	74193759	CCTGATGACCTCAAGCTCCCCAC	3	74193625	74193736	GCGGGCCGCCGAGAACCGCCAGGGCACACTTACCGAGTACTGCGGCACGCTCATGAGCCTGCCCACCAAGATCTCCCGCTGTCCCCACCTCCTCGACTTCTTCAAGGTGCGC	74193577	74193797	162.1	+	snp:74193750:14:A/G		cctgatgacctcaagctccccacCTTCAGCTTCCCGATATCCGACGGTAGTGTaagtggtttgacgggca
IL1_NCF1C_MIPs_009	513	3	7	74193608	74193624	AAGTGGTTTGACGGGCA	3	74193737	74193759	CCTGATGACCTCAGGCTCCCCAC	3	74193625	74193736	GCGGGCCGCCGAGAACCGCCAGGGCACACTTACCGAGTACTGCGGCACGCTCATGAGCCTGCCCACCAAGATCTCCCGCTGTCCCCACCTCCTCGACTTCTTCAAGGTGCGC	74193577	74193797	162.2	+	snp:74193750:14:A/G		cctgatgacctcaggctccccacCTTCAGCTTCCCGATATCCGACGGTAGTGTaagtggtttgacgggca
IL1_NCF1C_MIPs_010	514	-1	7	74193647	74193665	AGTACTCGGTAAGTGTGCC	3	74193514	74193534	CCCCTGACAGGCGGCTCAGCC	3	74193535	74193646	CTGGCGGTTCTCGGCGGCCCGCTGCCCGTCAAACCACTTGGGAGCTGGCACCAGAGAACATGAGGTCAAGCCCGAGAGGGGCTGGGAGGGCAGGTGAGCCCCCGCCAATGAC	74193577	74193797	72.2	-		best_mip	cccctgacaggcggctcagccCTTCAGCTTCCCGATATCCGACGGTAGTGTagtactcggtaagtgtgcc
IL1_NCF1C_MIPs_011	515	5	7	74193818	74193837	ATCTGCAAAACACAGAAAGT	3	74193686	74193705	CAGCGGGAGATCTTGGTGGG	3	74193706	74193817	CCCACCCCTCCTTCCCTCTCCCACCTGGCAGGGTGAAAAGTTCACTCACTGGTTGTCCGTGGGGAGCTTGAGGTCATCAGGGCGCACCTTGAAGAAGTCGAGGAGGTGGGGA	74193577	74193797	243.2	-		best_mip	cagcgggagatcttggtgggCTTCAGCTTCCCGATATCCGACGGTAGTGTatctgcaaaacacagaaagt
IL1_NCF1C_MIPs_012	516	5	7	74195085	74195102	ATGGGAAGCCAAGGGTCT	3	74195215	74195236	ACACCCTGAGGAGACCCAGAGT	3	74195103	74195214	CACCCAGACTGTTCTCTCCTCAGGACAAAAAAGCCAGAGACATACTTGATGCCCAAAGATGGCAAGAGTACCGCGACAGGTGAGAGGACGGGGGGCAGCCGGCGGGGGGGGG	74195106	74195201	111.1	+		best_mip	acaccctgaggagacccagagtCTTCAGCTTCCCGATATCCGACGGTAGTGTatgggaagccaagggtct
IL1_NCF1C_MIPs_013	517	5	7	74195292	74195310	AAAGACCCAATTCTTCAGC	3	74195159	74195179	GTCGCGGTACTCTTGCCATCT	3	74195180	74195291	AGGGTAGCTGTGAGCCCTCCCAGCCTGCTCCCAGCCCCTGCTCCATTCCCTGAACACTCTGGGTCTCCTCAGGGTGTCCCCCCCCCGCCGGCTGCCCCCCGTCCTCTCACCT	74195106	74195201	188.2	-		best_mip	gtcgcggtactcttgccatctCTTCAGCTTCCCGATATCCGACGGTAGTGTaaagacccaattcttcagc
IL1_NCF1C_MIPs_014	518	-1	7	74197332	74197351	GAGAAGACCTCGGGCTCCGA	3	74197464	74197483	GCCCCCTGCCAAGGCTCAGG	3	74197352	74197463	GATGGCTCTGTCCACGGGGGACGTGGTGGAGGTCGTAGAGAAGAGCGAGAGCGGTCAGACCTCCCACCTTACGGGGCTCCTTCCCCTGGTGCTCAGGAACCCACAGCCACAA	74197254	74197687	212.1	+		best_mip	gccccctgccaaggctcaggCTTCAGCTTCCCGATATCCGACGGTAGTGTgagaagacctcgggctccga
IL1_NCF1C_MIPs_015	519	3	7	74197353	74197369	CCCGTGGACAGAGCCAT	3	74197218	74197240	CCCATCTGGGCCTCCAGAACAGG	3	74197241	74197352	CTCGGAGCCCGAGGTCTTCTCGTAGTTGGCAATGGCGCGGTACGTCTGCAGGATGATGGGGCCGGTGATGTCTGGGGCAAGAGGGAGGGCAGGGTGAGTGGGCATTGCAGGG	74197254	74197687	101.2	-		best_mip	cccatctgggcctccagaacaggCTTCAGCTTCCCGATATCCGACGGTAGTGTcccgtggacagagccat
IL1_NCF1C_MIPs_016	520	5	7	74197532	74197548	CCTCCCCACACTGTGGG	3	74197661	74197683	ATTATGAAGTGGGCTCAGAGCTG	3	74197549	74197660	TCGCCTTCTGTCTTAGTGTGCACCCTGTGGTGGCTGTGGGCATCTGTGCTTGGCAGGCCGGGGCGGGGCATGTCTGCGTGTTCTGTCTGGATGGGTATGGGACCGTCTGTTC	74197254	74197687	409.1	+		best_mip	attatgaagtgggctcagagctgCTTCAGCTTCCCGATATCCGACGGTAGTGTcctccccacactgtggg
IL1_NCF1C_MIPs_017	521	3	7	74197574	74197590	TGCCCACAGCCACCACA	6	74197439	74197461	GTGGCTGTGGGTTCCTGAGCACC	3	74197462	74197573	GGGTGCACACTAAGACAGAAGGCGACCCACAGTGTGGGGAGGACATTTAGGGCCCCTAACAGAGCCGGAGTCCTCCCAGGGGCAAGGCTGCCTGAGCCTTGGCAGGGGGCTT	74197254	74197687	322.2	-		best_mip	gtggctgtgggttcctgagcaccCTTCAGCTTCCCGATATCCGACGGTAGTGTtgcccacagccaccaca
IL1_NCF1C_MIPs_018	522	5	7	74197752	74197770	CAAATCTGAGCATTGGACA	3	74197883	74197903	AGATGAAAGCAAAGCGAGGCT	3	74197771	74197882	TCAGTGTGTCTGTGTCCCTGTGTCCTCACCATCCCTGATGGCTGCAGGGAGCCGCTGGGCCCTGCCCCTCAGTCACATTCCCGCACCTCTGGCACAGGTTGGTGGTTCTGTC	74197845	74197997	40.1	+		best_mip	agatgaaagcaaagcgaggctCTTCAGCTTCCCGATATCCGACGGTAGTGTcaaatctgagcattggaca
IL1_NCF1C_MIPs_019	523	5	7	74197772	74197789	AGGGACACAGACACACTG	4	74197638	74197659	AACAGACGGTCCCATACCCATC	3	74197660	74197771	ATGTCCAATGCTCAGATTTGGAAATGTCACCTTCACCACACCGGACAATGAGGTCACATGCATGCATGCACACATGCTCACAGAATCACAGCTCTGAGCCCACTTCATAATG	74197254	74197687	520.2	-		best_mip	aacagacggtcccatacccatcCTTCAGCTTCCCGATATCCGACGGTAGTGTagggacacagacacactg
IL1_NCF1C_MIPs_020	524	5	7	74197865	74197882	CAGGTTGGTGGTTCTGTC	3	74197995	74198016	GCTGTAGGGGTGTGGGAGAAAG	3	74197883	74197994	AGATGAAAGCAAAGCGAGGCTGGATCCCAGCGTCCTTCCTCGAGCCCCTGGACAGTCCTGACGAGACGGAAGACCCTGAGCCCAACTATGCAGGTGCCCCCTGCCCTCCGAG	74197845	74197997	152.1	+		best_mip	gctgtaggggtgtgggagaaagCTTCAGCTTCCCGATATCCGACGGTAGTGTcaggttggtggttctgtc
IL1_NCF1C_MIPs_021	525	3	7	74197932	74197949	GTCTCGTCAGGACTGTCC	3	74197798	74197819	CCCTGCAGCCATCAGGGATGGT	3	74197820	74197931	AGGGGCTCGAGGAAGGACGCTGGGATCCAGCCTCGCTTTGCTTTCATCTGACAGAACCACCAACCTGTGCCAGAGGTGCGGGAATGTGACTGAGGGGCAGGGCCCAGCGGCT	74197845	74197997	89.2	-		best_mip	ccctgcagccatcagggatggtCTTCAGCTTCCCGATATCCGACGGTAGTGTgtctcgtcaggactgtcc
IL1_NCF1C_MIPs_022	526	5	7	74199533	74199550	CCATACGTCGCCATCAAG	3	74199663	74199684	CATCCAGAGCACCCATCTGAGT	3	74199551	74199662	GCCTACACTGCTGTGGAGGGGGACGAGGTGTCCCTGCTCGAGGGTGAAGCTGTTGAGGTCATTCACAAGCTCCTGGACGGCTGGTGGGTCATCAGGTAGGAGGGCCCCTCTC	74199508	74199672	157.1	+		best_mip	catccagagcacccatctgagtCTTCAGCTTCCCGATATCCGACGGTAGTGTccatacgtcgccatcaag
IL1_NCF1C_MIPs_023	527	5	7	74199583	74199599	CTTCACCCTCGAGCAGG	4	74199448	74199470	CACCCATCCCATCTTCTCCTCTC	3	74199471	74199582	GACACCTCGTCCCCCTCCACAGCAGTGTAGGCCTTGATGGCGACGTATGGCTCACCTGGTCCACGGCAGGGGCACAGAGCACAGTGTGAGGTCGGCCCAGCCTGGGGCTCGC	74199508	74199672	77.2	-		best_mip	cacccatcccatcttctcctctcCTTCAGCTTCCCGATATCCGACGGTAGTGTcttcaccctcgagcagg
IL1_NCF1C_MIPs_024	528	5	7	74199773	74199791	CCCTGCTACTGAGATGGAA	3	74199640	74199660	GAGGGGCCCTCCTACCTGATG	3	74199661	74199772	ACTAAGCCCAGAGAGGGGCAGTGGCTTACCCAGAGTCCCAGGGACAAGTCACCCCAGATCCCTAAACACCCCGTCCTGGCTGGGGCTGACTCAGATGGGTGCTCTGGATGGA	74199508	74199672	267.2	-		best_mip	gaggggccctcctacctgatgCTTCAGCTTCCCGATATCCGACGGTAGTGTccctgctactgagatggaa
IL1_NCF1_MIPs_001	529	5	7	74202356	74202374	TCCATGTACCTGCAAAAGT	3	74202487	74202507	GCTCTGTCTAGGCCATAGCTT	3	74202375	74202486	CAGGGCAAGACGTGTCCCAGGCCCAACGCCAGATCAAGCGGGGGGCGCCGCCCCGCAGGTAAGCGGGGGTCCCCGGGGCTGGGCGGGGTCGAGCGGGGCGCACCACGGGTTC	74202308	74202452	181.1	+		best_mip	gctctgtctaggccatagcttCTTCAGCTTCCCGATATCCGACGGTAGTGTtccatgtacctgcaaaagt
IL1_NCF1_MIPs_002	530	5	7	74202381	74202396	GCCTGGGACACGTCTT	3	74202245	74202268	GTTTCAGGGCTCTCTCTGAACAAT	3	74202269	74202380	GCCCTGACTTTTGCAGGTACATGGACGGGAAGTAGCCTGTGACGTCGTCTTTCCTGCAACAGAGGCAGCCCTTGAGGCTGGGGCAGTCACCTGGGGGCGCCCAGAGGAGAGG	74202308	74202452	75.2	-		best_mip	gtttcagggctctctctgaacaatCTTCAGCTTCCCGATATCCGACGGTAGTGTgcctgggacacgtctt
IL1_NCF1_MIPs_003	531	-1	7	74202839	74202858	CATCTGAGTCCCTGGGGGCA	3	74202971	74202990	GCCGCAACAGCGTCCGTTTT	3	74202859	74202970	GGGGCGCCCTCGGGCTTTGACGACGCCCCGTCCCGCTGGGCCAGGTCGTCCATCCGCAACGCGCACAGCATCCACCAGCGGTCGCGGAAGCGCCTCAGCCAGGACGCCTATC	74202881	74203068	92.1	+		best_mip	gccgcaacagcgtccgttttCTTCAGCTTCCCGATATCCGACGGTAGTGTcatctgagtccctgggggca
IL1_NCF1_MIPs_004	532	-1	7	74203028	74203047	AGAGCCCCGGGAGCCCGCTC	3	74203160	74203179	AGAGGGAGAGGCGGGGACTG	3	74203048	74203159	GGTGAGTGCAGCGGGAGAGGGCAGGAAGGGCAAGCCGTAGAGGCGGAGTCAGCGGGAGAGGCGGGGCCAGAGGTAGGGCCAGAGTAGCGGGGCGGGACCAGAGGGCGGAATC	74202881	74203068	281.1	+		best_mip	agagggagaggcggggactgCTTCAGCTTCCCGATATCCGACGGTAGTGTagagccccgggagcccgctc
IL1_NCF1_MIPs_005	533	-1	7	74203071	74203086	TACGGCTTGCCCTTCC	1	74202935	74202958	GGCTGAGGCGCTTCCGCGACCGCT	3	74202959	74203070	TGCCCTCTCCCGCTGCACTCACCGAGCGGGCTCCCGGGGCTCTGCGGTCCCGGCCGCGCCTGGCGGCGTCGCTGCTGCAGAAAACGGACGCTGTTGCGGCGATAGGCGTCCT	74202881	74203068	192.2	-	snp:74203084:3:C/G		ggctgaggcgcttccgcgaccgctCTTCAGCTTCCCGATATCCGACGGTAGTGTtacggcttgcccttcc
IL1_NCF1_MIPs_006	534	-1	7	74203071	74203086	TAGGGCTTGCCCTTCC	1	74202935	74202958	GGCTGAGGCGCTTCCGCGACCGCT	3	74202959	74203070	TGCCCTCTCCCGCTGCACTCACCGAGCGGGCTCCCGGGGCTCTGCGGTCCCGGCCGCGCCTGGCGGCGTCGCTGCTGCAGAAAACGGACGCTGTTGCGGCGATAGGCGTCCT	74202881	74203068	192.1	-	snp:74203084:3:C/G		ggctgaggcgcttccgcgaccgctCTTCAGCTTCCCGATATCCGACGGTAGTGTtagggcttgcccttcc
IL1_NCF1_MIPs_007	535	-1	7	74203255	74203274	AAGCGGGAGGCGAGGCCAGA	3	74203387	74203406	GGAGCGGCAGACGCAGCGCT	3	74203275	74203386	GCGCGGAGCAGGAGTTGGAGAACGCGGCGGGGCGAGGCCAGAGAGCGCTGTGGGCGGGGCCAGTGGGCGGGGCGGGGCGTCTGACTCGGCCCCGCTCTCTGCCCGCAGAGGA	74203362	74203524	27.1	+		best_mip	ggagcggcagacgcagcgctCTTCAGCTTCCCGATATCCGACGGTAGTGTaagcgggaggcgaggccaga
IL1_NCF1_MIPs_008	536	-1	7	74203470	74203489	AGAGCACCAAGCGGAAGCTG	3	74203602	74203621	CCCCGACCCCTGTCCAGCGC	3	74203490	74203601	GCGTCTGCCGTCTGAGGCTGGAGCGCAGTCCCCAGCTAGCGTCTCGGCCCTTGCCGCCCCGTGCCTGTACATACGTGTTCTATAGAGCCTGGCGTCTGGACGCCGAGGGCAG	74203362	74203524	242.1	+		best_mip	ccccgacccctgtccagcgcCTTCAGCTTCCCGATATCCGACGGTAGTGTagagcaccaagcggaagctg
IL1_NCF1_MIPs_009	537	-1	7	74203491	74203507	GCCTCAGACGGCAGACG	3	74203356	74203378	GGGCAGAGAGCGGGGCCGAGTCA	3	74203379	74203490	CCAGCTTCCGCTTGGTGCTCTCGCTGCAGCGGTTCAGGATGAGGTCGGCGCTCGGCCGCGGGGGCACCGCCGGCTGCGGTTTAGAGCGCTGCGTCTGCCGCTCCTCCTCTGC	74203362	74203524	131.2	-		best_mip	gggcagagagcggggccgagtcaCTTCAGCTTCCCGATATCCGACGGTAGTGTgcctcagacggcagacg
IL1_IL33_MIPs_001	538	-1	9	6241713	6241728	TATTCAACCAACAAAA	7	6241841	6241864	ATATTTATACTCCAATGTTTATAC	1	6241729	6241840	TTTCCACAGCAAAGTGGAAGAACACAGCAAGCAAAGCCTTGTGTTTCAAGCTGGGAAGTAAGGACTTAAGTTATCTCTGAATGTTTTACGCACTATTTTTATCTGTTATCAA	6241675	6241805	168.1	+		best_mip	atatttatactccaatgtttatacCTTCAGCTTCCCGATATCCGACGGTAGTGTtattcaaccaacaaaa
IL1_IL33_MIPs_002	539	5	9	6241731	6241747	TTCCACTTTGCTGTGGA	2	6241596	6241618	GCTAGCTCACTACCAAATTGGTA	1	6241619	6241730	AATTTTGTTGGTTGAATACTTCATTTTAGGCTTCATTTTTCAGTATTCTGTTGGATTAAAATATAATATTAGTTCATTTGTCTCAACTTAAAAACAAACGGAAACAACTGTG	6241675	6241805	58.2	-		best_mip	gctagctcactaccaaattggtaCTTCAGCTTCCCGATATCCGACGGTAGTGTttccactttgctgtgga
IL1_IL33_MIPs_003	540	5	9	6250523	6250539	CCGCTCTGGCCTTATGA	1	6250652	6250674	CACTTACCACATCTAAATATGCA	1	6250540	6250651	TAAAAAAGGAGGCCTGTTACTTTAGGAGAGAAACCACCAAAAGGCCTTCACTGAAAACAGGTAAGGGGAACCGTACATTCTCTGGCAATAGTGATAAGTATCTGTTTGCCTT	6250454	6250624	200.1	+		best_mip	cacttaccacatctaaatatgcaCTTCAGCTTCCCGATATCCGACGGTAGTGTccgctctggccttatga
IL1_IL33_MIPs_004	541	5	9	6250564	6250580	TTTGGTGGTTTCTCTCC	1	6250429	6250451	AGACTGTTTCATTCCATTCATCT	1	6250452	6250563	TAAAGTAACAGGCCTCCTTTTTTATCATAAGGCCAGAGCGGAGCTTCATAAAGTACATGGGGCAAACTTCTTTGGCCTTCTGTTGGGATTCTAAACAATTGAAAAACTTGTG	6250454	6250624	112.2	-		best_mip	agactgtttcattccattcatctCTTCAGCTTCCCGATATCCGACGGTAGTGTtttggtggtttctctcc
IL1_IL33_MIPs_005	542	5	9	6251156	6251173	ACATCTGGTACTCGCTGC	1	6251286	6251307	GATGTGGGAGTGAGGAGGGAGG	1	6251174	6251285	CTGTCAACAGCAGTCTACTGTGGAGTGCTTTGCCTTTGGTATATCAGGGGTCCAGAAATATACTAGAGCACTTCATGATTCAAGTATCACAGGTATGACTGGTTACAGGGGT	6251120	6251285	168.1	+		best_mip	gatgtgggagtgaggagggaggCTTCAGCTTCCCGATATCCGACGGTAGTGTacatctggtactcgctgc
IL1_IL33_MIPs_006	543	5	9	6251175	6251193	CAGTAGACTGCTGTTGACA	1	6251042	6251062	GGCTGCTTGCTGAGAGTAGTG	1	6251063	6251174	GGCAGCGAGTACCAGATGTCTTTTGTGCTTTCTACCTGCAGACCGGATGGGATTAGGGATAGACCATCAATCCCCACTCTGCACAAATGCCCCTTTGAGGATTCCCAGTTAA	6251120	6251285	57.2	-		best_mip	ggctgcttgctgagagtagtgCTTCAGCTTCCCGATATCCGACGGTAGTGTcagtagactgctgttgaca
IL1_IL33_MIPs_007	544	-1	9	6252911	6252930	ATGATCAATCCATTACTTTT	1	6253043	6253062	AACATTTTAATAAATCTACC	1	6252931	6253042	GCTTTGGAGGATGAAAGTTATGAGATATATGTTGAAGACTTGAAAAAAGATGAAAAGAAAGGTAGATTATTTTCTTTTTCTATAATAATGTAATAATGACTAATAAAAGTAA	6252842	6253011	203.1	+		best_mip	aacattttaataaatctaccCTTCAGCTTCCCGATATCCGACGGTAGTGTatgatcaatccattactttt
IL1_IL33_MIPs_008	545	5	9	6252932	6252949	AACTTTCATCCTCCAAAG	1	6252798	6252819	ACCTTTTTAAAAAATGCTCCCT	1	6252820	6252931	CAAAAGTAATGGATTGATCATTGTATGTGCTTAGAGAAGCAAGATACTCTGTAATAGGTGAAATTCCTGTTGTTAAGAATTCAAAAATTTGTCAGGCACAATTCTTTTGGCA	6252842	6253011	92.2	-		best_mip	acctttttaaaaaatgctccctCTTCAGCTTCCCGATATCCGACGGTAGTGTaactttcatcctccaaag
IL1_IL33_MIPs_009	546	5	9	6253588	6253606	CCTCAAATGAATCAGGTAA	1	6253719	6253739	CAACCCAAGCTCATGGTAAAA	1	6253607	6253718	TTTGGAGGGCTGGGTAGCTGTAGTGCTTGAATTCTTAAGTATGGGGTAAAGATAAATCCAAAAAAATCCTTTTTGCCCCATAGGAAAAAAGATAGTCTCAGAAGGTTATCTC	6253530	6253622	191.1	+		best_mip	caacccaagctcatggtaaaaCTTCAGCTTCCCGATATCCGACGGTAGTGTcctcaaatgaatcaggtaa
IL1_IL33_MIPs_010	547	5	9	6253616	6253632	GCACTACAGCTACCCAG	2	6253481	6253503	GTTTTCAGTTCCAACACACACAT	1	6253504	6253615	CCCTCCAAATTACCTGATTCATTTGAGGGGTGTTGAGACTCATAGTAACTCAGTAACACCTTATCTGAAAGAGAATGCATAAAATCCCTCTGGTGAGACACAATTTTGTTAA	6253530	6253622	88.2	-		best_mip	gttttcagttccaacacacacatCTTCAGCTTCCCGATATCCGACGGTAGTGTgcactacagctacccag
IL1_IL33_MIPs_011	548	5	9	6254495	6254513	CCCTGAGTCCTACAAAAGA	1	6254626	6254646	GTAGATTTGGGTGTTGGGGTA	1	6254514	6254625	CTTCTGGTTGCATGCCAACAACAAGGAACACTCTGTGGAGGTAAAAAAAAAAAATTTATCTATATCTATATATATGATTACAGAACTGTCATGAATGACTCCACCAACTTGT	6254440	6254573	188.1	+		best_mip	gtagatttgggtgttggggtaCTTCAGCTTCCCGATATCCGACGGTAGTGTccctgagtcctacaaaaga
IL1_IL33_MIPs_012	549	5	9	6254516	6254531	TTGGCATGCAACCAGA	1	6254380	6254403	ATGAATTCAACACCCAGGAAAAAA	1	6254404	6254515	AGTCTTTTGTAGGACTCAGGGTTACCATTAACATCTTACCATCAACACCGTCACCTTACAATTAAGAAAGTATAAATGATAAAGTTAAGAACTGTAACTCATCTTTATTTAA	6254440	6254573	78.2	-		best_mip	atgaattcaacacccaggaaaaaaCTTCAGCTTCCCGATATCCGACGGTAGTGTttggcatgcaaccaga
IL1_IL33_MIPs_013	550	5	9	6255962	6255978	CCTCAGCTCCATAAGTG	1	6256091	6256113	CATCTTGCTCTGATTAAAGTAGA	1	6255979	6256090	TGAAAAACCACTGCCAGACCAGGCCTTCTTTGTCCTTCATAATATGCACTCCAACTGTGTTTCATTTGAATGCAAGACTGATCCTGGAGTGTTTATAGGTGTAAAGGATAAT	6255948	6256192	145.1	+		best_mip	catcttgctctgattaaagtagaCTTCAGCTTCCCGATATCCGACGGTAGTGTcctcagctccataagtg
IL1_IL33_MIPs_014	551	5	9	6255982	6255998	GGTCTGGCAGTGGTTTT	1	6255847	6255869	GACTTGATATTTCTAGCAAGCTT	1	6255870	6255981	TCACACTTATGGAGCTGAGGAAACAAGAGAGAAAGCAATCCATATGTGAATGGGAAGTTCAGAGTCAACTTTACCTGCCTGTATTGGAAACTAAAGGGGAATACTTATTTAT	6255948	6256192	36.2	-		best_mip	gacttgatatttctagcaagcttCTTCAGCTTCCCGATATCCGACGGTAGTGTggtctggcagtggtttt
IL1_IL33_MIPs_015	552	5	9	6256114	6256132	CTCTTCTGAGAATTTGTGT	1	6256245	6256265	ACAGGTGACATCTAAGGGAAA	1	6256133	6256244	ACTGAAAATATCTTGTTTAAGCTCTCTGAAACTTAGTTGATGGAAACCTGTGAGTCTTGGGTTGAGTACCCAAATGCTACCACTGGAGAAGGAATGAGAGATAAAGAAAGAG	6255948	6256192	299.1	+		best_mip	acaggtgacatctaagggaaaCTTCAGCTTCCCGATATCCGACGGTAGTGTctcttctgagaatttgtgt
IL1_IL33_MIPs_016	553	5	9	6256174	6256191	CAAGACTCACAGGTTTCC	1	6256040	6256061	GATCAGTCTTGCATTCAAATGA	1	6256062	6256173	ATCAACTAAGTTTCAGAGAGCTTAAACAAGATATTTTCAGTACACAAATTCTCAGAAGAGTCTACTTTAATCAGAGCAAGATGATTATCCTTTACACCTATAAACACTCCAG	6255948	6256192	228.2	-		best_mip	gatcagtcttgcattcaaatgaCTTCAGCTTCCCGATATCCGACGGTAGTGTcaagactcacaggtttcc
IL1_SIGIRR_MIPs_001	554	3	11	405923	405940	GTAGAAGTCTGTGCGGGC	1	406053	406074	CGGACACCTGGGGTGGGGAGAC	1	405941	406052	ACTGTAGTTTCGCGAGCCGAGATCCGAGACGTCCACTTCGCTGCTCCGGCTCTCTCCCAGCGAGACCCCACTGGTGTGCGGTGGAGCTGATGGCTCTCCAAAGACAGGCCCC	405876	406573	179.1	+		best_mip	cggacacctggggtggggagacCTTCAGCTTCCCGATATCCGACGGTAGTGTgtagaagtctgtgcgggc
IL1_SIGIRR_MIPs_002	555	3	11	405942	405958	GGCTCGCGAAACTACAG	1	405807	405829	CAACAGGACCACAACCCCTGCCA	1	405830	405941	TGCCCGCACAGACTTCTACTGCCTGGTGTCCAAGGATGATATGTAGCTCCCACCCCAGAGTGCAGGATCATAGGGACAGCGGGGGCCAGGGCAGCGGCGTCGCTCCTCTGCT	405876	406573	68.2	-		best_mip	caacaggaccacaacccctgccaCTTCAGCTTCCCGATATCCGACGGTAGTGTggctcgcgaaactacag
IL1_SIGIRR_MIPs_003	556	3	11	406150	406167	GGCCTCACAGGCCATCAC	1	406016	406037	AGAGCCATCAGCTCCACCGCAC	1	406038	406149	AGCAGGGGGTGAGCAGGGGCAGCCCCTGGCAGTGGGTCTGGGCCAAGGCTGTGGGTGGCCACCTCAGGCGTCTCGGTCTCCCCACCCCAGGTGTCCGGGGGCCTGTCTTTGG	405876	406573	276.2	-		best_mip	agagccatcagctccaccgcacCTTCAGCTTCCCGATATCCGACGGTAGTGTggcctcacaggccatcac
IL1_SIGIRR_MIPs_004	557	3	11	406314	406332	TTCTCCAGTTGGGGAGTGG	1	406445	406465	GCAGCTGCGTCTGGGGGTCTC	1	406333	406444	GGCTGGGCGGGCATACCCAGGTCGCCCTCAGGGTCCGGGTCCACCTCTGAGTCCAGGGCCCGGCCCTCAGGGACTCGGCCTCGAAGAATCAGCATGGGGTCCTTGTCGTCCT	405876	406573	571.1	+		best_mip	gcagctgcgtctgggggtctcCTTCAGCTTCCCGATATCCGACGGTAGTGTttctccagttggggagtgg
IL1_SIGIRR_MIPs_005	558	5	11	406372	406389	CCTGGACTCAGAGGTGGA	2	406238	406259	CCAGGTGTTGAGGACTCTTCCC	1	406260	406371	CCCGGACCCTGAGGGCGACCTGGGTATGCCCGCCCAGCCCCACTCCCCAACTGGAGAAGCTCAGCACAGGGCGGAGTGGGGGCAGGCACAGGGCACAGGGCCTGGAGGGGCT	405876	406573	498.2	-		best_mip	ccaggtgttgaggactcttcccCTTCAGCTTCCCGATATCCGACGGTAGTGTcctggactcagaggtgga
IL1_SIGIRR_MIPs_006	559	5	11	406512	406531	TTCTTTCCAAAAATCGGAGG	1	406644	406663	CGACAGCTATTCCGTGGCTC	1	406532	406643	AAGGAGTCTGGGGGCCAGGTCGGGGCGGTTTGCAGGTGTGAACACCTCGGAAGCCCCTGGCGTCCTGGCCCCCAAGAGCACACCTGCGGCTGCCCACGGGTTCCACGCCCTG	405876	406573	770.1	+		best_mip	cgacagctattccgtggctcCTTCAGCTTCCCGATATCCGACGGTAGTGTttctttccaaaaatcggagg
IL1_SIGIRR_MIPs_007	560	3	11	406556	406573	TTCACACCTGCAAACCGC	1	406422	406443	GGACGACAAGGACCCCATGCTG	1	406444	406555	CCCGACCTGGCCCCCAGACTCCTTCCTCCGATTTTTGGAAAGAAGTGCAGCTGGCGCTGCCGCGGAAGGTGCAGTACAGGCCTGTGGAAGGAGACCCCCAGACGCAGCTGCA	405876	406573	682.2	-		best_mip	ggacgacaaggaccccatgctgCTTCAGCTTCCCGATATCCGACGGTAGTGTttcacacctgcaaaccgc
IL1_SIGIRR_MIPs_008	561	-1	11	406910	406929	GGGTGCGCGGGGTCGCGCCT	1	407042	407061	CAACCCCGCGCGGGACCCAC	1	406930	407041	CTGGCCCTCGAAGGTGATGAAGATGGGTCTGCGGGTGAGCTCCAGCAGCCGGCACAGGCCCTCCCTGCGGGGCGGGACCGTCAGGGGGGTGGGTGCTACGCTGGGGCCCACC	406823	407013	221.1	+		best_mip	caaccccgcgcgggacccacCTTCAGCTTCCCGATATCCGACGGTAGTGTgggtgcgcggggtcgcgcct
IL1_SIGIRR_MIPs_009	562	-1	11	406932	406949	TCATCACCTTCGAGGGCC	1	406798	406819	CCGGGGCTAGCGGCGGGTTAGA	1	406820	406931	AGAGGCGCGACCCCGCGCACCCGGCGCTCCGCCTGCTGCGCCAGCACCGCCACCTGGTGACCTTGCTGCTCTGGAGGCCCGGCTCCGTGGTGCGGAGCAGGCGCGGGAGGGT	406823	407013	111.2	-		best_mip	ccggggctagcggcgggttagaCTTCAGCTTCCCGATATCCGACGGTAGTGTtcatcaccttcgagggcc
IL1_SIGIRR_MIPs_010	563	-1	11	407074	407093	CTGCACCAGGCCCGGCTCAG	1	407206	407225	GGGAGGGCGGGGCCGGAGGC	1	407094	407205	GAAGGCGTCCGAAAGCACCACGATGAGGCGTCGGCAGCGGCTCAGGTTCACCAAGAGGTCGGCGGAGGGCTCTGCGGGAGGGCGGGCGTCGGCGGCGCAGGGGCGGGGGCGG	407041	407185	167.1	+		best_mip	gggagggcggggccggaggcCTTCAGCTTCCCGATATCCGACGGTAGTGTctgcaccaggcccggctcag
IL1_SIGIRR_MIPs_011	564	-1	11	407095	407112	GGTGCTTTCGGACGCCTT	1	406961	406982	GCCGGCTGCTGGAGCTCACCCG	1	406983	407094	CCTGAGCCGGGCCTGGTGCAGCCACAGCTTCCGGTGGGTCCCGCGCGGGGTTGGGTGGGCCCCAGCGTAGCACCCACCCCCCTGACGGTCCCGCCCCGCAGGGAGGGCCTGT	407041	407185	56.2	-		best_mip	gccggctgctggagctcacccgCTTCAGCTTCCCGATATCCGACGGTAGTGTggtgctttcggacgcctt
IL1_SIGIRR_MIPs_012	565	3	11	407136	407154	CGACCTCTTGGTGAACCTG	1	407003	407023	ACCCACCCCCCTGACGGTCCC	1	407024	407135	AGCCGCTGCCGACGCCTCATCGTGGTGCTTTCGGACGCCTTCCTGAGCCGGGCCTGGTGCAGCCACAGCTTCCGGTGGGTCCCGCGCGGGGTTGGGTGGGCCCCAGCGTAGC	407041	407185	97.2	-		best_mip	acccacccccctgacggtcccCTTCAGCTTCCCGATATCCGACGGTAGTGTcgacctcttggtgaacctg
IL1_SIGIRR_MIPs_013	566	5	11	407495	407513	TAGGATGAAGTTCACGAAC	1	407626	407646	GTCCCCAACACCCCTAACCAT	1	407514	407625	TTGCGGTCCTCGGGGCAGTCGCTGTAGGAGACGTAGGCGTCGTAGAGCTTCCCGTCTGCGGACGGCGGCCAGTCACCCCGATGGCTCCCGAGGCCTCACACCAGCCCTCGGG	407405	407589	223.1	+		best_mip	gtccccaacacccctaaccatCTTCAGCTTCCCGATATCCGACGGTAGTGTtaggatgaagttcacgaac
IL1_SIGIRR_MIPs_014	567	-1	11	407516	407532	ACTGCCCCGAGGACCGC	1	407381	407403	GCCCCGCCCACCCGGAGGGCCCG	1	407404	407515	AAGTTCGTGAACTTCATCCTAAAGCCGCAGCTGGAGCGGCGTCGGGGCTACAAGCTCTTCCTGGACGACCGCGACCTCCTGCCGCGCGCTGGTATCCCGGGCCCCACCCCGT	407405	407589	113.2	-		best_mip	gccccgcccacccggagggcccgCTTCAGCTTCCCGATATCCGACGGTAGTGTactgccccgaggaccgc
IL1_SIGIRR_MIPs_015	568	-1	11	407856	407871	GCAGCACGTTGAGACG	1	407984	408007	CCCCTCCAGCAGCCCCCAAGCCTC	1	407872	407983	GCACTTGACATAGAGCAGGGCGGCCAGCAGCAGGGCCAGCAGGACCAGGAGGGAGGCCAGCACCGCAGCCACGTGGCTTGTAGGGCCTGCGGATGGGTTGCCTGAGCCGCTG	407797	407981	189.1	+		best_mip	cccctccagcagcccccaagcctcCTTCAGCTTCCCGATATCCGACGGTAGTGTgcagcacgttgagacg
IL1_SIGIRR_MIPs_016	569	3	11	407873	407891	CCCTGCTCTATGTCAAGTG	2	407740	407760	GCTGCTGAGCTCGGCTTTGGA	1	407761	407872	CCGTCTCAACGTGCTGCTCTGGTACCAGGACGCGTATGGGGAGGTGGAGATAAACGGTGCGTGGGGCCCGCGTGGGCGCGAGGAGGGGTCGCCACGGCCTCCCTGAGAGTGC	407797	407981	78.2	-		best_mip	gctgctgagctcggctttggaCTTCAGCTTCCCGATATCCGACGGTAGTGTccctgctctatgtcaagtg
IL1_SIGIRR_MIPs_017	570	5	11	408113	408130	GATGGAGCAGGTGAAGGC	1	408243	408264	ATACCAGTGGACACCCCCGAAC	1	408131	408242	CCCATAGACTTCAGTGCTGGTCACGTTGACCCCCAGGACACTGGACACAAGCACCTCTGACAGGTTGGCCTTGACCCTGGGGATACCAAGCCAGGGTCAGGGTCGACTGGGG	408053	408227	192.1	+		best_mip	ataccagtggacacccccgaacCTTCAGCTTCCCGATATCCGACGGTAGTGTgatggagcaggtgaaggc
IL1_SIGIRR_MIPs_018	571	5	11	408156	408172	AGTGTCCTGGGGGTCAA	3	408021	408043	GAAGGGGACCTAGACCTAGTGAG	1	408044	408155	CGTGACCAGCACTGAAGTCTATGGGGCCTTCACCTGCTCCATCCAGAACATCAGCTTCTCCTCCTTCACTCTTCAGAGAGCTGGTGATGGGGGTTCCCCAAGGTGGAGGGTA	408053	408227	105.2	-		best_mip	gaaggggacctagacctagtgagCTTCAGCTTCCCGATATCCGACGGTAGTGTagtgtcctgggggtcaa
IL1_SIGIRR_MIPs_019	572	5	11	408686	408705	GTCTCTTACCAGGAGTACTC	1	408818	408837	ACTGAGCTGCCCAAGGCAGG	1	408706	408817	GTGGAGGCTGTAGTGGCCCCCAATTCCCAATGGAAGCCCGTCTTTCAGCCACTGGACTGAAGGCAGGGAGCAGTGGGGCCCAGAGACTACCCAAGCCGTGCAGTTCAGAGCC	408675	408914	145.1	+		best_mip	actgagctgcccaaggcaggCTTCAGCTTCCCGATATCCGACGGTAGTGTgtctcttaccaggagtactc
IL1_SIGIRR_MIPs_020	573	3	11	408729	408744	GGGCTTCCATTGGGAA	2	408593	408616	GTCTGTAACCACCTGGCCAGACAT	1	408617	408728	TTGGGGGCCACTACAGCCTCCACGAGTACTCCTGGTAAGAGACCCGGGTATCCAGGGTCAGAGTGACCTCTCAGACATGCCAAGGGCAGTGGTCTCCCTGACCTATGCCTGG	408675	408914	56.2	-		best_mip	gtctgtaaccacctggccagacatCTTCAGCTTCCCGATATCCGACGGTAGTGTgggcttccattgggaa
IL1_SIGIRR_MIPs_021	574	3	11	408864	408880	AGAGGAAGTCAGGGGCC	2	408993	409015	GCTTGGCAGTCACACCATGTCTG	1	408881	408992	CTATCACAGACACCTGAAGAGAGAGGACACAGTGGGTCAGCTGTGCCAGGGTGCCTGGCCCCACCACCTCCACAGTGGTCCGTGGTGCAGGAAGAAATAAGGCCTCTGTGTG	408675	408914	320.1	+		best_mip	gcttggcagtcacaccatgtctgCTTCAGCTTCCCGATATCCGACGGTAGTGTagaggaagtcaggggcc
IL1_SIGIRR_MIPs_022	575	5	11	408893	408911	TGTGTCCTCTCTCTTCAGG	1	408760	408780	CACTGCTCCCTGCCTTCAGTC	1	408781	408892	TGTCTGTGATAGGGCCCCTGACTTCCTCTCCCCGTCTGAAGACCAGGTGCTGAGGCCTGCCTTGGGCAGCTCAGTGGCTCTGAACTGCACGGCTTGGGTAGTCTCTGGGCCC	408675	408914	220.2	-		best_mip	cactgctccctgccttcagtcCTTCAGCTTCCCGATATCCGACGGTAGTGTtgtgtcctctctcttcagg
IL1_SIGIRR_MIPs_023	576	5	11	409845	409862	CCATCCCTCTCTGACCTG	2	409975	409996	ACTCCTCTCTGTCCTTGCAGTC	1	409863	409974	CCTACCTGGCATGGCTCTGAGCCGGGGCCTCCTCGGGGCAGGCTGGGCTCCAGGGTCACCCCTGGCTCCACCGGGCTCCTCGGCCAGCAGACTGATCCAAGAGCTGGGCAGG	409848	409894	129.1	+		best_mip	actcctctctgtccttgcagtcCTTCAGCTTCCCGATATCCGACGGTAGTGTccatccctctctgacctg
IL1_SIGIRR_MIPs_024	577	3	11	409864	409881	CAGAGCCATGCCAGGTAG	3	409730	409751	GGGGGTACAAAGGCCCCTGCTC	1	409752	409863	GCAGGTCAGAGAGGGATGGGCTTGAATTCCCCACTCCCACCTCCTGCCCCTCAGGCTGGCTCCACATTGTGCATCCTGCTCTTATCCCAGGCACTCTGCCTGGCCACATGCC	409848	409894	18.2	-		best_mip	gggggtacaaaggcccctgctcCTTCAGCTTCCCGATATCCGACGGTAGTGTcagagccatgccaggtag
IL1_TRAF6_MIPs_001	578	5	11	36511342	36511358	GGCACTGTTTTCTCCAG	4	36511471	36511493	GCACTAATAATGTGTCATCCTTA	2	36511359	36511470	GTAGTTGTTTTTGAGCAAGTGAGGGCAAGCTATACCCCTGCATCAGTACTTCGTGGCTGAAAACCCTCCCTCCGAAGGCTACCCATGTCAAAGCGGGTGGAGACCTCACAGC	36511368	36512220	105.1	+		best_mip	gcactaataatgtgtcatccttaCTTCAGCTTCCCGATATCCGACGGTAGTGTggcactgttttctccag
IL1_TRAF6_MIPs_002	579	5	11	36511515	36511532	GCTTCCAGATGCATAAAA	2	36511645	36511666	ACTGATCAAGAATTGTAAGGCG	1	36511533	36511644	GTTACATAGCCAAAACCTTTTGGGTTCCGTGGGATTGTGGGTCGCTGGAAAGCAAGCAGCTCTGGTTTGGCATCCATTATCTCTTCGTGGTTTTGCCTTACAGGTGCTTCAG	36511368	36512220	279.1	+		best_mip	actgatcaagaattgtaaggcgCTTCAGCTTCCCGATATCCGACGGTAGTGTgcttccagatgcataaaa
IL1_TRAF6_MIPs_003	580	5	11	36511544	36511562	ACGGAACCCAAAAGGTTTT	2	36511411	36511431	GGAGGGAGGGTTTTCAGCCAC	1	36511432	36511543	GGCTATGTAACTTTTATGCATCTGGAAGCCCTAAGACAAAGAACTTTCATTAAGGATGACACATTATTAGTGCGCTGTGAGGTCTCCACCCGCTTTGACATGGGTAGCCTTC	36511368	36512220	178.2	-		best_mip	ggagggagggttttcagccacCTTCAGCTTCCCGATATCCGACGGTAGTGTacggaacccaaaaggtttt
IL1_TRAF6_MIPs_004	581	5	11	36511736	36511753	TATATAGTTTGCACAGCG	2	36511866	36511887	AAATGCATTCCAAAGTTGCCAA	1	36511754	36511865	CTGAGCAGTCGGTAACTGAAGGTGCAAGCGCATGCACAGTTTGTACCCGGGTTTGCCAGTGTAGAATCCAGGGCTATGAATCACAACAGGTTTCTCCTCTTCTTGACATTTC	36511368	36512220	500.1	+		best_mip	aaatgcattccaaagttgccaaCTTCAGCTTCCCGATATCCGACGGTAGTGTtatatagtttgcacagcg
IL1_TRAF6_MIPs_005	582	5	11	36511755	36511771	CAGTTACCGACTGCTCA	1	36511620	36511642	GAAGCACCTGTAAGGCAAAACCA	1	36511643	36511754	GCGCTGTGCAAACTATATATCCCTTTTTGTCCACACAATGCAAGGAGAATATGACAGCCACCTCCCTTGGCCCTTCCAGGGTACAATACGCCTTACAATTCTTGATCAGTCT	36511368	36512220	389.2	-		best_mip	gaagcacctgtaaggcaaaaccaCTTCAGCTTCCCGATATCCGACGGTAGTGTcagttaccgactgctca
IL1_TRAF6_MIPs_006	583	5	11	36511951	36511967	TTCGAATGGTTCGTTTG	2	36512080	36512102	GGACCTCTGAGATATACCCAGAG	2	36511968	36512079	AGCTCACTTACATACATACTCTGAGTTTCCATTTTAGCAGTCAGCTCCCGGATTTGATGGTCTTGTCTTACAAGGCGACCCTCTAACTGGTGAATAGTTTCCTGGAAATTCC	36511368	36512220	714.1	+		best_mip	ggacctctgagatatacccagagCTTCAGCTTCCCGATATCCGACGGTAGTGTttcgaatggttcgtttg
IL1_TRAF6_MIPs_007	584	5	11	36511969	36511987	AGTATGTATGTAAGTGAGC	2	36511836	36511856	AGAAGAGGAGAAACCTGTTGT	1	36511857	36511968	TCAAACGAACCATTCGAACCCTTGAGGACAAAGTTGCTGAAATCGAAGCACAGCAGTGCAATGGAATTTATATTTGGAAGATTGGCAACTTTGGAATGCATTTGAAATGTCA	36511368	36512220	603.2	-		best_mip	agaagaggagaaacctgttgtCTTCAGCTTCCCGATATCCGACGGTAGTGTagtatgtatgtaagtgagc
IL1_TRAF6_MIPs_008	585	5	11	36512167	36512183	CTTGTAGGTGGCGTGCC	2	36512296	36512318	CACCACTTCCCTCAATTCTCTAC	1	36512184	36512295	AAGTGATTCCTCTGCATCTAAAAATCAAGCACAAGCCTTAGGCTGGGAATAGATACCGTGAGGAGTAGGAAAAGGACCTGGCCAGGTCAAATAAGAAGTTTTCAAGTAGTCA	36511368	36512220	930.1	+		best_mip	caccacttccctcaattctctacCTTCAGCTTCCCGATATCCGACGGTAGTGTcttgtaggtggcgtgcc
IL1_TRAF6_MIPs_009	586	5	11	36512185	36512202	AGATGCAGAGGAATCACT	1	36512051	36512072	CCAGGAAACTATTCACCAGTTA	1	36512073	36512184	TGGCACGCCACCTACAAGAGAACACCCAGTCACACATGAGAATGTTGGCCCAGGCTGTTCATAGTTTGAGCGTTATACCCGACTCTGGGTATATCTCAGAGGTCCGGAATTT	36511368	36512220	819.2	-		best_mip	ccaggaaactattcaccagttaCTTCAGCTTCCCGATATCCGACGGTAGTGTagatgcagaggaatcact
IL1_TRAF6_MIPs_010	587	5	11	36514005	36514024	ACAACTACATCTACATTCTT	1	36514137	36514156	AATTGGGGCTGTAGGGCAGT	1	36514025	36514136	GTTGTTATTCTCCACTACATGATGTAAATATTTTTTTTTACTTATATTCAAGAATTAAAAGAAAAAAAAACCTTACCTTTTCATGGCAACCAAAAGTACTGAATGTGCATGG	36514081	36514198	58.1	+		best_mip	aattggggctgtagggcagtCTTCAGCTTCCCGATATCCGACGGTAGTGTacaactacatctacattctt
IL1_TRAF6_MIPs_011	588	-1	11	36514248	36514264	TTGACAATACAGTTTAA	1	36514113	36514135	CATGCACATTCAGTACTTTTGGT	1	36514136	36514247	ATGTGATCGCATCAAACTAGAAAATGATATGCAAGGAAGAGATTTTTCAGCCTTTGTTTTGGATTTCAGATGCCTAATCATTATGATCTAGACTGCCCTACAGCCCCAATTC	36514081	36514198	169.2	-		best_mip	catgcacattcagtacttttggtCTTCAGCTTCCCGATATCCGACGGTAGTGTttgacaatacagtttaa
IL1_TRAF6_MIPs_012	589	3	11	36516431	36516449	TTCTTTGCCTTATTGATTT	2	36516562	36516582	GATGACATTTGCCAAAGGACA	1	36516450	36516561	AAATTTTCAATTAAAAAACCTAATTCACTTCTTTAAGCTGTTTATGAAAATAATAATTTATGAAAATGAATAATACCTGTTCTCTGATGAGTATAGTATTGCAGTATTCACA	36516506	36516617	58.1	+		best_mip	gatgacatttgccaaaggacaCTTCAGCTTCCCGATATCCGACGGTAGTGTttctttgccttattgattt
IL1_TRAF6_MIPs_013	590	-1	11	36516673	36516688	TATAGTGAAAAATTGC	5	36516537	36516560	GTGAATACTGCAATACTATACTCA	1	36516561	36516672	TTTTTATCAAAATTAGTTGTTTTCACTTTTTCAGATATTCTCATGCTTTAATTATATTTCTCTAATAAAATTCAGATCCATGACCAGAACTGTCCTTTGGCAAATGTCATCT	36516506	36516617	169.2	-		best_mip	gtgaatactgcaatactatactcaCTTCAGCTTCCCGATATCCGACGGTAGTGTtatagtgaaaaattgc
IL1_TRAF6_MIPs_014	591	5	11	36518663	36518681	TATCTTCAAATGCCATTGA	2	36518794	36518814	AACTCACAATGTGCTTGATGA	1	36518682	36518793	TGCAGCACAGTTGTCACAAGAAACCTGTCTCCTTGGACAATCCTTCAGAATGTGAATATTAATATGGAATTTTTGGAAGGGACGCTGGCATTGGGGACAATCCATAAGAGCA	36518638	36518836	158.1	+		best_mip	aactcacaatgtgcttgatgaCTTCAGCTTCCCGATATCCGACGGTAGTGTtatcttcaaatgccattga
IL1_TRAF6_MIPs_015	592	5	11	36518715	36518732	ATTCTGAAGGATTGTCCA	1	36518581	36518602	ATGTGTACTTGAGGGGGTTAGC	1	36518603	36518714	AGGAGACAGGTTTCTTGTGACAACTGTGCTGCATCAATGGCATTTGAAGATAAAGAGGCATGTACTAACTTGGATTTGTTAAATTCACTACTTCTTAAAATATTGTTCTTAA	36518638	36518836	79.2	-		best_mip	atgtgtacttgagggggttagcCTTCAGCTTCCCGATATCCGACGGTAGTGTattctgaaggattgtcca
IL1_TRAF6_MIPs_016	593	5	11	36518905	36518923	AGTAGGTTCAGTAGCCTGC	1	36518772	36518792	GCTCTTATGGATTGTCCCCAA	2	36518793	36518904	TGAAAGAGAACAGTATATGATTAGGAGAGCTTATATGTAGAAGACTTCAGAGTTGGCTAATGCTAATCCATTATTTTTTTAATTATAGGATCATCAAGCACATTGTGAGTTT	36518638	36518836	269.2	-		best_mip	gctcttatggattgtccccaaCTTCAGCTTCCCGATATCCGACGGTAGTGTagtaggttcagtagcctgc
IL1_TRAF6_MIPs_017	594	5	11	36520060	36520076	TCTTGTGCAAACAACCT	2	36520189	36520211	CCCTAACAGAAACAAAATACACA	1	36520077	36520188	TCATTTGGACATTTCACCATCAGAGAAAGAATCTCACGTTTTGCAAAATTGTCTGGAAATAGTTGATTTTCCAGCAGTATTTCATTGTCAACTGGACATTTGTGACCTGCAT	36520020	36520218	171.1	+		best_mip	ccctaacagaaacaaaatacacaCTTCAGCTTCCCGATATCCGACGGTAGTGTtcttgtgcaaacaacct
IL1_TRAF6_MIPs_018	595	5	11	36520112	36520129	GACAATTTTGCAAAACGT	2	36519978	36519999	GGAAGTTCCTACAGAATAGGGA	1	36520000	36520111	GAGATTCTTTCTCTGATGGTGAAATGTCCAAATGAAGGTTGTTTGCACAAGATGGAACTGAGACATCTTGAGGTATTAAAGTTCTTTTCTAGCTGTTAGCACATGTATAAAA	36520020	36520218	94.2	-		best_mip	ggaagttcctacagaatagggaCTTCAGCTTCCCGATATCCGACGGTAGTGTgacaattttgcaaaacgt
IL1_TRAF6_MIPs_019	596	-1	11	36520299	36520318	ATATAATATGTTAAATTGTT	1	36520167	36520186	GCAGGTCACAAATGTCCAGT	1	36520187	36520298	TTTACTTATGAAACAGTAAATGGAGAATTTATATATGGTGAATTAAAGTTGTTTGGATTTTCTAATGTGAGTCTTTAAATCTAATTGTGTGTATTTTGTTTCTGTTAGGGAT	36520020	36520218	281.2	-		best_mip	gcaggtcacaaatgtccagtCTTCAGCTTCCCGATATCCGACGGTAGTGTatataatatgttaaattgtt
IL1_TRAF6_MIPs_020	597	5	11	36522785	36522802	ATGCAGGCTTTGCAGAAC	3	36522915	36522936	CCATAAATGAGCTGGAGAGGTT	1	36522803	36522914	CTATGGCCGCATGGCGTTTGCACTGCTTCTCGTAATGCCATCAAGCAGATGGGGCATTCATACTTGCTTTCCAGGGGTGGGTCAAACTCTACATCATATCCCTGGATCTCCT	36522750	36523085	167.1	+		best_mip	ccataaatgagctggagaggttCTTCAGCTTCCCGATATCCGACGGTAGTGTatgcaggctttgcagaac
IL1_TRAF6_MIPs_021	598	5	11	36522804	36522819	ACGCCATGCGGCCATA	1	36522668	36522691	CCCAAAAGTAGTCTTACACATAAA	1	36522692	36522803	GGTTCTGCAAAGCCTGCATCATAAAATCAATAAGGTACGTGAGCATAAGAAAAAATGGTGTCCTATAACAGAACCAGATGCAGAGAACATTGTTACATAGAACATGGAACAT	36522750	36523085	56.2	-		best_mip	cccaaaagtagtcttacacataaaCTTCAGCTTCCCGATATCCGACGGTAGTGTacgccatgcggccata
IL1_TRAF6_MIPs_022	599	5	11	36522981	36522996	CGCTACAGGAGCTGGC	2	36523109	36523132	AATGCCTTTATAAGTAACACACAC	1	36522997	36523108	CATGGCCACACAGCAGTCACTTTCAGACTGGCTGGATCCACAGCTGTTTTCACAGTTTAGCAGACTCATAGTAACTTGATTATCACTTGCTCTGTAGAAATAGCAAGAAAAA	36522750	36523085	361.1	+		best_mip	aatgcctttataagtaacacacacCTTCAGCTTCCCGATATCCGACGGTAGTGTcgctacaggagctggc
IL1_TRAF6_MIPs_023	600	5	11	36523014	36523030	CAGCCAGTCTGAAAGTG	2	36522879	36522901	ATATGATGTAGAGTTTGACCCAC	1	36522902	36523013	ACTGCTGTGTGGCCATGGCCAGCTCCTGTAGCGCTGTAACAAAAGATGATAGTGTGGGTGGAACTGCCAGCACGGGGAACCTCTCCAGCTCATTTATGGAGGAGATCCAGGG	36522750	36523085	266.2	-		best_mip	atatgatgtagagtttgacccacCTTCAGCTTCCCGATATCCGACGGTAGTGTcagccagtctgaaagtg
IL1_IL18BP_MIPs_001	601	5	11	71711121	71711137	CTCCGGGTTAGCCCATT	1	71710986	71711008	GAGCCTGGCTCTTTATCTGTGAC	1	71711009	71711120	GCTCCATTCTGTTCATAGACCTCACCCTACCCCGCCTGCCCATGCGTAGCCCCAAGGCCTACCTGGTGTCCAGTTGTGTCTCATGGTCATGATGCATGCGTCAGGAGCTGGT	71711011	71711080	112.2	-		best_mip	gagcctggctctttatctgtgacCTTCAGCTTCCCGATATCCGACGGTAGTGTctccgggttagcccatt
IL1_IL18BP_MIPs_002	602	5	11	71711435	71711452	GTCGTCACTCTCCTGGTC	1	71711565	71711586	CATTGGAAGTGACCTGGCCAGA	1	71711453	71711564	AGAGCCACACCTGTCTCGCAGACCACCACAGCTGCCACTGCCTCAGTTAGAAGCACAAAGGACCCCTGCCCCTCCCAGCCCCCAGTGTTCCCAGCAGCTAAGCAGTGTCCAG	71711376	71711623	191.1	+		best_mip	cattggaagtgacctggccagaCTTCAGCTTCCCGATATCCGACGGTAGTGTgtcgtcactctcctggtc
IL1_IL18BP_MIPs_003	603	5	11	71711454	71711470	CGAGACAGGTGTGGCTC	1	71711319	71711341	GTAAGGATGTAACTCCAGCCCAG	1	71711342	71711453	TGACCAGGAGAGTGACGACGTGGGCACACAGGAGCAGGACCCACAAAGGGCTGAGGTCTGAGGAAAGGACAGTTACAGGTCAGCGGCTCTGGAGACAGAGTGGGCTGCCCGG	71711376	71711623	80.2	-		best_mip	gtaaggatgtaactccagcccagCTTCAGCTTCCCGATATCCGACGGTAGTGTcgagacaggtgtggctc
IL1_IL18BP_MIPs_004	604	5	11	71711633	71711649	GGAACCTCTGTGCCCAT	3	71711498	71711520	CAGGGGTCCTTTGTGCTTCTAAC	1	71711521	71711632	AGCCCACCCTCCACCACTGTGCTTCTTACTCAGTGGCACTTCCACCTCTGGCCAGGTCACTTCCAATGCTGGACACTGCTTAGCTGCTGGGAACACTGGGGGCTGGGAGGGG	71711376	71711623	259.2	-		best_mip	caggggtcctttgtgcttctaacCTTCAGCTTCCCGATATCCGACGGTAGTGTggaacctctgtgcccat
IL1_IL18BP_MIPs_005	605	5	11	71712193	71712209	GGGTAGGGGAAGGGCCT	1	71712322	71712344	GTTCCTTCATTGAGCACCTCCCA	1	71712210	71712321	GCTCTTCTGAAGAGCTAACTGCTGCCTGTGTCCCTAGATGGAACGCTGAGCTTATCCTGTGTGGCCTGCAGCCGCTTCCCCAACTTCAGCATCCTCTACTGGCTGGGCAATG	71712217	71712390	107.1	+		best_mip	gttccttcattgagcacctcccaCTTCAGCTTCCCGATATCCGACGGTAGTGTgggtaggggaagggcct
IL1_IL18BP_MIPs_006	606	3	11	71712408	71712424	CTTCTGCGGCCTTCTCA	1	71712537	71712559	CCTGTGTGCTCGTGGACCCTGAA	1	71712425	71712536	TGACCTTTCCTTCCCTTCCGCTCCAGCCGGGAACGTGGGAGCACAGGTACGCAGCTGTGCAAGGCCTTGGTGCTGGAGCAGCTGACCCCTGCCCTGCACAGCACCAACTTCT	71712431	71712711	108.1	+		best_mip	cctgtgtgctcgtggaccctgaaCTTCAGCTTCCCGATATCCGACGGTAGTGTcttctgcggccttctca
IL1_IL18BP_MIPs_007	607	5	11	71712427	71712444	CGGAAGGGAAGGAAAGGT	1	71712293	71712314	CAGCCAGTAGAGGATGCTGAAG	1	71712315	71712426	CATGAGAAGGCCGCAGAAGGCCTCCTTCCCACCCACCTGGCTGCTGCGACCCTCACCTGGTGCTCCCCTCCCACAGTCGGCCTGGGAGGTGCTCAATGAAGGAACCATTGCC	71712217	71712390	212.2	-		best_mip	cagccagtagaggatgctgaagCTTCAGCTTCCCGATATCCGACGGTAGTGTcggaagggaaggaaaggt
IL1_IL18BP_MIPs_008	608	3	11	71712513	71712529	CTGCCCTGCACAGCACC	2	71712642	71712664	GCTTCCATATGTGGGGAGGAAAG	1	71712530	71712641	AACTTCTCCTGTGTGCTCGTGGACCCTGAACAGGTTGTCCAGCGTCACGTCGTCCTGGCCCAGCTCTGGGTGAGGAGCCCAAGGAGAGGCCTCCAGGAACAGGAGGAGCTCT	71712431	71712711	213.1	+		best_mip	gcttccatatgtggggaggaaagCTTCAGCTTCCCGATATCCGACGGTAGTGTctgccctgcacagcacc
IL1_IL18BP_MIPs_009	609	5	11	71712689	71712707	TGAACTAATGCCCAGCATT	1	71712820	71712840	ACTTCCCTAGGCTGGGCTGAG	1	71712708	71712819	CCTCAAGGTCAGCCAGACAAAAAGGAACTTAGGTCTTGGGCAGAGGAGGTGTAGCCTGGGGCAAAGTGATGAGATGTCCCTCCTTTCCTTGGCCTGATCCTTGTCTGCCTTC	71712810	71713166	12.1	+		best_mip	acttccctaggctgggctgagCTTCAGCTTCCCGATATCCGACGGTAGTGTtgaactaatgcccagcatt
IL1_IL18BP_MIPs_010	610	3	11	71712753	71712769	GCCCCAGGCTACACCTC	2	71712618	71712640	GAGCTCCTCCTGTTCCTGGAGGC	1	71712641	71712752	CTCTGCCCAAGACCTAAGTTCCTTTTTGTCTGGCTGACCTTGAGGAATGCTGGGCATTAGTTCACAGGCTGCTCTGGCAGAGCCCACCCTTTCCTCCCCACATATGGAAGCA	71712431	71712711	324.2	-		best_mip	gagctcctcctgttcctggaggcCTTCAGCTTCCCGATATCCGACGGTAGTGTgccccaggctacacctc
IL1_IL18BP_MIPs_011	611	5	11	71712772	71712790	AGTGATGAGATGTCCCTCC	1	71712903	71712923	GTTAAGACTCAGCACAGGGCC	1	71712791	71712902	TTTCCTTGGCCTGATCCTTGTCTGCCTTCACTTCCCTAGGCTGGGCTGAGGGCAACCTTGCCCCCCACCCAAGAAGCCCTGCCCTCCAGCCACAGCAGTCCACAGCAGCAGG	71712810	71713166	95.1	+		best_mip	gttaagactcagcacagggccCTTCAGCTTCCCGATATCCGACGGTAGTGTagtgatgagatgtccctcc
IL1_IL18BP_MIPs_012	612	5	11	71712911	71712926	GCTGGCCCTGTGCTGA	8	71712775	71712798	CAAGGAAAGGAGGGACATCTCATC	1	71712799	71712910	GTCTTAACCCTGCTGCTGTGGACTGCTGTGGCTGGAGGGCAGGGCTTCTTGGGTGGGGGGCAAGGTTGCCCTCAGCCCAGCCTAGGGAAGTGAAGGCAGACAAGGATCAGGC	71712810	71713166	103.2	-		best_mip	caaggaaaggagggacatctcatcCTTCAGCTTCCCGATATCCGACGGTAGTGTgctggccctgtgctga
IL1_IL18BP_MIPs_013	613	3	11	71712982	71712999	CCTACAGGCAGTCAGGGA	1	71712848	71712869	GGGCTTCTTGGGTGGGGGGCAA	1	71712870	71712981	CTGTTCACTCCAGGTAGACAGGTAGGACCCAAGCTCTGGTCAAGGTTGTGCTGCTGCTGGCCCTGTGCTGAGTCTTAACCCTGCTGCTGTGGACTGCTGTGGCTGGAGGGCA	71712810	71713166	174.2	-		best_mip	gggcttcttgggtggggggcaaCTTCAGCTTCCCGATATCCGACGGTAGTGTcctacaggcagtcaggga
IL1_NOX4_MIPs_001	614	5	11	89059970	89059987	TTGTTCTGGTTACTCAGT	1	89060100	89060121	CAAGAAGTATGCTTTATGAGCA	2	89059988	89060099	TTATGAAGAGTCTTGGATAGTGAATTGGGTCCACAACAGAAAACACCAACTGTTTTTCTAGAACAAGAGCAGAGAAAATGGAAAATCAGGTGTAAAATTAGGCAGAACATGA	89059904	89060066	198.1	+		best_mip	caagaagtatgctttatgagcaCTTCAGCTTCCCGATATCCGACGGTAGTGTttgttctggttactcagt
IL1_NOX4_MIPs_002	615	5	11	89060007	89060023	TTGTGGACCCAATTCAC	2	89059872	89059894	GAAGGAATGAGTGCAATTTCTAA	2	89059895	89060006	TATCCAAGACTCTTCATAAACTGAGTAACCAGAACAACTCATATGGGACAAGATTTGAATACAATAAAGAGTCTTTCAGCTGAAAACTTTTGCCATGAAGCAGGACTCTAAA	89059904	89060066	105.2	-		best_mip	gaaggaatgagtgcaatttctaaCTTCAGCTTCCCGATATCCGACGGTAGTGTttgtggacccaattcac
IL1_NOX4_MIPs_003	616	-1	11	89068897	89068915	TGAATTTGTCATTGGTAAA	2	89069028	89069048	GCTATTTCATCAAACAAAAGT	2	89068916	89069027	CTCATTGCCAATTCATTTTCAAACTTCATGTAATTATTTGAAAATATTTTAATTATTTTATTAGCCACATATCAAATTTTTGAGGTATAGTACTTACCCTCTGTTATATTTT	89068992	89069133	38.1	+		best_mip	gctatttcatcaaacaaaagtCTTCAGCTTCCCGATATCCGACGGTAGTGTtgaatttgtcattggtaaa
IL1_NOX4_MIPs_004	617	-1	11	89069083	89069102	TCAGTGCATGATATTTTTCT	2	89069215	89069234	ATATAAAGAATGTAAGTATC	2	89069103	89069214	CCAATTATCTTCTGCCAAAAAGAAAGCACTACATTATTCGATATTTAGTTAAGTAAACCAGTTCTCTAACATCATTTCTGCTGGTGCTGCGGCTTCCCACCAAATTGCTGTG	89068992	89069133	225.1	+		best_mip	atataaagaatgtaagtatcCTTCAGCTTCCCGATATCCGACGGTAGTGTtcagtgcatgatatttttct
IL1_NOX4_MIPs_005	618	-1	11	89069110	89069125	TCTTTTTGGCAGAAGA	7	89068974	89068997	CAAAAATTTGATATGTGGCTAATA	2	89068998	89069109	TAATTGGAGAAAAATATCATGCACTGAATTCAAGACTGTTTATAGGACGTCCTCGGTGGAAACTTTTGTTTGATGAAATAGCAAAATATAACAGAGGGTAAGTACTATACCT	89068992	89069133	120.2	-		best_mip	caaaaatttgatatgtggctaataCTTCAGCTTCCCGATATCCGACGGTAGTGTtctttttggcagaaga
IL1_NOX4_MIPs_006	619	5	11	89070552	89070570	AGCTCCTACAGTAAATCTA	2	89070683	89070703	ACTGAGAGGACAGAAAAAGGA	2	89070571	89070682	TTATCAAGAGGCTTGTTTAATTTACGATAACATCAACCACATACCTGTATCCCATCTGTTTGACTGAGGTACAGCTGGATGTTGACATAGTCAGGTCTGTTCTCTTGCCAAA	89070595	89070703	90.1	+		best_mip	actgagaggacagaaaaaggaCTTCAGCTTCCCGATATCCGACGGTAGTGTagctcctacagtaaatcta
IL1_NOX4_MIPs_007	620	5	11	89070779	89070797	GACTATGATAAGCTAGGTT	2	89070646	89070666	ACCTGACTATGTCAACATCCA	2	89070667	89070778	GTGTTAAATTCTAGAATCAAGTATGTTAGAATAGGAGAAAATCTGAGTATACCCACAGAATTGTAATAAGTCTATTCCTTTTTCTGTCCTCTCAGTTTTGGCAAGAGAACAG	89070595	89070703	186.2	-		best_mip	acctgactatgtcaacatccaCTTCAGCTTCCCGATATCCGACGGTAGTGTgactatgataagctaggtt
IL1_NOX4_MIPs_008	621	-1	11	89073208	89073226	ACTAGAACCAACCCTAATG	2	89073339	89073359	CCTTTAAAATGAAAATAACAT	1	89073227	89073338	TTACCTTGTTATGCAACATACAGAGTAAATCTGCAAACCAACGGAAGGACTGGATATCTCTGCATACCCAAATAAAGTATAGTCTTCTAAGCTTGTATGGTTTCCAGTCATC	89073211	89073359	130.1	+		best_mip	cctttaaaatgaaaataacatCTTCAGCTTCCCGATATCCGACGGTAGTGTactagaaccaaccctaatg
IL1_NOX4_MIPs_009	622	5	11	89073234	89073252	ACTCTGTATGTTGCATAAC	2	89073101	89073121	GCAGATAAGTAGCAAGGAAAG	2	89073122	89073233	AAGGTAACATTAGGGTTGGTTCTAGTTTTGCAATTTTTCAAATTAAAAATGTTATAGCTTTTATATTACAAAAGCAATAAATGCTTGCCATAGAATAAACCATAGAAATTAT	89073211	89073359	25.2	-		best_mip	gcagataagtagcaaggaaagCTTCAGCTTCCCGATATCCGACGGTAGTGTactctgtatgttgcataac
IL1_NOX4_MIPs_010	623	5	11	89073450	89073468	TTCTGTTGGTTTCTATTGG	1	89073317	89073337	ATGACTGGAAACCATACAAGC	2	89073338	89073449	ATATTTCTATTGGTTGCTTACTAATGAAAAGGAAACTTTAAAAAATATACGAATTCTTTAATATTTGTGTTTGCCATCCTAATCACTATCATGTTATTTTCATTTTAAAGGG	89073211	89073359	241.2	-		best_mip	atgactggaaaccatacaagcCTTCAGCTTCCCGATATCCGACGGTAGTGTttctgttggtttctattgg
IL1_NOX4_MIPs_011	624	5	11	89075292	89075307	CACGCAGAGGCTGACC	2	89075420	89075443	GTACCATATAGCAAACATGCTGAA	1	89075308	89075419	TCATAGTTCAGTGATTCCTCAAATGGACTTCCAAAAGGACCATCAATATACAGCCTGTAGAGCAGTCAGAAAAAGGTGGGAAAAAAATGAAAATAAGTGAAATTAATTTTCT	89075221	89075381	201.1	+		best_mip	gtaccatatagcaaacatgctgaaCTTCAGCTTCCCGATATCCGACGGTAGTGTcacgcagaggctgacc
IL1_NOX4_MIPs_012	625	3	11	89075319	89075336	AGTCCATTTGAGGAATCA	2	89075185	89075206	GAGAACTGCCAATATTTCTGAT	2	89075207	89075318	CTGAACTATGAGGTCAGCCTCTGCGTGGCTGGAGGCATTGGAGTAACTCCATTTGCATCAATACTCAACACCCTGTTGTATGTCATTTTGATCTATTTTGTTAATCCAAATA	89075221	89075381	100.2	-		best_mip	gagaactgccaatatttctgatCTTCAGCTTCCCGATATCCGACGGTAGTGTagtccatttgaggaatca
IL1_NOX4_MIPs_013	626	3	11	89088179	89088195	TAGATGGAGGCAGTAGT	3	89088308	89088330	CATTTTGACTGTATATCCATCCT	2	89088196	89088307	AAATCTCGAAATCGTTCTGTCAAAAGAAAAATAAACATCAAGCTGTGAAAAGATAAAAGTCATGAAAATAATTTCAAAATGGAAGTATTTCCTATTGGTTTATTTTGTTAGA	89088108	89088231	202.1	+		best_mip	cattttgactgtatatccatcctCTTCAGCTTCCCGATATCCGACGGTAGTGTtagatggaggcagtagt
IL1_NOX4_MIPs_014	627	5	11	89088208	89088226	TTTTTCTTTTGACAGAACG	1	89088075	89088095	CAATGGGCATAGTGCTGGGAG	1	89088096	89088207	ATTTCGAGATTTACTACTGCCTCCATCTAGTCAAGACTCCGAAATTCTGCCCTTCATTCAATCTAGAAATTATCCCAAGTAAGCAAAAGGAGTTCACTGGGTTTTGATGAGG	89088108	89088231	102.2	-		best_mip	caatgggcatagtgctgggagCTTCAGCTTCCCGATATCCGACGGTAGTGTtttttcttttgacagaacg
IL1_NOX4_MIPs_015	628	5	11	89106507	89106525	CTATACATGCTGGTAGTTA	1	89106638	89106658	GTTGCTTTGGTTTCAGTTGGA	2	89106526	89106637	TATTAAAACACATTCAAATTATTACATTCCACTATTTTCAAAGAATGTATCTTAAAACTGTATGTTCTACATACCTGTCCAGTCTCCTACTATTTTAAGATGAACCCCAAAT	89106580	89106681	60.1	+		best_mip	gttgctttggtttcagttggaCTTCAGCTTCCCGATATCCGACGGTAGTGTctatacatgctggtagtta
IL1_NOX4_MIPs_016	629	5	11	89106732	89106750	GGACTTGCTATCAGGATAA	1	89106599	89106619	AATAGTAGGAGACTGGACAGG	1	89106620	89106731	AAGTTGTAATTGAATTATAATTTCATATTATGTAATTATTAATCACAATTGATTCTAGTATTTTTTTTTAGTGTCCAACTGAAACCAAAGCAACATTTGGGGTTCATCTTAA	89106580	89106681	154.2	-		best_mip	aatagtaggagactggacaggCTTCAGCTTCCCGATATCCGACGGTAGTGTggacttgctatcaggataa
IL1_NOX4_MIPs_017	630	-1	11	89133139	89133157	GCATAGCACCCTACAAATG	2	89133270	89133290	GTTTTAAATGACCAATTAAGA	2	89133158	89133269	TGAAAAAGCAAGAGATATGTTTCTTACCATTGTGAGGGTAAATGGATGATTTTCTAATGCAGATACACTGGGACAATGTAGAGTAATATACTAAAAAGCAACAAACAGATAA	89133162	89133267	110.1	+		best_mip	gttttaaatgaccaattaagaCTTCAGCTTCCCGATATCCGACGGTAGTGTgcatagcaccctacaaatg
IL1_NOX4_MIPs_018	631	3	11	89133181	89133198	TTACCATTGTGAGGGTAA	2	89133311	89133332	GCTATGTTTGCTAAATTCCAAA	2	89133199	89133310	ATGGATGATTTTCTAATGCAGATACACTGGGACAATGTAGAGTAATATACTAAAAAGCAACAAACAGATAAGTTTTAAATGACCAATTAAGAATTTCAACTATTTCAATGAT	89133162	89133267	151.1	+		best_mip	gctatgtttgctaaattccaaaCTTCAGCTTCCCGATATCCGACGGTAGTGTttaccattgtgagggtaa
IL1_NOX4_MIPs_019	632	5	11	89133335	89133354	TTACATAAGGATAAAGGCTA	2	89133467	89133486	GACTGGCTTATTGCTCCGGA	1	89133355	89133466	TTTAAAAAGTTGCTGACCACTGACTCACCTGACCAGGTCTTGCTTTAAAATTTTCTTTGACCATTCGGATTTCCATGACATCTGAGGGATGACTCATGACCGAAATGATGGT	89133363	89133569	106.1	+		best_mip	gactggcttattgctccggaCTTCAGCTTCCCGATATCCGACGGTAGTGTttacataaggataaaggcta
IL1_NOX4_MIPs_020	633	3	11	89133361	89133377	TCAGTGGTCAGCAACTT	2	89133226	89133248	GTATATTACTCTACATTGTCCCA	2	89133249	89133360	TTTAAATAGCCTTTATCCTTATGTAATTTTTGGAATTTAGCAAACATAGCATCATTGAAATAGTTGAAATTCTTAATTGGTCATTTAAAACTTATCTGTTTGTTGCTTTTTA	89133162	89133267	201.2	-		best_mip	gtatattactctacattgtcccaCTTCAGCTTCCCGATATCCGACGGTAGTGTtcagtggtcagcaactt
IL1_NOX4_MIPs_021	634	5	11	89133365	89133381	TGCTGACCACTGACTCA	3	89133494	89133516	GTAAAGTCTTTCGGCACAGTACA	1	89133382	89133493	CCTGACCAGGTCTTGCTTTAAAATTTTCTTTGACCATTCGGATTTCCATGACATCTGAGGGATGACTCATGACCGAAATGATGGTGACTGGCTTATTGCTCCGGATATACCT	89133363	89133569	133.1	+		best_mip	gtaaagtctttcggcacagtacaCTTCAGCTTCCCGATATCCGACGGTAGTGTtgctgaccactgactca
IL1_NOX4_MIPs_022	635	5	11	89133605	89133622	ATAAGCAATTGGGCAGGG	1	89133471	89133492	GGTATATCCGGAGCAATAAGCC	1	89133493	89133604	TGTAGATTTCTACAATATGAGTATTTCTTGAAGTATATTTTCAAAAATTTGTCTTAGACTTGGCTTTGGATTTCTGGACCTTTGTGCCTGTACTGTGCCGAAAGACTTTACA	89133363	89133569	244.2	-		best_mip	ggtatatccggagcaataagccCTTCAGCTTCCCGATATCCGACGGTAGTGTataagcaattgggcaggg
IL1_NOX4_MIPs_023	636	5	11	89135448	89135466	AAATGGAAACAAACTTTGT	2	89135579	89135599	CCTTCAGGGAAAGGTTCATGA	2	89135467	89135578	GGAGATCAAACACAAAATTAATCTGACCTGTGGAAAATTAGCTTGGAATCTGGGCTCTTCCATACAAATCTTCACAAATTTGTGCTGGGTAAACTCTGCCGGTTTTGAAAAT	89135474	89135730	107.1	+		best_mip	ccttcagggaaaggttcatgaCTTCAGCTTCCCGATATCCGACGGTAGTGTaaatggaaacaaactttgt
IL1_NOX4_MIPs_024	637	5	11	89135638	89135653	AGAGCTGGTTCGGTTA	1	89135766	89135789	GACACGGTAAAAGAAAATAATGTT	1	89135654	89135765	AGACTGATGCAGCCGGGAGGGTGGGTATCTAAATTAGTTTGATACTTCAGCAGCCCTCTAAAATTACATTTAAAACAAACAAACAGAGAAATGAAAAGATTTGAGATCAGGG	89135474	89135730	294.1	+		best_mip	gacacggtaaaagaaaataatgttCTTCAGCTTCCCGATATCCGACGGTAGTGTagagctggttcggtta
IL1_NOX4_MIPs_025	638	5	11	89135667	89135684	TAGATACCCACCCTCCCG	1	89135533	89135554	CCAGCACAAATTTGTGAAGATT	1	89135555	89135666	GCTGCATCAGTCTTAACCGAACCAGCTCTCAGAATATTTCCTTACCAGAGTATTTCTCAGAACATTTTCATGAACCTTTCCCTGAAGGATTTTCAAAACCGGCAGAGTTTAC	89135474	89135730	195.2	-		best_mip	ccagcacaaatttgtgaagattCTTCAGCTTCCCGATATCCGACGGTAGTGTtagatacccaccctcccg
IL1_NOX4_MIPs_026	639	3	11	89155082	89155097	AACGTCAGCAGCATGT	1	89155210	89155233	CAAAAATACCATGTATCATTTCAA	1	89155098	89155209	AGAAGACAAAGAAGAGGTTATGAGTATACCAGAAGATATCATAGTTAGAAACTCTGCAAAAACAAATACACTCATTTTAATGCTACTTTACATTCCATCTTACTAAAAATAT	89155049	89155170	163.1	+		best_mip	caaaaataccatgtatcatttcaaCTTCAGCTTCCCGATATCCGACGGTAGTGTaacgtcagcagcatgt
IL1_NOX4_MIPs_027	640	5	11	89155154	89155173	AATGAGTGTATTTGTTTTTG	1	89155022	89155041	CCATTTGTGCCCCAAAATGG	1	89155042	89155153	CAGAGTTTCTAACTATGATATCTTCTGGTATACTCATAACCTCTTCTTTGTCTTCTACATGCTGCTGACGTTGCATGTTTCAGGGTAAGTTTACAAATGTATGTATTTAAAA	89155049	89155170	107.2	-		best_mip	ccatttgtgccccaaaatggCTTCAGCTTCCCGATATCCGACGGTAGTGTaatgagtgtatttgtttttg
IL1_NOX4_MIPs_028	641	5	11	89165976	89165993	ATCATGAGGAATAGCACC	1	89166106	89166127	ATACTGTGCTGTTCTGTGGGAA	1	89165994	89166105	ACCACCATGCAGACCCCTGTCAGGCCAGGAACTATAAAAATGTATACAAGTAGGTTTTTACTTAAATCATAGTGAGAAAAAAATACAAAAAATGATTATATTAGAATCCGAA	89165931	89166045	177.1	+		best_mip	atactgtgctgttctgtgggaaCTTCAGCTTCCCGATATCCGACGGTAGTGTatcatgaggaatagcacc
IL1_NOX4_MIPs_029	642	5	11	89165998	89166013	ACAGGGGTCTGCATGG	2	89165862	89165885	CAAAATGTTTAACCATTGTAGTGT	1	89165886	89165997	TGGTGGTGCTATTCCTCATGATCACAGCCTCTACATATGCAATAAGGTAAGTGTCAGAATCAATTATTTTGATGTGTATCTGTCAGGTTATTTAGAAAAAGTCTTGAGTAAT	89165931	89166045	69.2	-		best_mip	caaaatgtttaaccattgtagtgtCTTCAGCTTCCCGATATCCGACGGTAGTGTacaggggtctgcatgg
IL1_NOX4_MIPs_030	643	5	11	89173782	89173797	TGCGCCCAGTCCGATA	1	89173910	89173933	ATTAAAAACTAAAGCACTGATGAT	1	89173798	89173909	ATGCCTACTTTTAAAGATGTTCCTAAACCTAAAGAAAAGGCTAAGAATAACAACTTACCAGTTGTGAAGAGAAGTTTTCTAGGATCCTGAGAAAAAGAAAAAAAAATAAATG	89173836	89173903	76.1	+		best_mip	attaaaaactaaagcactgatgatCTTCAGCTTCCCGATATCCGACGGTAGTGTtgcgcccagtccgata
IL1_NOX4_MIPs_031	644	5	11	89177359	89177375	AGAAGTTGAGGGCATTC	1	89177488	89177510	CAGGGCCAAACTTTGACAGCTAT	1	89177376	89177487	ACCAGATGGGCAGCCACATGCACGCCTACAGAATTACACCAGGGGTAAGTTAGTGGGATTTGCATATATGCTCTATGTCAAGGACTCAGTTCTTCCTCTCCCTAAGTAAATA	89177283	89177428	207.1	+		best_mip	cagggccaaactttgacagctatCTTCAGCTTCCCGATATCCGACGGTAGTGTagaagttgagggcattc
IL1_NOX4_MIPs_032	645	5	11	89177377	89177392	GTGGCTGCCCATCTGG	4	89177241	89177264	CATGAGATGACTAATGAGGGTCTG	1	89177265	89177376	TGAATGCCCTCAACTTCTCAGTGAATTACAGTGAAGACTTTGTTGAACTGAATGCAGCAAGATACCGAGATGAGGTGGGTGGTCTCTGTCTTCCCATTTTTCTTTCACTTGT	89177283	89177428	96.2	-		best_mip	catgagatgactaatgagggtctgCTTCAGCTTCCCGATATCCGACGGTAGTGTgtggctgcccatctgg
IL1_NOX4_MIPs_033	646	5	11	89182485	89182501	AGTGGTTGTTCTGGAAG	1	89182614	89182636	AAATACAGATAGTAACACCACAG	1	89182502	89182613	AATAAGATTAGGGAAAACTTTCTCTGATCATTCTGTGTATGTCTGGAATGTTTACATTTAAATGTGTAATTCTAACAAATTATTTAATATCTTGTGGCTTTCTCACCTGAGA	89182588	89182712	28.1	+		best_mip	aaatacagatagtaacaccacagCTTCAGCTTCCCGATATCCGACGGTAGTGTagtggttgttctggaag
IL1_NOX4_MIPs_034	647	5	11	89182723	89182742	TTATCACATTTGTTGCATTA	1	89182591	89182610	CAGGTGAGAAAGCCACAAGA	1	89182611	89182722	TTTTTACCATATTAAATGATTTTTGTTTAGGTTCCAAGCAGGAGAACCAGGAGATTGTTGGATAAAAGCAGAACATTCCATATTACCTGTGGTGTTACTATCTGTATTTTCT	89182588	89182712	137.2	-		best_mip	caggtgagaaagccacaagaCTTCAGCTTCCCGATATCCGACGGTAGTGTttatcacatttgttgcatta
IL1_NOX4_MIPs_035	648	5	11	89184909	89184928	TGATTTTTATGCTGGAATTT	1	89185041	89185060	GCTCTGCTTAGACACAATCC	1	89184929	89185040	GAAAGTAGGACTGTTTTTTCTTACCTTCTGTGATCCTCGGAGGTAAGCCAAGAGTGTTCGGCACATGGGTAAAAGGATAAGGCTGCAGTTGAGGTTAAGAACAGATGCTGAG	89184930	89185083	113.1	+		best_mip	gctctgcttagacacaatccCTTCAGCTTCCCGATATCCGACGGTAGTGTtgatttttatgctggaattt
IL1_NOX4_MIPs_036	649	5	11	89185151	89185169	GCATGATTCTTAAAAGAGC	1	89185018	89185038	CAGCATCTGTTCTTAACCTCA	1	89185039	89185150	AATAGGGTGAGACCTCTAGCTTCTAGAGCCAGGACAGGGCTTTACTACTGTCCTTAACTGTGTGCTGACCTTGCCTTATTTGTTCAGCTAGGATTGTGTCTAAGCAGAGCCT	89184930	89185083	223.2	-		best_mip	cagcatctgttcttaacctcaCTTCAGCTTCCCGATATCCGACGGTAGTGTgcatgattcttaaaagagc
IL1_NOX4_MIPs_037	650	5	11	89223574	89223591	TCTGCCAGTGTTAAACCC	1	89223704	89223725	CATGGAGAGCCAGATGAACTAA	1	89223592	89223703	ATTCCACCAGATTATCCAAGTTCACCTTACTTACCCCCAACATCTGGTGGAGGTAGTGATACTCTGGCCCTTGGTTATACAGCAAGAAGGTTTTCCAGAAAAGCAGGACATT	89223606	89223743	100.1	+		best_mip	catggagagccagatgaactaaCTTCAGCTTCCCGATATCCGACGGTAGTGTtctgccagtgttaaaccc
IL1_NOX4_MIPs_038	651	5	11	89223596	89223614	CACCAGATTATCCAAGTTC	1	89223727	89223747	CCAATCAGACATGAGAGACAG	1	89223615	89223726	ACCTTACTTACCCCCAACATCTGGTGGAGGTAGTGATACTCTGGCCCTTGGTTATACAGCAAGAAGGTTTTCCAGAAAAGCAGGACATTCATGGAGAGCCAGATGAACTAAA	89223606	89223743	123.1	+		best_mip	ccaatcagacatgagagacagCTTCAGCTTCCCGATATCCGACGGTAGTGTcaccagattatccaagttc
IL1_NOX4_MIPs_039	652	5	11	89223779	89223798	TGAATAGAAACCACAGGTAA	1	89223911	89223930	GCCCTTTCACCTGAGACTAA	1	89223799	89223910	ATTCTTCGACACAGTGCTTTCAATGGAACCTAAATCAGTAACTGCAGAAAGCATTTTCAATTAACCAGCAAGCTGAAAACCACTCAGAGGAAAACAAATCTGACTTTACCCA	89223755	89223872	158.1	+		best_mip	gccctttcacctgagactaaCTTCAGCTTCCCGATATCCGACGGTAGTGTtgaatagaaaccacaggtaa
IL1_NOX4_MIPs_040	653	5	11	89223808	89223825	CACAGTGCTTTCAATGGA	1	89223938	89223959	GGTTGCAAATAGGTTTCCTAAA	1	89223826	89223937	ACCTAAATCAGTAACTGCAGAAAGCATTTTCAATTAACCAGCAAGCTGAAAACCACTCAGAGGAAAACAAATCTGACTTTACCCAGCCCTTTCACCTGAGACTAAGCATTTG	89223755	89223872	185.1	+		best_mip	ggttgcaaataggtttcctaaaCTTCAGCTTCCCGATATCCGACGGTAGTGTcacagtgctttcaatgga
IL1_NOX4_MIPs_041	654	5	11	89223813	89223831	TTAGGTTCCATTGAAAGCA	1	89223680	89223700	GTCCTGCTTTTCTGGAAAACC	1	89223701	89223812	CTGTGTCGAAGAATTTACCTGTGGTTTCTATTCATCAGGTAATAATTATTTTCAATTTTTGTTTTCTGTCTCTCATGTCTGATTGGTTTAGTTCATCTGGCTCTCCATGAAT	89223606	89223743	209.2	-		best_mip	gtcctgcttttctggaaaaccCTTCAGCTTCCCGATATCCGACGGTAGTGTttaggttccattgaaagca
IL1_NOX4_MIPs_042	655	5	11	89223835	89223853	AATGCTTTCTGCAGTTACT	1	89223702	89223722	GTTCATCTGGCTCTCCATGAA	1	89223723	89223834	GATTTAGGTTCCATTGAAAGCACTGTGTCGAAGAATTTACCTGTGGTTTCTATTCATCAGGTAATAATTATTTTCAATTTTTGTTTTCTGTCTCTCATGTCTGATTGGTTTA	89223755	89223872	82.2	-		best_mip	gttcatctggctctccatgaaCTTCAGCTTCCCGATATCCGACGGTAGTGTaatgctttctgcagttact
IL1_NOX4_MIPs_043	656	5	11	89224060	89224078	AGCAAAAATGTTTAAAGGG	1	89224191	89224211	AGGGGGAGTGTTCATTGTTAT	1	89224079	89224190	TAAAAAGAAAAGCTGTATTCACGGAAAATGACCTCTTCCCTCTTCCTCCACATCTCTCCCATCAATGTGCAGAAAAATTCTCATGCATTTGGGGGACAGGCGAGGGGGTGGG	89224003	89224160	190.1	+		best_mip	agggggagtgttcattgttatCTTCAGCTTCCCGATATCCGACGGTAGTGTagcaaaaatgtttaaaggg
IL1_NOX4_MIPs_044	657	5	11	89224104	89224121	AGAGGGAAGAGGTCATTT	2	89223970	89223991	CATTTTGTACGGCAGGGGATAG	1	89223992	89224103	TCCGTGAATACAGCTTTTCTTTTTACCCTTTAAACATTTTTGCTCCCTTTGTTCTTTTCCCAGATTACTTCTGTTTGCTTGGGGTATGGTGATGTCATTAATTTCTTAATCT	89224003	89224160	103.2	-		best_mip	cattttgtacggcaggggatagCTTCAGCTTCCCGATATCCGACGGTAGTGTagagggaagaggtcattt
IL1_NOX4_MIPs_045	658	5	11	89224256	89224275	AAAACTTCCACTTCCAGCTT	1	89224388	89224407	GAGCCAGCTCCTCCAGGACA	1	89224276	89224387	CCCACCCGTGCACGCTCAGAGAATGAATCAAAATCACTGCAGGACAGAGAGAACGCAAGGAGAGCCTAGCCCGCCATCCTACCAGGCAGAGGTGTTTAACCCCTTCGTTGGC	89224318	89224434	72.1	+		best_mip	gagccagctcctccaggacaCTTCAGCTTCCCGATATCCGACGGTAGTGTaaaacttccacttccagctt
IL1_NOX4_MIPs_046	659	-1	11	89224499	89224517	CTCAGCGGCCCGGCAGGCC	1	89224366	89224386	CCAACGAAGGGGTTAAACACC	1	89224387	89224498	GCACAACTGTAACCGCTGCCCCGGCCGCCGCCCGCTCCTTCTCGGTCCGGCGGGCACAGAGCGCAGCGCGGCGGGGCCGGCGGCATGGCTGTGTCCTGGAGGAGCTGGCTCG	89224318	89224434	183.2	-		best_mip	ccaacgaaggggttaaacaccCTTCAGCTTCCCGATATCCGACGGTAGTGTctcagcggcccggcaggcc
IL1_CASP1_MIPs_001	660	5	11	104897041	104897056	GCATCTGCGCTCTACC	2	104897169	104897192	ACAAATATAGCAAAATAAGTGACA	3	104897057	104897168	ATCTGGCTGCTCAAATGAAAATCGAACCTAAAAGAGTAAGGAAAGTCTGTAGCCCTTTTTTTTGCTGAGTTTTTTTTTTCAAGAATTTCTTGAGTTATGCCAAAAAACTACA	104896965	104897103	206.1	+		best_mip	acaaatatagcaaaataagtgacaCTTCAGCTTCCCGATATCCGACGGTAGTGTgcatctgcgctctacc
IL1_CASP1_MIPs_002	661	5	11	104897073	104897091	TCTTTTAGGTTCGATTTTC	1	104896940	104896960	GTGGGCAGGTACATGTGTATG	1	104896961	104897072	ATTTGAGCAGCCAGATGGTAGAGCGCAGATGCCCACCACTGAAAGAGTGACTTTGACAAGATGTTTCTACCTCTTCCCAGGACATTAAAATAAGGAAACTGTATGAATGTCT	104896965	104897103	110.2	-		best_mip	gtgggcaggtacatgtgtatgCTTCAGCTTCCCGATATCCGACGGTAGTGTtcttttaggttcgattttc
IL1_CASP1_MIPs_003	662	5	11	104897518	104897535	AGCCAAGCATTCAGGGAA	3	104897648	104897669	CCCATTGTGGGATGTCTCCAAG	1	104897536	104897647	GTAGAGTGAAAATAGCATCCACTAGCATCTTACCTTGCGGAAAATTTCCTCCACATCACAGGAACAGGCATATTCTTGCATATGTTCAATGAGTCTTCCAATAAAAACAGAG	104897537	104897740	113.1	+		best_mip	cccattgtgggatgtctccaagCTTCAGCTTCCCGATATCCGACGGTAGTGTagccaagcattcagggaa
IL1_CASP1_MIPs_004	663	5	11	104897727	104897745	ACTAGGGTTTCTTCTCTTT	1	104897594	104897614	GCAAGAATATGCCTGTTCCTG	3	104897615	104897726	CTTCAGGCAAGAGCCAGTCTTGAGATTTGAAATGTGCTTTATCCATAGATAATGTTTCTTGGAGACATCCCACAATGGGCTCTGTTTTTATTGGAAGACTCATTGAACATAT	104897537	104897740	192.2	-		best_mip	gcaagaatatgcctgttcctgCTTCAGCTTCCCGATATCCGACGGTAGTGTactagggtttcttctcttt
IL1_CASP1_MIPs_005	664	5	11	104899748	104899766	AGCTTGAGTTGGTCTTGAG	1	104899879	104899899	ATCCTTCTCTATGTGGGCTTT	2	104899767	104899878	TTGTTAATCACCACCTCTAGTGGGTTATTGTCACTTTTTCTATTGATAGCCCCAACAAAGATGTCCTGTGTAGAAACCTGTTACCTGGTGTGGAAGAGCAGAAAGCGATAAA	104899831	104900014	50.1	+		best_mip	atccttctctatgtgggctttCTTCAGCTTCCCGATATCCGACGGTAGTGTagcttgagttggtcttgag
IL1_CASP1_MIPs_006	665	5	11	104899919	104899936	AACTCTTCTGTAGTTGGT	1	104900049	104900070	CCTCCTAGCCTCTGTTCAATGA	1	104899937	104900048	AAAGATAGGTTTCCAGAAACTCCTACTGAATCTTTAAACCACACCACACCAGGGCTGTCTGGAAAGACACAGTTTGATTTGTTACTACTACCAATGGCTGAGAAGATGTTTT	104899831	104900014	220.1	+		best_mip	cctcctagcctctgttcaatgaCTTCAGCTTCCCGATATCCGACGGTAGTGTaactcttctgtagttggt
IL1_CASP1_MIPs_007	666	5	11	104899972	104899989	CCTGGTGTGGTGTGGTTT	2	104899838	104899859	CCACACCAGGTAACAGGTTTCT	1	104899860	104899971	AAAGATTCAGTAGGAGTTTCTGGAAACCTATCTTTACCAACTACAGAAGAGTTTGAGGATGATGCTATTAAGAAAGCCCACATAGAGAAGGATTTTATCGCTTTCTGCTCTT	104899831	104900014	143.2	-		best_mip	ccacaccaggtaacaggtttctCTTCAGCTTCCCGATATCCGACGGTAGTGTcctggtgtggtgtggttt
IL1_CASP1_MIPs_008	667	5	11	104900367	104900384	TGTTCTCAAAGGCATCAG	2	104900497	104900518	GGACTTGCTCAGAGTGTTTCTT	1	104900385	104900496	CACTCACCACCACGGCAGGCCTGGATGATGATCACCTTCGGTTTGTCCTTCAAACTTGGGCAGTTCTTGGTATTCAACATGTTAAAGATTGCATTGAGTTGTAGTATATCTG	104900372	104900646	127.1	+		best_mip	ggacttgctcagagtgtttcttCTTCAGCTTCCCGATATCCGACGGTAGTGTtgttctcaaaggcatcag
IL1_CASP1_MIPs_009	668	5	11	104900417	104900432	GGACAAACCGAAGGTG	1	104900281	104900304	GTCTTTTAATGTCAAAGAACACAT	1	104900305	104900416	ATCATCATCCAGGCCTGCCGTGGTGGTGAGTGCTGATGCCTTTGAGAACACCAGACAATCAAATACTATCCTACTCTGTATGCATCCAAGAATTTTTGGTTTCTTTTGGTTT	104900372	104900646	47.2	-		best_mip	gtcttttaatgtcaaagaacacatCTTCAGCTTCCCGATATCCGACGGTAGTGTggacaaaccgaaggtg
IL1_CASP1_MIPs_010	669	5	11	104900581	104900596	TGTGCTCTGGGCGGTG	3	104900709	104900732	GAGTTTCTTAAGGAATTCCGTGAC	1	104900597	104900708	TGCAAATGCCTCCAGCTCTGTAGTCATGTCCTGAAAGACACCATATCACTGATTTTCGACTATGTAATTAACTATCATGGTACCTTGGAAAGTCAATAAATAAATACTTAAG	104900372	104900646	339.1	+		best_mip	gagtttcttaaggaattccgtgacCTTCAGCTTCCCGATATCCGACGGTAGTGTtgtgctctgggcggtg
IL1_CASP1_MIPs_011	670	5	11	104900598	104900613	AGCTGGAGGCATTTGC	7	104900462	104900485	CAACTCAATGCAATCTTTAACATG	1	104900486	104900597	ACACCGCCCAGAGCACAAGACCTCTGACAGCACGTTCCTGGTGTTCATGTCTCATGGTATTCGGGAAGGCATTTGTGGGAAGAAACACTCTGAGCAAGTCCCAGATATACTA	104900372	104900646	228.2	-		best_mip	caactcaatgcaatctttaacatgCTTCAGCTTCCCGATATCCGACGGTAGTGTagctggaggcatttgc
IL1_CASP1_MIPs_012	671	5	11	104900961	104900979	AGAGATTACATTTCTTGGT	1	104901092	104901112	ACCCCAGATTTTGTAGCAGCA	2	104900980	104901091	CTTACAACCAAGCTTTCTAATATTATTCAGTTATACGAAGGGCATAACCATTGTTTCTGTTGTATAATAGAACTTACCGAAGCAGTGAGATTTTTTTTCACATCTACGCTGT	104901037	104901251	57.1	+		best_mip	accccagattttgtagcagcaCTTCAGCTTCCCGATATCCGACGGTAGTGTagagattacatttcttggt
IL1_CASP1_MIPs_013	672	5	11	104901177	104901195	GCAGATAATGAGAGCAAGA	1	104901308	104901328	CCCTTCCTTAGTCCTATCAAG	1	104901196	104901307	CGTGTGCGGCTTGACTTGTCCATTATTGGATAAATCTGTAGGAAATGCAATTTGAATGAACAGCCTTGTTCTTTCCAATTAAATATTTCCCTTCCTGGTTTATGACAGCTTC	104901037	104901251	273.1	+		best_mip	cccttccttagtcctatcaagCTTCAGCTTCCCGATATCCGACGGTAGTGTgcagataatgagagcaaga
IL1_CASP1_MIPs_014	673	5	11	104901203	104901220	TAATGGACAAGTCAAGCC	1	104901069	104901090	CAGCGTAGATGTGAAAAAAAAT	1	104901091	104901202	GCACACGTCTTGCTCTCATTATCTGCAATGAAGAATTTGACAGTATTCCTAGAAGAACTGGAGCTGAGGTTGACATCACAGGCATGACAATGCTGCTACAAAATCTGGGGTA	104901037	104901251	168.2	-		best_mip	cagcgtagatgtgaaaaaaaatCTTCAGCTTCCCGATATCCGACGGTAGTGTtaatggacaagtcaagcc
IL1_CASP1_MIPs_015	674	5	11	104901760	104901778	TGTAAGGGGAGCAGAAGTA	1	104901891	104901911	CCTCTGCCGACTTTTGTTTCC	1	104901779	104901890	TGATTCTCCAGAACTGCTCAATGAGGTTGGCTCTAAGAATAAGCCACTGCATTTCAGAACTGCCTGAAGTGTTTCTTTCACCCCACTCTATCCTTGGGTTCTGAGCATGGCA	104901836	104902027	57.1	+		best_mip	cctctgccgacttttgtttccCTTCAGCTTCCCGATATCCGACGGTAGTGTtgtaaggggagcagaagta
IL1_CASP1_MIPs_016	675	5	11	104901981	104901997	CTGGGTTGTCCTGCACT	5	104902110	104902132	ACTCTGAGGAGGACAATCCTGAT	1	104901998	104902109	GCCTGAGGAGCTGCAAGAGACAAAGAACATCATGAACAGTGGCATCCCTGTTTGTTCCACTTTGTGTTTGTTACAGCCTCACCTATGGATGAAGCCACAGAAGAGGAAATGC	104901836	104902027	276.1	+		best_mip	actctgaggaggacaatcctgatCTTCAGCTTCCCGATATCCGACGGTAGTGTctgggttgtcctgcact
IL1_CASP1_MIPs_017	676	5	11	104902001	104902018	GTCTCTTGCAGCTCCTCA	1	104901867	104901888	CCATGCTCAGAACCCAAGGATA	1	104901889	104902000	GGCAGTGCAGGACAACCCAGCTATGCCCACATCCTCAGGCTCAGAAGGGAATGTCAAGCTTTGCTCCCTAGAAGAAGCTCAAAGGATATGGAAACAAAAGTCGGCAGAGGTG	104901836	104902027	167.2	-		best_mip	ccatgctcagaacccaaggataCTTCAGCTTCCCGATATCCGACGGTAGTGTgtctcttgcagctcctca
IL1_CASP1_MIPs_018	677	3	11	104903651	104903670	CAGAATAGATTACAAAAAGA	3	104903783	104903802	AGCATTACCTGGAAAGGAAG	1	104903671	104903782	AAATTATATGACCAATCTATGAGAATTCTCCATAGCCCATTTACCCACGTTTGATCCTACAAAATTAATGTCAAGGAAGATGTGGGTCAAAGAATGCTCTTCCTTTAAAAAC	104903771	104903873	14.1	+		best_mip	agcattacctggaaaggaagCTTCAGCTTCCCGATATCCGACGGTAGTGTcagaatagattacaaaaaga
IL1_CASP1_MIPs_019	678	5	11	104903886	104903904	GTTTTCCAGAGATGATAAG	4	104903753	104903773	GGAAGAGCATTCTTTGACCCA	1	104903774	104903885	TGACTACTTCAATACCCTTTATCTTTTCATAGATCAAACATCTGGAAATTACCTTAATATGCAAGACTCTCAAGGAGTACTTTCTTCCTTTCCAGGTAATGCTGTTTTTAAA	104903771	104903873	117.2	-		best_mip	ggaagagcattctttgacccaCTTCAGCTTCCCGATATCCGACGGTAGTGTgttttccagagatgataag
IL1_CASP1_MIPs_020	679	5	11	104904973	104904991	TCTTCACAAATGTATGTGA	4	104905104	104905124	CAGCACCCTTGTCTGTAATAA	2	104904992	104905103	TGCAAATTTGGCATGCCTGTGCCCCTTTCGGAATAACGGAGTCAATCAAAGCTCGGGTCTTATCCATAACTGTAGCATTTTCACGTTTTACTTTCTCCATCTCTTCCTTGTT	104904915	104905221	191.1	+		best_mip	cagcacccttgtctgtaataaCTTCAGCTTCCCGATATCCGACGGTAGTGTtcttcacaaatgtatgtga
IL1_CASP1_MIPs_021	680	5	11	104905023	104905041	TTTGATTGACTCCGTTATT	2	104904890	104904910	AGTTCACCTAGGGCCTGTCTT	2	104904911	104905022	CCGAAAGGGGCACAGGCATGCCAAATTTGCATCACATACATTTGTGAAGAAGACAGTTACCTGGCAGGGACGCTGGGACTCTCAGCAGGTAAGGGTCAGTGACTTACACTCA	104904915	104905221	110.2	-		best_mip	agttcacctagggcctgtcttCTTCAGCTTCCCGATATCCGACGGTAGTGTtttgattgactccgttatt
IL1_CASP1_MIPs_022	681	5	11	104905192	104905207	AGGACCTTGTCGGTTT	0	104905320	104905343	GGGTAATCCCTCTTCTTACTGTAT	2	104905208	104905319	AGAGCACAAGGATTTCTCACATCATGAAAACAGCCTCATATTCCTCTCATGTAATCAACAGAAAGTGACCTCATTTAGATTTCATCAGTGAAATGTCCCCCTCCTCACAGTT	104904915	104905221	407.1	+	snp:104905203:12:G/T		gggtaatccctcttcttactgtatCTTCAGCTTCCCGATATCCGACGGTAGTGTaggaccttgtcggttt
IL1_CASP1_MIPs_023	682	5	11	104905192	104905207	AGGACCTTGTCTGTTT	0	104905320	104905343	GGGTAATCCCTCTTCTTACTGTAT	2	104905208	104905319	AGAGCACAAGGATTTCTCACATCATGAAAACAGCCTCATATTCCTCTCATGTAATCAACAGAAAGTGACCTCATTTAGATTTCATCAGTGAAATGTCCCCCTCCTCACAGTT	104904915	104905221	407.2	+	snp:104905203:12:G/T		gggtaatccctcttcttactgtatCTTCAGCTTCCCGATATCCGACGGTAGTGTaggaccttgtctgttt
IL1_CASP1_MIPs_024	683	3	11	104905212	104905229	ATGTGAGAAATCCTTGTG	3	104905078	104905099	AGGAAGAGATGGAGAAAGTAAA	2	104905100	104905211	CTCTAAACAGACAAGGTCCTGAAGGAGAAGAGAAAGCTGTTTATCCGTTCCATGGGTGAAGGTACAATAAATGGCTTACTGGATGAATTATTACAGACAAGGGTGCTGAACA	104904915	104905221	299.2	-		best_mip	aggaagagatggagaaagtaaaCTTCAGCTTCCCGATATCCGACGGTAGTGTatgtgagaaatccttgtg
IL1_CASP1_MIPs_025	684	5	11	104905754	104905772	ATTATGGCTTCCAGAAGAG	2	104905885	104905905	GCTTCGCCTTCCTTTTTGGCA	1	104905773	104905884	CCAGCCCCTTCCAAAACTCTTTCTTCCCAGGGACCTGTTCTTGGAACAGTAAAAGACTCACCGGCCATGGCTTTTCTCTCCTCCCTTCTTGTGTGACTGAAACTGAAAGTAT	104905814	104905860	73.1	+		best_mip	gcttcgccttcctttttggcaCTTCAGCTTCCCGATATCCGACGGTAGTGTattatggcttccagaagag
IL1_CASP1_MIPs_026	685	5	11	104905974	104905993	GGCTACAGTTCTGATTCTTT	2	104905842	104905861	AGAAGGGAGGAGAGAAAAGC	3	104905862	104905973	AATGGGAAGAAAAATAAAGACATGCATATGCATGCACAGTGAGTATTTCCCAATACATGTACAGGCCCTGCCAAAAAGGAAGGCGAAGCATACTTTCAGTTTCAGTCACACA	104905814	104905860	162.2	-		best_mip	agaagggaggagagaaaagcCTTCAGCTTCCCGATATCCGACGGTAGTGTggctacagttctgattcttt
IL1_IL18_MIPs_001	686	5	11	112014333	112014352	GAACAGTGAACATTATAGAT	1	112014465	112014484	CATGTCCTGGGACACTTCTC	1	112014353	112014464	CTATCCCCCAATTCATCCTCTTTTTTCAAAATGAGTTTAAAAAGGTCTCTCTCTTTTTCACAAGCTAGAAAGTATCCTTCGTATGATGAAGATTCAAATTGCATCTTATTAT	112014299	112014560	168.1	+		best_mip	catgtcctgggacacttctcCTTCAGCTTCCCGATATCCGACGGTAGTGTgaacagtgaacattatagat
IL1_IL18_MIPs_002	687	5	11	112014361	112014380	TGAAAAAAGAGGATGAATTG	1	112014229	112014248	CAGATCACCAGAGGTCAGGT	4	112014249	112014360	GGGGATAGATCTATAATGTTCACTGTTCAAAACGAAGACTAGCTATTAAAATTTCATGCCGGGCGCAGTGGCTCACGCCTGTAATCCCAGCCCTTTGGGAGGCTGAGGCGGG	112014299	112014560	64.2	-		best_mip	cagatcaccagaggtcaggtCTTCAGCTTCCCGATATCCGACGGTAGTGTtgaaaaaagaggatgaattg
IL1_IL18_MIPs_003	688	-1	11	112014510	112014525	TATCCTTGATGTTATC	3	112014638	112014661	GTTTTGCTTCTCAAGAGTTACATA	1	112014526	112014637	AGGAGGATTCATTTCCTATAGAGAAAAAAACATTACCTAATTATTTCAGGACATGAACAATTTGAATATATGAAGTTTGTTTTGAAGTATATTACCAAACAGAACAAAAGTA	112014299	112014560	341.1	+		best_mip	gttttgcttctcaagagttacataCTTCAGCTTCCCGATATCCGACGGTAGTGTtatccttgatgttatc
IL1_IL18_MIPs_004	689	3	11	112014530	112014548	CTCTATAGGAAATGAATCC	1	112014397	112014417	GCTTGTGAAAAAGAGAGAGAC	1	112014418	112014529	TCCTGATAACATCAAGGATACAAAAAGTGACATCATATTCTTTCAGAGAAGTGTCCCAGGACATGATAATAAGATGCAATTTGAATCTTCATCATACGAAGGATACTTTCTA	112014299	112014560	233.2	-		best_mip	gcttgtgaaaaagagagagacCTTCAGCTTCCCGATATCCGACGGTAGTGTctctataggaaatgaatcc
IL1_IL18_MIPs_005	690	5	11	112019389	112019406	AGTTACAGCCATACCTCT	1	112019519	112019540	GCGGAAATTTAACCAAAGGATA	1	112019407	112019518	AGGCTGGCTATCTTTATACATACTTATAATAAATATGGTCCGGGGTGCATTATCTGAAATAAATATAATAAATGAGAACTCTAGTTAGAAGAATTCTTGCACAGGAACATTT	112019304	112019484	217.1	+		best_mip	gcggaaatttaaccaaaggataCTTCAGCTTCCCGATATCCGACGGTAGTGTagttacagccatacctct
IL1_IL18_MIPs_006	691	-1	11	112019413	112019432	TAAGTATGTATAAAGATAGC	1	112019281	112019300	CAATCATGTTAATATAATTA	1	112019301	112019412	CAGCCTAGAGGTATGGCTGTAACTATCTCTGTGAAGTGTGAGAAAATTTCAACTCTCTCCTGTGAGAACAAAATTATTTCCTTTAAGGTAAGACTGAGCCTTACTTTGTTTT	112019304	112019484	111.2	-		best_mip	caatcatgttaatataattaCTTCAGCTTCCCGATATCCGACGGTAGTGTtaagtatgtataaagatagc
IL1_IL18_MIPs_007	692	5	11	112020763	112020780	TCATTTCTATGTTTGCGA	1	112020893	112020914	GATTCAAGCTTGCCAAAGTAAT	1	112020781	112020892	ATTAAAAAAAATACCTCTACAGTCAGAATCAGTCATATCTTCAAATAGAGGCCGATTTCCTTGGTCAATGAAGAGAACTTGGTCATTCAAATTTCTTATGACTGATAATTTA	112020775	112020962	120.1	+		best_mip	gattcaagcttgccaaagtaatCTTCAGCTTCCCGATATCCGACGGTAGTGTtcatttctatgtttgcga
IL1_IL18_MIPs_008	693	5	11	112020830	112020847	TGACCAAGGAAATCGGCC	1	112020696	112020717	GCTAGTCCCAATCCTCAGATGA	1	112020718	112020829	TCTATTTGAAGATATGACTGATTCTGACTGTAGAGGTATTTTTTTTAATTCGCAAACATAGAAATGACTAGCTACTTCTTCCCATTCTGTTTTACTGCTTACATTGTTCCGT	112020775	112020962	57.2	-		best_mip	gctagtcccaatcctcagatgaCTTCAGCTTCCCGATATCCGACGGTAGTGTtgaccaaggaaatcggcc
IL1_IL18_MIPs_009	694	-1	11	112020996	112021015	TTAGAAAACTAAAATATATA	1	112020864	112020883	AGTCATAAGAAATTTGAATG	1	112020884	112020995	GCATACTTATTTGTCAATTAACAAAGAAACTATGTATTTTTAAATGAGATTTAATGTTTATTGTAGAAAACCTGGAATCAGATTACTTTGGCAAGCTTGAATCTAAATTATC	112020775	112020962	223.2	-		best_mip	agtcataagaaatttgaatgCTTCAGCTTCCCGATATCCGACGGTAGTGTttagaaaactaaaatatata
IL1_IL18_MIPs_010	695	5	11	112024375	112024392	AGATTGAATTCTGAGTCG	1	112024241	112024262	CACATCTATCTCACCATTGTCA	1	112024263	112024374	AAATACAAAATTTTACATATTCTGTTTCTCTCTTTTTCCCCCTCTTAGCTGAAGATGATGGTAAAGTAGAAATGAATTTATTTTTCTTTGCAAACTAAGTATCTGCTTGAGA	112024295	112024346	82.2	-		best_mip	cacatctatctcaccattgtcaCTTCAGCTTCCCGATATCCGACGGTAGTGTagattgaattctgagtcg
IL1_IL18_MIPs_011	696	5	11	112025732	112025749	TGCCACAAAGTTGATGCA	1	112025862	112025883	AGTGGTCAGTTAATCACCTAGT	1	112025750	112025861	ATTGTCTTCTACTGGTTCAGCAGCCATCTTTATTCCTAATGAAAGCAAAGAGCCATCTGTTAAGAGACAATGATTGTACCTTTTACTACTACTTTATACTACCTTCAAGTTC	112025666	112025796	198.1	+		best_mip	agtggtcagttaatcacctagtCTTCAGCTTCCCGATATCCGACGGTAGTGTtgccacaaagttgatgca
IL1_IL18_MIPs_012	697	5	11	112025763	112025779	AAGATGGCTGCTGAACC	3	112025628	112025650	CAATTAGAAAAGATGTTGTGAGG	1	112025651	112025762	AGTAGAAGACAATTGCATCAACTTTGTGGCAATGAAATTTATTGACAATACGCTTTACTTTATAGGTAAGGCTAATGCCATAGAACAAATACCAGGTTCAGATAAATCTATT	112025666	112025796	99.2	-		best_mip	caattagaaaagatgttgtgaggCTTCAGCTTCCCGATATCCGACGGTAGTGTaagatggctgctgaacc
IL1_IRAK4_MIPs_001	698	3	12	44161843	44161860	AAGCTTACAGATGTCATC	1	44161973	44161994	GGAAGCTGTCAGATTTTATTGA	1	44161861	44161972	TCTAAAAGTACTGTAAAATTTTAATGAGATTTTTCCATATTTTAGGAATAGAAGATGAACAAACCCATAACACCATCAACATATGTGCGCTGCCTCAATGTTGGACTAATTA	44161895	44162095	80.1	+		best_mip	ggaagctgtcagattttattgaCTTCAGCTTCCCGATATCCGACGGTAGTGTaagcttacagatgtcatc
IL1_IRAK4_MIPs_002	699	5	12	44162043	44162062	TGGTGATGATAGATACAATC	1	44162175	44162194	CCTCTCCACTATGGAGGAGA	1	44162063	44162174	AGTTTCACATAAGGTAACAGATAAAATTCTTTGTATTTTTAAATTCTTACATCACAATATGGAATGATTAATTGGTATAAGTACTGTCTAATGTGGCAGTTTAGAAAGTAAA	44161895	44162095	282.1	+		best_mip	cctctccactatggaggagaCTTCAGCTTCCCGATATCCGACGGTAGTGTtggtgatgatagatacaatc
IL1_IRAK4_MIPs_003	700	5	12	44162068	44162087	TTTATCTGTTACCTTATGTG	1	44161936	44161955	AGGCAGCGCACATATGTTGA	1	44161956	44162067	AAACTGATTGTATCTATCATCACCAGATGGTTTTTTAATAGCTACAGCTAACTTCTTCCATCCTTCTTGAGGATCAATAAAATCTGACAGCTTCCTAATTAGTCCAACATTG	44161895	44162095	175.2	-		best_mip	aggcagcgcacatatgttgaCTTCAGCTTCCCGATATCCGACGGTAGTGTtttatctgttaccttatgtg
IL1_IRAK4_MIPs_004	701	5	12	44164961	44164978	TTGCAGCACAAAATGGAC	6	44165091	44165112	CAAATTGCACAGTTGGTGATCT	1	44164979	44165090	TAAGACAATAGACTAATTTTGTTTCTTTGTTACTTACTTTTAAGGAGATTTGAAGCATTACTTCAAACTGGAAAAAGTCCCACTTCTGAATTACTGTTTGACTGGGGCACCA	44164992	44165193	101.1	+		best_mip	caaattgcacagttggtgatctCTTCAGCTTCCCGATATCCGACGGTAGTGTttgcagcacaaaatggac
IL1_IRAK4_MIPs_005	702	5	12	44165202	44165219	CCATTTGTCTTTCCACCC	2	44165068	44165089	GGTGCCCCAGTCAAACAGTAAT	1	44165090	44165201	TAATTGTGGACACCCTGGTCACAATCAGTTTACCTGGGAGCAAAAGACTCGCAGGAGCAAAAAATTCATTTTGGATCAAAAGATCCACAAGATCACCAACTGTGCAATTTGT	44164992	44165193	212.2	-		best_mip	ggtgccccagtcaaacagtaatCTTCAGCTTCCCGATATCCGACGGTAGTGTccatttgtctttccaccc
IL1_IRAK4_MIPs_006	703	5	12	44165941	44165959	TTTCTTACTGAAAAACCAC	1	44166072	44166092	ACATTGATGACACCTGTGCAG	1	44165960	44166071	TTGTATCTTACTTCATTTGTTAGATGCTGTTCCCAAAACTGCTAATACACTACCTTCTAAAGAAGCTATAACAGTTCAGCAAAAACAGATGCCTTTCTGTGACAAAGACAGG	44165961	44166187	113.1	+		best_mip	acattgatgacacctgtgcagCTTCAGCTTCCCGATATCCGACGGTAGTGTtttcttactgaaaaaccac
IL1_IRAK4_MIPs_007	704	5	12	44166149	44166167	AGAAGTTAGTGATACACGT	1	44166280	44166300	GCTCTTTTGTGAGTTGTTTCC	1	44166168	44166279	AAGTAACATTTTCAGTGCTTTCCACTAGGGATTTGTCATTAAGACTACCAGTGCTTTAAAAGAAAGCTCTTGCTCTTTTGTTTGTGCAGCAATCACAGGCACACTGGCAATA	44165961	44166187	321.1	+		best_mip	gctcttttgtgagttgtttccCTTCAGCTTCCCGATATCCGACGGTAGTGTagaagttagtgatacacgt
IL1_IRAK4_MIPs_008	705	5	12	44166181	44166198	TCCCTAGTGGAAAGCACT	1	44166047	44166068	GTCTTTGTCACAGAAAGGCATC	1	44166069	44166180	GAAAATGTTACTTACGTGTATCACTAACTTCTAAACTTTTATTTTCTGGACTTGAGGAGTCAGGTGGCATATAGCTTTGTTCAAGATTCTGCACAGGTGTCATCAATGTCCT	44165961	44166187	222.2	-		best_mip	gtctttgtcacagaaaggcatcCTTCAGCTTCCCGATATCCGACGGTAGTGTtccctagtggaaagcact
IL1_IRAK4_MIPs_009	706	-1	12	44166658	44166677	TATAATTATTAAAACGAATT	1	44166790	44166809	GTAATAAAATGGGAGAGGGA	1	44166678	44166789	TTTAAAATTTAAGCATGTTTTTCTTATTTTGACATAGGTTTTCACAGTTTTTCATTTTATGAATTGAAGAATGTCACAAATAACTTTGATGAACGACCCATTTCTGTTGGTG	44166694	44166897	98.1	+		best_mip	gtaataaaatgggagagggaCTTCAGCTTCCCGATATCCGACGGTAGTGTtataattattaaaacgaatt
IL1_IRAK4_MIPs_010	707	-1	12	44166846	44166862	ACAACTGTGGCAGTGAA	2	44166975	44166997	GTATTTTCTTTAAATAAACATCA	1	44166863	44166974	GAAGCTTGCAGCAGTAAGTTATATTTTCAGGAATAAAAAGAAAGAGTTGCTTCATAGTGTGCCCTATAATAGGTTTTAAAGTTAATCTTTAGGAAATACATTATTTCAGTAT	44166694	44166897	283.1	+		best_mip	gtattttctttaaataaacatcaCTTCAGCTTCCCGATATCCGACGGTAGTGTacaactgtggcagtgaa
IL1_IRAK4_MIPs_011	708	3	12	44166865	44166880	CTTACTGCTGCAAGCT	4	44166729	44166752	GACATTCTTCAATTCATAAAATGA	1	44166753	44166864	TCTTCACTGCCACAGTTGTGTTATTTACGTAGCCTTTATATACAACTCCAAATCCTCCCTCTCCCATTTTATTACCACCAACAGAAATGGGTCGTTCATCAAAGTTATTTGT	44166694	44166897	173.2	-		best_mip	gacattcttcaattcataaaatgaCTTCAGCTTCCCGATATCCGACGGTAGTGTcttactgctgcaagct
IL1_IRAK4_MIPs_012	709	5	12	44167680	44167695	GGAGATGAGCCAGCTG	2	44167808	44167831	ATCAAGAAATAAAAGTAATGGCAA	1	44167696	44167807	ATCTCTTGATCCCTCTGAGCATTAGGAACCTTAGAATTGTGTAGTATTACATTGTATATTTTATTTTTTCAGATGGTTGACATTACTACTGAAGAACTGAAACAGCAGTTTG	44167747	44167852	63.1	+		best_mip	atcaagaaataaaagtaatggcaaCTTCAGCTTCCCGATATCCGACGGTAGTGTggagatgagccagctg
IL1_IRAK4_MIPs_013	710	5	12	44167918	44167936	ATGTGCAAACATCACTAGT	1	44167785	44167805	AACTGCTGTTTCAGTTCTTCA	1	44167806	44167917	TCATGGCATACTCTAGAGTGAACCAGGTTCTTTACTCCTTGTCTTTTTTCTTTCCACTACACCGCACTGCCAGATTAAGACTTACTTTGCCATTACTTTTATTTCTTGATCA	44167747	44167852	173.2	-		best_mip	aactgctgtttcagttcttcaCTTCAGCTTCCCGATATCCGACGGTAGTGTatgtgcaaacatcactagt
IL1_IRAK4_MIPs_014	711	5	12	44171432	44171449	GGTGTCAACATGAAAACT	1	44171562	44171583	CATCAGATTGTTTGGCTTTTTG	1	44171450	44171561	TAGTAGAACTACTTGGTTTCTCAAGTGATGGAGATGACCTCTGCTTAGTATATGTTTACATGCCTAATGGTTCATTGCTAGACAGACTCTCTTGCTTGGTAAGCTATTTGTT	44171413	44171567	151.1	+		best_mip	catcagattgtttggctttttgCTTCAGCTTCCCGATATCCGACGGTAGTGTggtgtcaacatgaaaact
IL1_IRAK4_MIPs_015	712	-1	12	44171462	44171477	TCACTTGAGAAACCAA	4	44171326	44171349	GAAAAAAAGAGCAAAAAAATAGTA	1	44171350	44171461	GTAGTTCTACTAAGTTTTCATGTTGACACCTGTGACAAATAATTTTTCATGCAAAATTATTATAATAAATATATATTCAGCTATAGGTTGGAAGTTATTCAAAGTTTTAATA	44171413	44171567	51.2	-		best_mip	gaaaaaaagagcaaaaaaatagtaCTTCAGCTTCCCGATATCCGACGGTAGTGTtcacttgagaaaccaa
IL1_IRAK4_MIPs_016	713	3	12	44171673	44171691	TTGTTGACATATCAACTGT	2	44171540	44171560	ACAAATAGCTTACCAAGCAAG	1	44171561	44171672	ATAATTTTCATAGAGCAGGAAAAATATGAAAGTGAATTTGGTTTAAATAATCCAGTAACAAAATGAATATTAATATTCCAGCATATAAACAAAAAGCCAAACAATCTGATGA	44171413	44171567	262.2	-		best_mip	acaaatagcttaccaagcaagCTTCAGCTTCCCGATATCCGACGGTAGTGTttgttgacatatcaactgt
IL1_IRAK4_MIPs_017	714	-1	12	44171951	44171968	TTTATTATTCTTTCTCAT	2	44172081	44172102	ATCATATTCATAGAGATATTAA	1	44171969	44172080	TTTTAATTTGGTTTATTTCTTTATAAGGATGGTACTCCACCACTTTCTTGGCACATGAGATGCAAGATTGCTCAGGGTGCAGCTAATGGCATCAATTTTCTACATGAAAATC	44171976	44172126	107.1	+		best_mip	atcatattcatagagatattaaCTTCAGCTTCCCGATATCCGACGGTAGTGTtttattattctttctcat
IL1_IRAK4_MIPs_018	715	5	12	44172180	44172198	TAGGTTAAGACCTGCATAT	1	44172047	44172067	AAAATTGATGCCATTAGCTGC	1	44172068	44172179	GAATCGTGAATAGAGTGACAGCAAATTATTCTTTAAAGACAGCTTTCCAAAAACTTTTAAACAGTAGCATTTACCTTTTAATATCTCTATGAATATGATGATTTTCATGTAG	44171976	44172126	206.2	-		best_mip	aaaattgatgccattagctgcCTTCAGCTTCCCGATATCCGACGGTAGTGTtaggttaagacctgcatat
IL1_IRAK4_MIPs_019	716	3	12	44175994	44176012	TGCATGTATGCATATACAT	2	44176125	44176145	GGATGAAGCTTTTACTGCTAA	1	44176013	44176124	ATATACATGCATACATACGTACATCTAGCTAAGGAACTGTTTGACTTTTTTGGGGTGGGAAAAACATTTTTTTCTTCAAACTTTACATTTTTTTCAGTGCAAATATCTTACT	44176088	44176316	39.1	+		best_mip	ggatgaagcttttactgctaaCTTCAGCTTCCCGATATCCGACGGTAGTGTtgcatgtatgcatatacat
IL1_IRAK4_MIPs_020	717	3	12	44176165	44176180	GCACGGGCTTCTGAGA	2	44176293	44176316	GGTAAGTTCCGTATACATAATTAT	1	44176181	44176292	AGTTTGCCCAGACAGTCATGACTAGCAGAATTGTGGGAACAACAGCTTATATGGCACCAGAAGCTTTGCGTGGAGAAATAACACCCAAATCTGATATTTACAGCTTTGGTGT	44176088	44176316	207.1	+		best_mip	ggtaagttccgtatacataattatCTTCAGCTTCCCGATATCCGACGGTAGTGTgcacgggcttctgaga
IL1_IRAK4_MIPs_021	718	5	12	44176236	44176251	ACGCAAAGCTTCTGGT	3	44176100	44176123	GTAAGATATTTGCACTGAAAAAAA	1	44176124	44176235	GCCATATAAGCTGTTGTTCCCACAATTCTGCTAGTCATGACTGTCTGGGCAAACTTCTCAGAAGCCCGTGCAAGGCCAAAGTCAGATATTTTAGCAGTAAAAGCTTCATCCA	44176088	44176316	150.2	-		best_mip	gtaagatatttgcactgaaaaaaaCTTCAGCTTCCCGATATCCGACGGTAGTGTacgcaaagcttctggt
IL1_IRAK4_MIPs_022	719	-1	12	44176404	44176420	TTAATGTGAAAAACTTA	2	44176269	44176291	CACCAAAGCTGTAAATATCAGAT	1	44176292	44176403	TATTGTTACATAAGAGAGATAAACAAGATGGGTGTATTAAATAATATTCTCTTCATTTTCACAATTATAGCAGAATGATTATTTTTAATAATTATGTATACGGAACTTACCA	44176088	44176316	318.2	-		best_mip	caccaaagctgtaaatatcagatCTTCAGCTTCCCGATATCCGACGGTAGTGTttaatgtgaaaaactta
IL1_IRAK4_MIPs_023	720	5	12	44177486	44177502	GGACTTCCAGCTGTGGA	1	44177615	44177637	CATTTTCTATTGGCAATCTTTCC	1	44177503	44177614	TGAACACCGTGAACCTCAGTTATTGGTAAATGAAATATTCATTTTCCTCAATCCTTTTTTCTCTGCTTTTGTAGTCTAAATTTATATGGATAAATTTGACATCTAAAAATAA	44177445	44177547	172.1	+		best_mip	cattttctattggcaatctttccCTTCAGCTTCCCGATATCCGACGGTAGTGTggacttccagctgtgga
IL1_IRAK4_MIPs_024	721	5	12	44177545	44177563	GAAAAAAGGATTGAGGAAA	2	44177412	44177432	CACAAGATAGGCTGGGCACAG	1	44177433	44177544	ATGAATATTTCATTTACCAATAACTGAGGTTCACGGTGTTCATCCACAGCTGGAAGTCCAGTTATTATTTCTAGTAAAACCTATGAAGACAAAAAAAATCATTAATATAATA	44177445	44177547	102.2	-		best_mip	cacaagataggctgggcacagCTTCAGCTTCCCGATATCCGACGGTAGTGTgaaaaaaggattgaggaaa
IL1_IRAK4_MIPs_025	722	-1	12	44180143	44180161	TATTCTATTTTCTTTCACT	2	44180274	44180294	GCTGATTCCACTTCAGTTGAA	1	44180162	44180273	ATGATTTGAAGCTCTTAAAGTTTTAACACTCATTTTAAAGCTAGATATTAAAGAAGAAATTGAAGATGAAGAAAAGACAATTGAAGATTATATTGATAAAAAGATGAATGAT	44180176	44180380	100.1	+		best_mip	gctgattccacttcagttgaaCTTCAGCTTCCCGATATCCGACGGTAGTGTtattctattttctttcact
IL1_IRAK4_MIPs_026	723	3	12	44180175	44180194	ATGAGTGTTAAAACTTTAAG	1	44180043	44180062	GAATTGAAGACCCAGCCTGG	1	44180063	44180174	AGCTTCAAATCATAGTGAAAGAAAATAGAATATATATTTTAATTATTTAAATTAATCTACTTTGTAATAACATGTGCTCTCATTTTACTATCTTATCTTAAAACCTTATTAA	44180176	44180380	1.2	-		best_mip	gaattgaagacccagcctggCTTCAGCTTCCCGATATCCGACGGTAGTGTatgagtgttaaaactttaag
IL1_IRAK4_MIPs_027	724	-1	12	44180384	44180399	ACCCCTTTCACTTTTT	6	44180248	44180271	CATTCATCTTTTTATCAATATAAT	1	44180272	44180383	AAATAAGTATAAAAAATGCATACCTTCTTAATGTCTGGTCTCTTATTTTTCTTTTCATGCAGACATTGACTAGCAACAGAGTACATAGCTTCAACTGAAGTGGAATCAGCAT	44180176	44180380	210.2	-		best_mip	cattcatctttttatcaatataatCTTCAGCTTCCCGATATCCGACGGTAGTGTacccctttcacttttt
IL1_IRAK4_MIPs_028	725	5	12	44180392	44180407	AAAGGGGTGGGGTTCA	3	44180520	44180543	ACTTTATTGGAAAAGACTCTTGAC	1	44180408	44180519	TCATATTTTCCAGAGTGTATATTTTAAAGCAACTGTATAATGTGGTTCTTTTGTTTTTTTCTTTCTTTTTAAAAGGTTCAACAGCTGCTGCAAGAGATGACAGCTTCTTAAA	44180459	44180538	63.1	+		best_mip	actttattggaaaagactcttgacCTTCAGCTTCCCGATATCCGACGGTAGTGTaaaggggtggggttca
IL1_IRAK4_MIPs_029	726	5	12	44180435	44180453	ACCACATTATACAGTTGCT	1	44180302	44180322	GACATTGACTAGCAACAGAGT	1	44180323	44180434	TTAAAATATACACTCTGGAAAATATGATGAACCCCACCCCTTTCACTTTTTAAATAAGTATAAAAAATGCATACCTTCTTAATGTCTGGTCTCTTATTTTTCTTTTCATGCA	44180176	44180380	261.2	-		best_mip	gacattgactagcaacagagtCTTCAGCTTCCCGATATCCGACGGTAGTGTaccacattatacagttgct
IL1_IRAK4_MIPs_030	727	5	12	44180627	44180646	AATAACCACTGTCCTGCAAC	1	44180495	44180514	GAAGCTGTCATCTCTTGCAG	1	44180515	44180626	AGCCTATGCCTTGTTAAAGGTAAAGAAGAATATTTAGGAAAAAAATCAGTTAAAAAAATGGTTGAGATAGGTGTATATAAAAAGTCAAGAGTCTTTTCCAATAAAGTTTTAA	44180459	44180538	170.2	-	snp:44180628:19:G/T		gaagctgtcatctcttgcagCTTCAGCTTCCCGATATCCGACGGTAGTGTaataaccactgtcctgcaac
IL1_IRAK4_MIPs_031	728	5	12	44180627	44180646	AATAACCACTGTCCTGCACC	1	44180495	44180514	GAAGCTGTCATCTCTTGCAG	1	44180515	44180626	AGCCTATGCCTTGTTAAAGGTAAAGAAGAATATTTAGGAAAAAAATCAGTTAAAAAAATGGTTGAGATAGGTGTATATAAAAAGTCAAGAGTCTTTTCCAATAAAGTTTTAA	44180459	44180538	170.1	-	snp:44180628:19:G/T		gaagctgtcatctcttgcagCTTCAGCTTCCCGATATCCGACGGTAGTGTaataaccactgtcctgcacc
IL1_PYCARD_MIPs_001	729	5	16	31212972	31212989	CTTGCAGGTCCAGTTCCA	1	31213102	31213123	CACTCAACGTTTGTGACCCTCG	1	31212990	31213101	GGCTGGTGTGAAACTGAAGAGCTTCCGCATCTTGCTTGGGTTGGTGGGCTCGGCCCGCACTGCCTGGTACTGCTCATCCGTCAGGACCTTCCCGTACAGAGCATCCAGCAGC	31212886	31213186	218.1	+		best_mip	cactcaacgtttgtgaccctcgCTTCAGCTTCCCGATATCCGACGGTAGTGTcttgcaggtccagttcca
IL1_PYCARD_MIPs_002	730	5	16	31212995	31213014	GAAGCTCTTCAGTTTCACAC	1	31212863	31212882	GTCAGCCCCTGGCAATCCCA	1	31212883	31212994	CAGCCTGGAACTGGACCTGCAAGGACTTGCTCCTCCAGGCCCTAAGGGAGTCCCAGTCCTACCTGGTGGAGGACCTGGAGCGGAGCTGAGGCTCCTTCCCAGCAACACTCCG	31212886	31213186	111.2	-		best_mip	gtcagcccctggcaatcccaCTTCAGCTTCCCGATATCCGACGGTAGTGTgaagctcttcagtttcacac
IL1_PYCARD_MIPs_003	731	5	16	31213211	31213229	AACTCAAGTTCAGCAGGGA	1	31213078	31213098	GCTGGATGCTCTGTACGGGAA	1	31213099	31213210	CAGGCCCCACACCCTGGCTGCTGGCTCATGTTCTCCTCCCACCCCCAGGCCTGCACTTTATAGACCAGCACCGGGCTGCGCTTATCGCGAGGGTCACAAACGTTGAGTGGCT	31212886	31213186	327.2	-		best_mip	gctggatgctctgtacgggaaCTTCAGCTTCCCGATATCCGACGGTAGTGTaactcaagttcagcaggga
IL1_PYCARD_MIPs_004	732	3	16	31213482	31213498	GACTGAGGAGGGGCCTG	2	31213611	31213633	GAGCCTCCTTTCCGGTAGAGCAG	1	31213499	31213610	GATCCCAGCTGGCGCGGCTCCAGAGCCTGGAAGGATATGGGCCAAGTGATCCCCTTCCCTTCCCTTCCCGCCGTGGGGCCGGGGTCCCGTTGGTCGGTAGGCCAAGCGTGGG	31213448	31213544	165.1	+		best_mip	gagcctcctttccggtagagcagCTTCAGCTTCCCGATATCCGACGGTAGTGTgactgaggaggggcctg
IL1_PYCARD_MIPs_005	733	-1	16	31213504	31213523	CTCTGGAGCCGCGCCAGCTG	1	31213372	31213391	GCAGGGCAGGGCAGGCACGG	1	31213392	31213503	GGATCCAGGCCCCTCCTCAGTCGGCAGCCAAGCCAGGTGAGGCCTCCACACCCAGCCCGGCCCCACCGCACTCCTGCACAGCCTGCATCTGTGCTCCCGCAACCAGGGCAGG	31213448	31213544	58.2	-		best_mip	gcagggcagggcaggcacggCTTCAGCTTCCCGATATCCGACGGTAGTGTctctggagccgcgccagctg
IL1_PYCARD_MIPs_006	734	5	16	31213638	31213656	GTTTAGGGGTAGGAGGAAC	1	31213769	31213789	CATCTCCTGCAGGCCCATGTC	1	31213657	31213768	AGAAAGCGGAAGAGCCCGCGGGGTAAGCGCTGGTGTGGGTGGAGGGGAAAGACGGGGTGGAGGGGAACGGGGGCGGCTCACCCTGGTGCGTGGCCGCCTGCAGCTGCCCGGC	31213718	31214031	53.1	+		best_mip	catctcctgcaggcccatgtcCTTCAGCTTCCCGATATCCGACGGTAGTGTgtttaggggtaggaggaac
IL1_PYCARD_MIPs_007	735	3	16	31213812	31213827	TCGGCGCCGTAGGTCT	1	31213940	31213963	CTTGAACTTCTTGAGCTCCTCGGC	1	31213828	31213939	CCAGGTAGAAGCTGACCAGCTTGTCGGTGAGGTCCAAGGCGTCCATGGACAGCAGCGCGCCCCGCGGGATGCGCCCGTAGCCCTCGCGCAGCGGCACCGACAGCAGCTTCAG	31213718	31214031	224.1	+		best_mip	cttgaacttcttgagctcctcggcCTTCAGCTTCCCGATATCCGACGGTAGTGTtcggcgccgtaggtct
IL1_PYCARD_MIPs_008	736	3	16	31213833	31213851	ACAAGCTGGTCAGCTTCTA	1	31213700	31213720	CCCTCCACCCCGTCTTTCCCC	1	31213721	31213832	CCTGGAGACCTACGGCGCCGAGCTCACCGCTAACGTGCTGCGCGACATGGGCCTGCAGGAGATGGCCGGGCAGCTGCAGGCGGCCACGCACCAGGGTGAGCCGCCCCCGTTC	31213718	31214031	117.2	-		best_mip	ccctccaccccgtctttccccCTTCAGCTTCCCGATATCCGACGGTAGTGTacaagctggtcagcttcta
IL1_PYCARD_MIPs_009	737	-1	16	31214050	31214069	CTCCTGGTCGGCGGCTGCAG	1	31213918	31213937	GAAGCTGCTGTCGGTGCCGC	1	31213938	31214049	CGGGGTGAGCGGCGGCAGCGGCCGGGGATCCTGGAGCCATGGGGCGCGCGCGCGACGCCATCCTGGATGCGCTGGAGAACCTGACCGCCGAGGAGCTCAAGAAGTTCAAGCT	31213718	31214031	334.2	-		best_mip	gaagctgctgtcggtgccgcCTTCAGCTTCCCGATATCCGACGGTAGTGTctcctggtcggcggctgcag
IL1_CYBA_MIPs_001	738	-1	16	88709717	88709736	TTGCAGGTGGGTGCACCTGG	1	88709849	88709868	GGCTTCTTGCGGGCCTCGGC	1	88709737	88709848	CGGGAGGGCAGGTCCGGGGCGAGGTCACACGACCTCGTCGGTCACCGGGATGGGGTTGACCTGGGGACCTCCCGGGGGTCCCCCCGCCGCCACCGCAGCCTCCTCCTCGCTG	88709741	88710003	110.1	+		best_mip	ggcttcttgcgggcctcggcCTTCAGCTTCCCGATATCCGACGGTAGTGTttgcaggtgggtgcacctgg
IL1_CYBA_MIPs_002	739	-1	16	88709910	88709928	TGCCTCCGATCTGCGGCCG	1	88710041	88710061	CCCGGAGGCCCACCCCGCTAG	1	88709929	88710040	CTCCCGGGGCTTGGGCTCGATGGGCGTCCACTGCTCGCCACGCACAGCCGCCTGCGGGGCACTGAAGGGTTGAGCCGCGCCCCAGCGCCCGCCCTCCCTCCCTCCCTCCCTC	88709741	88710003	302.1	+		best_mip	cccggaggcccaccccgctagCTTCAGCTTCCCGATATCCGACGGTAGTGTtgcctccgatctgcggccg
IL1_CYBA_MIPs_003	740	-1	16	88709930	88709945	AGCCCAAGCCCCGGGA	6	88709794	88709817	GGACCCCCGGGAGGTCCCCAGGTC	1	88709818	88709929	GCGGCCGCAGATCGGAGGCACCATCAAGCAGCCGCCCAGCAACCCCCCGCCGCGGCCCCCGGCCGAGGCCCGCAAGAAGCCCAGCGAGGAGGAGGCTGCGGTGGCGGCGGGG	88709741	88710003	191.2	-		best_mip	ggacccccgggaggtccccaggtcCTTCAGCTTCCCGATATCCGACGGTAGTGTagcccaagccccggga
IL1_CYBA_MIPs_004	741	3	16	88712436	88712452	GGCTTCAAGGGCCATGC	1	88712565	88712587	CAAGGATGGTGGCCAGCAGGAAG	1	88712453	88712564	GTGTCCGAGGGTGTCAGGGCAGGGGCTGGGGATGGGGGTGGCCGGGGCCGACCTCAGAGGGCGCCACTCACCAGTAGGTAGATGCCGCTCGCAATGGCCAGGCAGGCGGTCC	88712486	88712631	81.1	+		best_mip	caaggatggtggccagcaggaagCTTCAGCTTCCCGATATCCGACGGTAGTGTggcttcaagggccatgc
IL1_CYBA_MIPs_005	742	5	16	88712651	88712667	GGGCTCCGTTCCCCTTT	1	88712516	88712538	GGCATCTACCTACTGGAGAGTGG	0	88712539	88712650	CTGAGTGCCCTTCTGTGTCCCTGCCTCTCACCCGCTGTCCCCCAGGCTCTCGGTGCCCGCCGGCTTCCTGCTGGCCACCATCCTTGGGACCGCCTGCCTGGCCATTGCGAGC	88712486	88712631	167.2	-	snp:88712522:17:A/T		ggcatctacctactggagagtggCTTCAGCTTCCCGATATCCGACGGTAGTGTgggctccgttccccttt
IL1_CYBA_MIPs_006	743	5	16	88712651	88712667	GGGCTCCGTTCCCCTTT	1	88712516	88712538	GGCATCTACCTACTGGTGAGTGG	0	88712539	88712650	CTGAGTGCCCTTCTGTGTCCCTGCCTCTCACCCGCTGTCCCCCAGGCTCTCGGTGCCCGCCGGCTTCCTGCTGGCCACCATCCTTGGGACCGCCTGCCTGGCCATTGCGAGC	88712486	88712631	167.1	-	snp:88712522:17:A/T		ggcatctacctactggtgagtggCTTCAGCTTCCCGATATCCGACGGTAGTGTgggctccgttccccttt
IL1_CYBA_MIPs_007	744	5	16	88713055	88713071	AGGTAAGTGGGGGTGGC	1	88713184	88713206	ACATAGTAATTCCTGGTAAAGGG	1	88713072	88713183	TCCTGTCCAGGCAGCCCGGCCGGTGGGACAGTGGGGAGGGTCGGCTCCAAGCCCTCCTGAGCCCTAGAGGGGGTGCGGGACGGGGACTCACAGGAGATGCAGGACGGCCCGA	88713114	88713266	72.1	+		best_mip	acatagtaattcctggtaaagggCTTCAGCTTCCCGATATCCGACGGTAGTGTaggtaagtgggggtggc
IL1_CYBA_MIPs_008	745	5	16	88713210	88713225	GAACAGCTTCACCACG	0	88713338	88713361	CCTCTTTCCTCCCACAAAACACAC	1	88713226	88713337	GCGGTCATGTACTTCTGTCCCCTGGGGGAGGGAGGAAGGCGAGACGGCGCGGCTGGGCCTCTCCCACTCGGGACTCCTTTGCTGCCCTGCTGACCACCCCAGGGCACCCAGG	88713114	88713266	226.2	+	snp:88713213:4:G/C		cctctttcctcccacaaaacacacCTTCAGCTTCCCGATATCCGACGGTAGTGTgaacagcttcaccacg
IL1_CYBA_MIPs_009	746	5	16	88713210	88713225	GAAGAGCTTCACCACG	0	88713338	88713361	CCTCTTTCCTCCCACAAAACACAC	1	88713226	88713337	GCGGTCATGTACTTCTGTCCCCTGGGGGAGGGAGGAAGGCGAGACGGCGCGGCTGGGCCTCTCCCACTCGGGACTCCTTTGCTGCCCTGCTGACCACCCCAGGGCACCCAGG	88713114	88713266	226.1	+	snp:88713213:4:G/C		cctctttcctcccacaaaacacacCTTCAGCTTCCCGATATCCGACGGTAGTGTgaagagcttcaccacg
IL1_CYBA_MIPs_010	747	-1	16	88713278	88713297	CCCGAGTGGGAGAGGCCCAG	1	88713146	88713165	CCTGTGAGTCCCCGTCCCGC	1	88713166	88713277	CCGCGCCGTCTCGCCTTCCTCCCTCCCCCAGGGGACAGAAGTACATGACCGCCGTGGTGAAGCTGTTCGGGCCCTTTACCAGGAATTACTATGTTCGGGCCGTCCTGCATCT	88713114	88713266	166.2	-		best_mip	cctgtgagtccccgtcccgcCTTCAGCTTCCCGATATCCGACGGTAGTGTcccgagtgggagaggcccag
IL1_CYBA_MIPs_011	748	5	16	88713513	88713528	GCTCCATGGTGGAGCC	4	88713641	88713664	CCTTTACTGAAGACAACACAGAGA	1	88713529	88713640	CTTCTTCCTCTTCCCCCGGGGGTACTCCAGCAGGCACACAAACACGCCCGCCACACTGAAGCCATGTGGTTAAGGAACAGCCCAGCTCAGCCTGAGGGGCCACAGGGAACTC	88713489	88713603	154.1	+		best_mip	cctttactgaagacaacacagagaCTTCAGCTTCCCGATATCCGACGGTAGTGTgctccatggtggagcc
IL1_CYBA_MIPs_012	749	5	16	88713548	88713564	TGCCTGCTGGAGTACCC	1	88713413	88713435	CTTGGTTTCTCACTTGGAGGCTC	1	88713436	88713547	CCGGGGGAAGAGGAAGAAGGGCTCCACCATGGAGCGCTGGTGAGTCTCCTCCTGCTCTGGGGTCTCTCCGGGGGCTGCGGGGCCCAGGCAGGGCTCACAGGGTTGGGTGGAG	88713489	88713603	61.2	-		best_mip	cttggtttctcacttggaggctcCTTCAGCTTCCCGATATCCGACGGTAGTGTtgcctgctggagtaccc
IL1_CYBA_MIPs_013	750	-1	16	88714479	88714494	GGTGAAGCGCCCAGCT	1	88714607	88714630	CAGGCCACCCAGAGCTGCCCCCTA	1	88714495	88714606	GTGGCCACGATGCCCCCGGTGATGAGGACTGCGGGGAGAAGTGGGTCAGGCACTGTGGGGCTCCCGTCCCGGGGGCCTGGGCCACCCCCCTTCTCTACCTACTGTGGGCCAC	88714433	88714542	176.1	+		best_mip	caggccacccagagctgccccctaCTTCAGCTTCCCGATATCCGACGGTAGTGTggtgaagcgcccagct
IL1_CYBA_MIPs_014	751	3	16	88714519	88714535	CTTCTCCCCGCAGTCCT	2	88714384	88714406	GAGCTGGGGAGCCACTTCACAGT	1	88714407	88714518	CATCACCGGGGGCATCGTGGCCACAGCTGGGCGCTTCACCCAGTGGTACTTTGGTGCCTACTCCATGTATCCTTCCACCTGAGGCTGGGGTGGGCGGGGAACGCCCAGGGCA	88714433	88714542	88.2	-		best_mip	gagctggggagccacttcacagtCTTCAGCTTCCCGATATCCGACGGTAGTGTcttctccccgcagtcct
IL1_CYBA_MIPs_015	752	-1	16	88717369	88717385	CCGGACGCCAGCGCCTG	1	88717498	88717520	CAGGCCCCGCCCCCAGCCCCCCA	1	88717386	88717497	TTCGTTGGCCCACATGGCCCACTCGATCTGCCCCATGGCGACACGAACCCGGCTGGGACACTGCTAGGCGCGCACTGCCGCCCCTGCGCTCCCGGCCGAACCCCGCCCCGCC	88716637	88717441	863.1	+		best_mip	caggccccgcccccagccccccaCTTCAGCTTCCCGATATCCGACGGTAGTGTccggacgccagcgcctg
IL1_CYBA_MIPs_016	753	-1	16	88717389	88717406	TGGGCCATGTGGGCCAAC	2	88717255	88717276	GGAAGTGGGGCGCCAGGCGGGC	1	88717277	88717388	GAACAGGCGCTGGCGTCCGGCCTGAGTGAGTGCACGTCAGGGACGGTGGAGGCTGCAGCCTGGAGGGGTGTCCCAAGACCCCAGCCGGGACCTCGGGCTACTTACAGGGTGG	88716637	88717441	754.2	-		best_mip	ggaagtggggcgccaggcgggcCTTCAGCTTCCCGATATCCGACGGTAGTGTtgggccatgtgggccaac
IL1_NLRP1_MIPs_001	754	5	17	5405091	5405107	AGCCCTCTCTGGCTTCA	1	5405220	5405242	GATTTATTTGAGTCCCAGTAGAT	1	5405108	5405219	TTGGTACTGCCGCAGGCTGCTGGGCACTAGTATCTCCTGGCGTCTCTGTTGCACCTGAGGTTCCACGGCTGGCTGGTGTTCCTTCCTGGAATGGAGGGAGAACAATCACTTG	5405114	5405212	108.1	+		best_mip	gatttatttgagtcccagtagatCTTCAGCTTCCCGATATCCGACGGTAGTGTagccctctctggcttca
IL1_NLRP1_MIPs_002	755	-1	17	5415242	5415257	ATCATACTGATATTTA	9	5415370	5415393	ACACCTTTAGATATTTTTGTTTTG	0	5415258	5415369	CAGTATAGTCCTGGCTACAAGGGAGCCCAGCTGTAACTTGTGAAGTGGGCCTGGTTTAGAAAGTAACAATGAGGTGGTAACTAATGACAGTACTAGTTGTTATCAAAAATTA	5415370	5415856	2.1	+	snp:5415380:11:A/G		acacctttagatatttttgttttgCTTCAGCTTCCCGATATCCGACGGTAGTGTatcatactgatattta
IL1_NLRP1_MIPs_003	756	-1	17	5415242	5415257	ATCATACTGATATTTA	9	5415370	5415393	ACACCTTTAGGTATTTTTGTTTTG	0	5415258	5415369	CAGTATAGTCCTGGCTACAAGGGAGCCCAGCTGTAACTTGTGAAGTGGGCCTGGTTTAGAAAGTAACAATGAGGTGGTAACTAATGACAGTACTAGTTGTTATCAAAAATTA	5415370	5415856	2.2	+	snp:5415380:11:A/G		acacctttaggtatttttgttttgCTTCAGCTTCCCGATATCCGACGGTAGTGTatcatactgatattta
IL1_NLRP1_MIPs_004	757	5	17	5415448	5415465	TTTGCCCACAGACCAACT	1	5415578	5415599	GACAAGATCTAGACAGGTGCCC	2	5415466	5415577	GTGGCCATTCGATCTGAATTCTCACTTTCAGGGCAATCTTTCTTTAAATGTTCCACAGAGCCATGAAGTTGGCAACCACTACCATCAGCATAGAGTCCTTTGGGATTATCAG	5415370	5415856	210.1	+		best_mip	gacaagatctagacaggtgcccCTTCAGCTTCCCGATATCCGACGGTAGTGTtttgcccacagaccaact
IL1_NLRP1_MIPs_005	758	5	17	5415467	5415483	TTCAGATCGAATGGCCA	2	5415332	5415354	ACTAGTACTGTCATTAGTTACCA	1	5415355	5415466	CAGTTGGTCTGTGGGCAAAGGGAATAAGTGCAGACTATGAAGACATTGTGGATGCACCAAAACCACAAAAACCCAAAACAAAAATACCTAAAGGTGTTAATTTTTGATAACA	5415370	5415856	99.2	-		best_mip	actagtactgtcattagttaccaCTTCAGCTTCCCGATATCCGACGGTAGTGTttcagatcgaatggcca
IL1_NLRP1_MIPs_006	759	5	17	5415665	5415683	TACACTTGGTTATTTCGTG	2	5415796	5415816	GCATTTTTCTTTGCCCCTTGT	1	5415684	5415795	ATCTGTGGACCCACACTTGTAACATCTTCTAGTGCCCATATCTTGATTTTCAAGGGCGGCAGGGCAATCCGCAATTCCACGACCAGGTTTTCTACAATGGAAACACACCATT	5415370	5415856	428.1	+		best_mip	gcatttttctttgccccttgtCTTCAGCTTCCCGATATCCGACGGTAGTGTtacacttggttatttcgtg
IL1_NLRP1_MIPs_007	760	5	17	5415688	5415704	TACAAGTGTGGGTCCAC	1	5415553	5415575	GATAATCCCAAAGGACTCTATGC	2	5415576	5415687	AGATCACGAAATAACCAAGTGTAAGGCTAAAGTAGACCCGCCTCTTGGCGAATGTCCTTTTGCAGAATGTTTTGTCTGTGGAGAAATGGGGCACCTGTCTAGATCTTGTCCT	5415370	5415856	320.2	-		best_mip	gataatcccaaaggactctatgcCTTCAGCTTCCCGATATCCGACGGTAGTGTtacaagtgtgggtccac
IL1_NLRP1_MIPs_008	761	5	17	5415837	5415855	CCATTGACTGTCCTCTTGG	1	5415968	5415988	CACACAGAGCCCTGAGCTCAG	1	5415856	5415967	AGGAAGGGTTGTGTGGAGAGTGGAGGTCTGCATGTGGTAAAGGAGATGGGTGGGTGGGGCGTGAAGGACCCGAAAGACAAGGCCAGTCTCATGGGTGTGTGACCTGTGCGGT	5415370	5415856	600.1	+		best_mip	cacacagagccctgagctcagCTTCAGCTTCCCGATATCCGACGGTAGTGTccattgactgtcctcttgg
IL1_NLRP1_MIPs_009	762	5	17	5415896	5415912	CCACCCACCCATCTCCT	6	5415761	5415783	CCATTGTAGAAAACCTGGTCGTG	1	5415784	5415895	TTACCACATGCAGACCTCCACTCTCCACACAACCCTTCCTCCAAGAGGACAGTCAATGGGAAGTAAGAAGATTTAAAAGACAAGGGGCAAAGAAAAATGCAATGGTGTGTTT	5415370	5415856	528.2	-		best_mip	ccattgtagaaaacctggtcgtgCTTCAGCTTCCCGATATCCGACGGTAGTGTccacccacccatctcct
IL1_NLRP1_MIPs_010	763	5	17	5418035	5418052	AAAGCCAGGACTCAAGGG	1	5418165	5418186	AGTCCATCTTTGCACTTCCGGT	1	5418053	5418164	TCAAGGGCTGGTGTTGATACTTCAGCTGCTGAGTGGCAGGAGTCCCTTTTTGCTGCCCTTCTCCCAGAGTTCCATAATGAGGTGAGGATGGGTCTCCTTCAGGGCTTGGTAG	5418054	5418415	113.1	+		best_mip	agtccatctttgcacttccggtCTTCAGCTTCCCGATATCCGACGGTAGTGTaaagccaggactcaaggg
IL1_NLRP1_MIPs_011	764	5	17	5418205	5418221	TGAACAGCTTCCGCATC	1	5418334	5418356	GCTCTCGATACTGGTCCACAAAG	1	5418222	5418333	TGGCTGGGCCTCGTGTTCTCAGCCAGCACCCTCTCGTACTGCTCCTGGCTCAGCACCTGTCCATGCAGTTTGTCCAAGACAACCTCCACCGATGTCACTCGGGCTATCAGCT	5418054	5418415	282.1	+		best_mip	gctctcgatactggtccacaaagCTTCAGCTTCCCGATATCCGACGGTAGTGTtgaacagcttccgcatc
IL1_NLRP1_MIPs_012	765	5	17	5418264	5418280	CAGGTGCTGAGCCAGGA	8	5418129	5418151	AAGGAGACCCATCCTCACCTCAT	1	5418152	5418263	GCAGTACGAGAGGGTGCTGGCTGAGAACACGAGGCCCAGCCAGATGCGGAAGCTGTTCAGCTTGAGCCAGTCCTGGGACCGGAAGTGCAAAGATGGACTCTACCAAGCCCTG	5418054	5418415	212.2	-		best_mip	aaggagacccatcctcacctcatCTTCAGCTTCCCGATATCCGACGGTAGTGTcaggtgctgagccagga
IL1_NLRP1_MIPs_013	766	5	17	5418445	5418463	AGAGGAAAGCACTGAAGGT	1	5418312	5418332	GCTGATAGCCCGAGTGACATC	1	5418333	5418444	GGGGATTGGAGGTGGAGGCTGTGGTTGGAGCCCTTCTTTGTTCGTTGCCAGCCGTACCTTCACCTCTGGATGCCCCGCAGTTGCTGCACTTTGTGGACCAGTATCGAGAGCA	5418054	5418415	393.2	-		best_mip	gctgatagcccgagtgacatcCTTCAGCTTCCCGATATCCGACGGTAGTGTagaggaaagcactgaaggt
IL1_NLRP1_MIPs_014	767	5	17	5418779	5418797	GAGCTGTTACTGACCTATG	1	5418910	5418930	CTCCCACTCACTTCTGAGATT	1	5418798	5418909	CGGGCTGGAGGGATCAGAGTAGTTGCAGGCATGAGATCTCCTGGAGGAAAACAGAGATGAAGATGCATCTGAAACAGTGCTAAGTTATTAACACACATGGTACACCTCCAAG	5418773	5418857	139.1	+		best_mip	ctcccactcacttctgagattCTTCAGCTTCCCGATATCCGACGGTAGTGTgagctgttactgacctatg
IL1_NLRP1_MIPs_015	768	5	17	5418829	5418845	TCCTCCAGGAGATCTCA	2	5418694	5418716	GAGAAAGGAAGGGACTCATCACT	1	5418717	5418828	TGCCTGCAACTACTCTGATCCCTCCAGCCCGCATAGGTCAGTAACAGCTCTCAGAGACCACAGGAGGCGGTGGCAGTTCTGGGGTACTGTCTGGTTCTGGGGGAAGGGAAGA	5418773	5418857	58.2	-		best_mip	gagaaaggaagggactcatcactCTTCAGCTTCCCGATATCCGACGGTAGTGTtcctccaggagatctca
IL1_NLRP1_MIPs_016	769	5	17	5421064	5421081	ACCTGGTTTCACCAAGGC	1	5421194	5421215	CAGAGCTCCAGTTCCTGAAGAG	1	5421082	5421193	CTCCCACACCAGAGTCTCATCTTTCTTGTCTTTCACTTGCAGCCTGATCCCTGATCCCAAGTGGCCAACGTAGAACTCCGAGAACAGCTGGTCTTCTCCAGGGCTTCGATAG	5421044	5421227	152.1	+		best_mip	cagagctccagttcctgaagagCTTCAGCTTCCCGATATCCGACGGTAGTGTacctggtttcaccaaggc
IL1_NLRP1_MIPs_017	770	5	17	5421151	5421169	GCTGTTCTCGGAGTTCTAC	1	5421018	5421038	CAGAGGTGGGAGGAGAAAGAA	1	5421039	5421150	GTTGGCCACTTGGGATCAGGGATCAGGCTGCAAGTGAAAGACAAGAAAGATGAGACTCTGGTGTGGGAGGCCTTGGTGAAACCAGGTAAATCCAGGACAATTCCAGAGAACT	5421047	5421081	106.2	-		best_mip	cagaggtgggaggagaaagaaCTTCAGCTTCCCGATATCCGACGGTAGTGTgctgttctcggagttctac
IL1_NLRP1_MIPs_018	771	5	17	5421298	5421316	ATCATCAGAGTGTCCTTAT	1	5421165	5421185	GCCCTGGAGAAGACCAGCTGT	1	5421186	5421297	GGAGCCAAGCAGGGCCAAGAAGGTGTCAGGTGGGGAAAGACCTTCCATGCAAGATGAACAGGGTGGCAACTCAACTCTTTGCCTCTTCAGGAACTGGAGCTCTGCTATCGAA	5421044	5421227	256.2	-		best_mip	gccctggagaagaccagctgtCTTCAGCTTCCCGATATCCGACGGTAGTGTatcatcagagtgtccttat
IL1_NLRP1_MIPs_019	772	5	17	5424261	5424278	ATAAAGTGGGGTCAGCGG	1	5424391	5424412	AATAGGGGGGATGGTGCATCTG	1	5424279	5424390	GGGTGGCTTGTGGATTCGCACAAACTGGAATTTCATTTCTAGATCATCTATGGCCTACAGAACATAGGGAACAATGATTAAGGGAGGCTTCTGCCCCGTGGAATGTGGTTTG	5424181	5424352	212.1	+		best_mip	aataggggggatggtgcatctgCTTCAGCTTCCCGATATCCGACGGTAGTGTataaagtggggtcagcgg
IL1_NLRP1_MIPs_020	773	5	17	5424288	5424305	CAGTTTGTGCGAATCCAC	1	5424154	5424175	CACTGCGAACAGAAGTCCTACC	1	5424176	5424287	AAGCCACCCCCGCTGACCCCACTTTATATGGGCTGTCGTTACACTGTGTCTGGGTCTGGTTCAGGGATGCTGGAAATACTCCCCAAGGTGAGCAGCCCAGTGTCTGCCTCTT	5424181	5424352	109.2	-		best_mip	cactgcgaacagaagtcctaccCTTCAGCTTCCCGATATCCGACGGTAGTGTcagtttgtgcgaatccac
IL1_NLRP1_MIPs_021	774	5	17	5424782	5424800	GGCTGCATTTTGTGTTTAC	1	5424913	5424933	GTAAAGCAACACCACAGAGGT	1	5424801	5424912	CGTCAACCCACCGTGGCCCAGCCTTTCTGGCTCTTAGTGTCACCTTCCGAATGGAGCAGTCACTTGGGATCAGGTAGAGGTGGAAGGTGACTTCCTCAGGATGGACGCGGTG	5424824	5425126	91.1	+		best_mip	gtaaagcaacaccacagaggtCTTCAGCTTCCCGATATCCGACGGTAGTGTggctgcattttgtgtttac
IL1_NLRP1_MIPs_022	775	5	17	5424996	5425012	TGGGGTTTTCCAGAACT	2	5425125	5425147	AAGAGGCACAGGTTTATTTTTAT	1	5425013	5425124	ATGTGATGCAGCTCCACCCTGGCTGGCTTCTCCAGGAGCATCCCCTCCTCTTTAAAGTGGGCCATTTGGAACAGGGATGTGTCCACATGGCCCCCTGTAAAAGAATGGATTG	5424824	5425126	303.1	+		best_mip	aagaggcacaggtttatttttatCTTCAGCTTCCCGATATCCGACGGTAGTGTtggggttttccagaact
IL1_NLRP1_MIPs_023	776	5	17	5425017	5425033	CAGGGTGGAGCTGCATC	2	5424882	5424904	CCATCCTGAGGAAGTCACCTTCC	0	5424905	5425016	ACATAGTTCTGGAAAACCCCAGCTTCTCCCCCTTGGGAGTCCTCCTGAAAATGATCCATAATGCCCTGCGCTTCATTCCCGTCACCTCTGTGGTGTTGCTTTACCACCGCGT	5424824	5425126	195.1	-	snp:5424886:19:G/A		ccatcctgaggaagtcaccttccCTTCAGCTTCCCGATATCCGACGGTAGTGTcagggtggagctgcatc
IL1_NLRP1_MIPs_024	777	5	17	5425017	5425033	CAGGGTGGAGCTGCATC	2	5424882	5424904	CCATCCTGAGGAAGTCACTTTCC	0	5424905	5425016	ACATAGTTCTGGAAAACCCCAGCTTCTCCCCCTTGGGAGTCCTCCTGAAAATGATCCATAATGCCCTGCGCTTCATTCCCGTCACCTCTGTGGTGTTGCTTTACCACCGCGT	5424824	5425126	195.2	-	snp:5424886:19:G/A		ccatcctgaggaagtcactttccCTTCAGCTTCCCGATATCCGACGGTAGTGTcagggtggagctgcatc
IL1_NLRP1_MIPs_025	778	5	17	5433274	5433293	GGTGACATAAAATCATACTT	1	5433406	5433425	GTTGCTAGTCCCTGTTGCCC	1	5433294	5433405	TGTGATTACTATCTTCTATGGGAAGCCCCTGTTTCATGGCTCCAGCTCTCAGATGGCGTCTGATGACACTGTTTCTTCTCCCTGCCTGTAGGAGTAGTGATGGCTTCCTATT	5433282	5433398	126.1	+		best_mip	gttgctagtccctgttgcccCTTCAGCTTCCCGATATCCGACGGTAGTGTggtgacataaaatcatactt
IL1_NLRP1_MIPs_026	779	5	17	5433315	5433332	CCATGAAACAGGGGCTTC	1	5433181	5433202	CACCAGAAGTAAGAGCCAGCAG	1	5433203	5433314	CCATAGAAGATAGTAATCACAAAGTATGATTTTATGTCACCTCCAAAGACTTCCCACAGAGTTCCAAGAAATATCAGCTAACAGTCAAAAATCTCACAAAGGGGAAACAAGG	5433282	5433398	35.2	-		best_mip	caccagaagtaagagccagcagCTTCAGCTTCCCGATATCCGACGGTAGTGTccatgaaacaggggcttc
IL1_NLRP1_MIPs_027	780	5	17	5433512	5433528	CCAGCAGGAAAGAGATG	5	5433377	5433399	AAGCCATCACTACTCCTACAGGC	1	5433400	5433511	ATATGCTCAGTTGAGATTTTTGAAGAAGCTTTTCAAAGACAGGACCATTTACAAAGTAAGGCTAAGTGAACTAACGAAGAATGTTGGGGCAACAGGGACTAGCAACAATAGG	5433282	5433398	232.2	-		best_mip	aagccatcactactcctacaggcCTTCAGCTTCCCGATATCCGACGGTAGTGTccagcaggaaagagatg
IL1_NLRP1_MIPs_028	781	5	17	5433663	5433682	TTAGTCCCCATCTCCATAAC	1	5433795	5433814	GTTTACCTTGGAGAGCCACA	1	5433683	5433794	CCCCCCTCGGCCCCTCTAAGGAAGCCACAACACCCTCTCCCAGGAGATTATCATTCTACACTCCCTTTCAGGCCCATAATTACCACCACCTTCCTCCCTATCCTTCCCTGTT	5433757	5434044	40.1	+		best_mip	gtttaccttggagagccacaCTTCAGCTTCCCGATATCCGACGGTAGTGTttagtccccatctccataac
IL1_NLRP1_MIPs_029	782	5	17	5433888	5433904	AGCTGTGCTGTGGGTTG	3	5434017	5434039	AGTGAACTCTGGGAAGAAGAGGG	1	5433905	5434016	ATCTCACCCAGGAACTGGTCCCACACACAGAATTCAATCTCAACGGTCACCGCTTCTCTCATCACAAAGCAGAGACCCGTGTTGGGCCAGCGGTAGGAGCCAGCTACAGGGA	5433757	5434044	262.1	+		best_mip	agtgaactctgggaagaagagggCTTCAGCTTCCCGATATCCGACGGTAGTGTagctgtgctgtgggttg
IL1_NLRP1_MIPs_030	783	5	17	5433906	5433923	ACCAGTTCCTGGGTGAGA	1	5433772	5433793	ACAGGGAAGGATAGGGAGGAAG	1	5433794	5433905	TCAACCCACAGCACAGCTGGATGGTGGCAGGGCCTCTGCTGGACATCAAGGCTGAGCCTGGAGCTGTGGAAGCTGTGCACCTCCCTCACTTTGTGGCTCTCCAAGGTAAACA	5433757	5434044	151.2	-		best_mip	acagggaaggatagggaggaagCTTCAGCTTCCCGATATCCGACGGTAGTGTaccagttcctgggtgaga
IL1_NLRP1_MIPs_031	784	3	17	5434109	5434127	AAGCCACTGTACCGTATCC	1	5433976	5433996	CGCTGGCCCAACACGGGTCTC	1	5433997	5434108	GCAAGCCCCTGCATGGGGTCTGGCATCCAGCAGGTGCTCAGTGAGTTCGTGCAGTAAGTGTCTGCCTCTCCCTCTTCTTCCCAGAGTTCACTTCCCTGTAGCTGGCTCCTAC	5433757	5434044	354.2	-		best_mip	cgctggcccaacacgggtctcCTTCAGCTTCCCGATATCCGACGGTAGTGTaagccactgtaccgtatcc
IL1_NLRP1_MIPs_032	785	5	17	5436168	5436185	TACCTCAGTAGCCACAGG	1	5436298	5436319	CTTTCCTCTGAAACAGCAAGGC	1	5436186	5436297	CCCCGTGGGGCCCCAGAAGTCATCGTCAGTCCCCAAAGGCTTCGTATGCAGGTCCCCTTGAGAGGCAGGAGAAGGCACGCACAAGAGTTCCACCGGTACTACCTCTGGGGAG	5436121	5436324	179.1	+		best_mip	ctttcctctgaaacagcaaggcCTTCAGCTTCCCGATATCCGACGGTAGTGTtacctcagtagccacagg
IL1_NLRP1_MIPs_033	786	5	17	5436199	5436217	GGACTGACGATGACTTCTG	1	5436066	5436086	CCTGGGTCCCCACAGACAGTC	1	5436087	5436198	GGGCCCCACGGGGCCTGTGGCTACTGAGGTAGTTGACAAAGAAAAGAACTTGTACCGGTGAGTGAGGGGGCTCTGCTGGTCCCAGGCTGGCCTCCCGCACCCCACTGCCCAT	5436121	5436324	80.2	-		best_mip	cctgggtccccacagacagtcCTTCAGCTTCCCGATATCCGACGGTAGTGTggactgacgatgacttctg
IL1_NLRP1_MIPs_034	787	5	17	5436407	5436424	ACACTCCCTGCCATGGTC	1	5436273	5436294	CCCAGAGGTAGTACCGGTGGAA	1	5436295	5436406	CAGGCAGGCCAGCCTTGGGAAGGGCCCCTTACAGTGCAGCCATAGGGGCTAGGGGAGGCCAGGCGGGAGAATCTGGAGCTGACCGCTGCCTTGCTGTTTCAGAGGAAAGCTC	5436121	5436324	288.2	-		best_mip	cccagaggtagtaccggtggaaCTTCAGCTTCCCGATATCCGACGGTAGTGTacactccctgccatggtc
IL1_NLRP1_MIPs_035	788	5	17	5436657	5436675	CGTCCAGGAGTTTGAGATT	1	5436788	5436808	ATTGTTTGAGCTCAGAAGGTT	1	5436676	5436787	AGCCTGAGCAACATGGGAAGCCGCCCTCTCTACAGAAAAAAGAAAAATATCAGCCAGGCATGGTGGTGAGCATCTGCAGTCCCAGTTCTACTCAGGAGGCGGAGGTGGGAGG	5436592	5436724	198.1	+		best_mip	attgtttgagctcagaaggttCTTCAGCTTCCCGATATCCGACGGTAGTGTcgtccaggagtttgagatt
IL1_NLRP1_MIPs_036	789	5	17	5436700	5436718	TCTTTTTTCTGTAGAGAGG	1	5436567	5436587	AACCATGTTCTCTCTCAACCT	1	5436588	5436699	GCGGCTTCCCATGTTGCTCAGGCTAATCTCAAACTCCTGGACGTGAGCAAGATCTTCCCAATTGCTGAGATTGCAGGCAAGAGCCACGGTGCCTGGCCCCTTTCATCTTTTG	5436592	5436724	110.2	-		best_mip	aaccatgttctctctcaacctCTTCAGCTTCCCGATATCCGACGGTAGTGTtcttttttctgtagagagg
IL1_NLRP1_MIPs_037	790	5	17	5437168	5437184	CTCCCCCAACCCCTGTC	4	5437297	5437319	ACACTTGGTTTCCTGGACAAAGA	1	5437185	5437296	ACGATGCTCCCAGCCTTGCCCCTTCAAACTACCTGATCCGAGTCTCTGCCGCTTGAGTGAGGATGTGCTATTACTCATCTCTCCCGTATCCAGGCCCTCAGTAGGGGTCATC	5437197	5437328	102.1	+		best_mip	acacttggtttcctggacaaagaCTTCAGCTTCCCGATATCCGACGGTAGTGTctcccccaacccctgtc
IL1_NLRP1_MIPs_038	791	5	17	5437388	5437403	GACCCGAGGAGGAGTT	1	5437252	5437275	GGATACGGGAGAGATGAGTAATAG	1	5437276	5437387	GAATTTTTAGTGGGAATGTCATGTGGACAGCCCTCGCTTCCTCCAAGATCTTAGGCAGAATGAACAATTCTTTGTCCAGGAAACCAAGTGTGATGACCCCTACTGAGGGCCT	5437197	5437328	193.2	-		best_mip	ggatacgggagagatgagtaatagCTTCAGCTTCCCGATATCCGACGGTAGTGTgacccgaggaggagtt
IL1_NLRP1_MIPs_039	792	3	17	5440203	5440219	CTGCTCCAGGGCCCTCA	4	5440332	5440354	CCTGGGACCTGTCACCTTCTGAG	1	5440220	5440331	GTTCCTGCCTCATCTCATCACTCAGAGTTGTCTGGTCCAGCCTGAAAGCACAAAGGGAGCCGGGTCCTCCTGGGATCCCCCATGTGGTCCCCAGGTCCCCAGGGCCCAGAAT	5440151	5440282	183.1	+		best_mip	cctgggacctgtcaccttctgagCTTCAGCTTCCCGATATCCGACGGTAGTGTctgctccagggccctca
IL1_NLRP1_MIPs_040	793	5	17	5440230	5440247	ACTCTGAGTGATGAGATG	3	5440096	5440117	GAGACAGGGAAAGAGCCATGGG	1	5440118	5440229	AGGCAGGAACTGAGGGCCCTGGAGCAGGAGAAACCTCAGCTGCTCATCTTCAGCAGACGGTAAGGGGGGACCCAGAACTCCCTCTGGCTGACCCAGGCCCAGGGCTGAGCAG	5440151	5440282	81.2	-		best_mip	gagacagggaaagagccatgggCTTCAGCTTCCCGATATCCGACGGTAGTGTactctgagtgatgagatg
IL1_NLRP1_MIPs_041	794	3	17	5442772	5442788	CCTCACAGAGCAGTCGC	1	5442901	5442923	CCAGCCTGCAGGAAAGATACACG	1	5442789	5442900	ACGCCAACGTCATCCAGGTTGTTCTGCTGCAGGTCTAGCTCCTTCAGGCTGGGGCTGGCACTAAGCACAGAGGCCAGGTCCTGGCAGCAGTCAGACGTGAGGCCACAGCTGA	5442715	5442925	188.1	+		best_mip	ccagcctgcaggaaagatacacgCTTCAGCTTCCCGATATCCGACGGTAGTGTcctcacagagcagtcgc
IL1_NLRP1_MIPs_042	795	5	17	5442801	5442818	GCAGCAGAACAACCTGGA	1	5442667	5442688	GGGTATCGGACAGGGGATGGAA	1	5442689	5442800	TGACGTTGGCGTGCGACTGCTCTGTGAGGGGCTCAGGCATCCTGCCTGCAAACTCATACGCCTGGGGTAAGGCCCTGTGGGTCCCTTCTGGGCAGAGGGAAGAGGGTTGGGG	5442715	5442925	88.2	-		best_mip	gggtatcggacaggggatggaaCTTCAGCTTCCCGATATCCGACGGTAGTGTgcagcagaacaacctgga
IL1_NLRP1_MIPs_043	796	5	17	5442979	5442997	CACAGATGCTGAGAAGGAA	1	5442846	5442866	CCTGGCCTCTGTGCTTAGTGC	1	5442867	5442978	GATCAGACCCTAGTTACCCTGAAGAGCGAGCCCTTAGGACAATGACCTGGGCTGGCGTGTATCTTTCCTGCAGGCTGGTCAGCTGTGGCCTCACGTCTGACTGCTGCCAGGA	5442715	5442925	266.2	-		best_mip	cctggcctctgtgcttagtgcCTTCAGCTTCCCGATATCCGACGGTAGTGTcacagatgctgagaaggaa
IL1_NLRP1_MIPs_044	797	5	17	5445091	5445108	TCACCTTCTCTCTGCTCT	1	5445221	5445242	AAGGTGTTTGGCTCCAGCATCC	1	5445109	5445220	TACCCTCTGCCTGCCTCATGGTGGCAGGCAGTTCCCTCCACCTCCCCCTGCCCACCAAGAACAATTACTGCAGTCGCTGTAGCTTGCAGCTCGGCTGTCTCAGTCTCTGGCA	5445157	5445367	66.1	+		best_mip	aaggtgtttggctccagcatccCTTCAGCTTCCCGATATCCGACGGTAGTGTtcaccttctctctgctct
IL1_NLRP1_MIPs_045	798	5	17	5445296	5445313	CCCAAAGGCAAGGTCCTT	1	5445426	5445447	CCTACTATGCACCAGGCCTGTG	1	5445314	5445425	GCAGTCCTCAGCTGTGAGGCCACAGCCAGCCAACCTGTGGAAGACACACACCCATGGTCTTCAGGTTACTCACCTGTTGATTCAACAGACACCCATAAGCAACCATTAATCA	5445157	5445367	271.1	+		best_mip	cctactatgcaccaggcctgtgCTTCAGCTTCCCGATATCCGACGGTAGTGTcccaaaggcaaggtcctt
IL1_NLRP1_MIPs_046	799	3	17	5445321	5445338	CTGTGGCCTCACAGCTGA	1	5445187	5445208	AGACAGCCGAGCTGCAAGCTAC	1	5445209	5445320	GGACTGCAAGGACCTTGCCTTTGGGCTGAGAGCCAACCAGACCCTGACCGAGCTGGACCTGAGCTTCAATGTGCTCACGGATGCTGGAGCCAAACACCTTTGCCAGAGACTG	5445157	5445367	166.2	-		best_mip	agacagccgagctgcaagctacCTTCAGCTTCCCGATATCCGACGGTAGTGTctgtggcctcacagctga
IL1_NLRP1_MIPs_047	800	5	17	5456760	5456776	ACTGCAGAGTGGCTCAG	3	5456889	5456911	GAGAAGGACAGGAGAGATGTGAT	1	5456777	5456888	CGAGTTTCCACTTAGGTCCAGCTCCTTCAGGTTTCTGGTGACCTTGAGGACGGAGAAGAGAATCTGCCAATAGGCATCTGTGACTGGGACCCACCTGAACCTGAGGGGGAGA	5456686	5456896	205.1	+		best_mip	gagaaggacaggagagatgtgatCTTCAGCTTCCCGATATCCGACGGTAGTGTactgcagagtggctcag
IL1_NLRP1_MIPs_048	801	5	17	5456798	5456815	ACCAGAAACCTGAAGGAG	1	5456664	5456685	GTTCTGAAGCAGGGATGGGGAA	1	5456686	5456797	CTGGACCTAAGTGGAAACTCGCTGAGCCACTCTGCAGTGAAGAGTCTTTGTAAGACCCTGAGACGCCCTCGCTGCCTCCTGGAGACCCTGCGGTGAGTCTGGCCTGGGTTCT	5456686	5456896	114.2	-		best_mip	gttctgaagcagggatggggaaCTTCAGCTTCCCGATATCCGACGGTAGTGTaccagaaacctgaaggag
IL1_NLRP1_MIPs_049	802	5	17	5456973	5456988	GCTGTGGCCTGGTGCT	9	5456837	5456860	GTCACAGATGCCTATTGGCAGATT	1	5456861	5456972	CAGGGGGACAAAGCCCAACTGTGTTGTGCAGGGCTGGGCACCTCAAACCCCTGCCAGACACATCACATCTCTCCTGTCCTTCTCTCTCCCCCTCAGGTTCAGGTGGGTCCCA	5456686	5456896	289.2	-		best_mip	gtcacagatgcctattggcagattCTTCAGCTTCCCGATATCCGACGGTAGTGTgctgtggcctggtgct
IL1_NLRP1_MIPs_050	803	5	17	5461634	5461651	AGACATGGGTGGTTTGGG	1	5461764	5461785	AGCTCCATGTCTGTTTCTACAC	1	5461652	5461763	TACTCACAGGACTACCATGGTGGGGCTCCATGTTGATCTGTGCTGCCTGCCCTCAATCAGCTGAAGCTTCTTCACGTGGCGGCTGAATTTAATGCAGAAAGTGCACACTAAG	5461639	5463383	127.1	+		best_mip	agctccatgtctgtttctacacCTTCAGCTTCCCGATATCCGACGGTAGTGTagacatgggtggtttggg
IL1_NLRP1_MIPs_051	804	5	17	5461653	5461670	CATGGTAGTCCTGTGAGT	1	5461519	5461540	GGGTCTCCAGTGACTTCTAACT	1	5461541	5461652	ACCCAAACCACCCATGTCTGCAGCTCCTCTGTCAGTCCATAAGCCCGAGTGACCTGAGCACCAGAGGCATGCTCACTGAGCCTGGCCGGGGGTGGGGGTGGCTAAAGGATCA	5461639	5463383	16.2	-		best_mip	gggtctccagtgacttctaactCTTCAGCTTCCCGATATCCGACGGTAGTGTcatggtagtcctgtgagt
IL1_NLRP1_MIPs_052	805	5	17	5461849	5461866	ACAAGCAGTGGAGGGACT	1	5461979	5462000	ACTTAACAGGCCCAATAGGAAA	1	5461867	5461978	CCAGAGAGTGTGGCTGCAGCAGCAGCTGCAGGGACGGGACCCACTGCATCAGGTTCCTCCCCTGAGACAGCCGGCAGTGAAAGATGTTCTCCATCTCTCTCTCCCCCTCATC	5461639	5463383	342.1	+		best_mip	acttaacaggcccaataggaaaCTTCAGCTTCCCGATATCCGACGGTAGTGTacaagcagtggagggact
IL1_NLRP1_MIPs_053	806	5	17	5461868	5461884	TGCAGCCACACTCTCTG	4	5461733	5461755	GCACTTTCTGCATTAAATTCAGC	1	5461756	5461867	GAGTCCCTCCACTGCTTGTACGAGACTCGGAACAAAACGTTCCTGACACAAGTGATGGCCCATTTCGAAGAAATGGGCATGTGTGTAGAAACAGACATGGAGCTCTTAGTGT	5461639	5463383	231.2	-		best_mip	gcactttctgcattaaattcagcCTTCAGCTTCCCGATATCCGACGGTAGTGTtgcagccacactctctg
IL1_NLRP1_MIPs_054	807	5	17	5462047	5462064	GCGTCTTTTCCAAATCTA	1	5462177	5462198	GTGCTCTTGAAGAATACCCATC	1	5462065	5462176	TGATGCAATTAGAATGTTTACCTCTCCCCTTCTCATCCTCCAAGACATAGGACATTGCTGCAAAGAACTCTTGGAAACAGAGGTGAATGAAGCTGTAGCTCAGAGGGATGGG	5461639	5463383	540.1	+		best_mip	gtgctcttgaagaatacccatcCTTCAGCTTCCCGATATCCGACGGTAGTGTgcgtcttttccaaatcta
IL1_NLRP1_MIPs_055	808	5	17	5462070	5462089	AGAGGTAAACATTCTAATTG	1	5461938	5461957	GAGAACATCTTTCACTGCCG	1	5461958	5462069	CATCATAGATTTGGAAAAGACGCTAGAAGCATATGGAATACATGGCCTGTTTGGGGCATCAACCACACGTTTCCTATTGGGCCTGTTAAGTGATGAGGGGGAGAGAGAGATG	5461639	5463383	433.2	-		best_mip	gagaacatctttcactgccgCTTCAGCTTCCCGATATCCGACGGTAGTGTagaggtaaacattctaattg
IL1_NLRP1_MIPs_056	809	5	17	5462264	5462281	GGTCTTTTTTTGCCAGAT	1	5462394	5462415	GTGAGTTTTTCCTTCCGCTTCA	1	5462282	5462393	GCCCTCAGCAGCCAGAGAGCAGAGGTCTCTGAGCTGGGGTCCCAATGGCTGAGCTTGGAGAGCCTGGGCAAGGTAATGTAGACAGAGGGTTGTGGTGGTCTTGGAAGTCAGT	5461639	5463383	757.1	+		best_mip	gtgagtttttccttccgcttcaCTTCAGCTTCCCGATATCCGACGGTAGTGTggtctttttttgccagat
IL1_NLRP1_MIPs_057	810	5	17	5462283	5462299	TCTCTGGCTGCTGAGAG	3	5462148	5462170	CCTCTGAGCTACAGCTTCATTCA	1	5462171	5462282	CATCTGGCAAAAAAAGACCCTTTTCAGTCCAGATGACCTCAGGAAGCATGGGTTAGATGGGGCCATCATCTCCACCTTCTTGAAGATGGGTATTCTTCAAGAGCACCCCATC	5461639	5463383	646.2	-	snp:5462284:16:C/T		cctctgagctacagcttcattcaCTTCAGCTTCCCGATATCCGACGGTAGTGTtctctggctgctgagag
IL1_NLRP1_MIPs_058	811	5	17	5462283	5462299	TCTCTGGCTGCTGAGGG	3	5462148	5462170	CCTCTGAGCTACAGCTTCATTCA	1	5462171	5462282	CATCTGGCAAAAAAAGACCCTTTTCAGTCCAGATGACCTCAGGAAGCATGGGTTAGATGGGGCCATCATCTCCACCTTCTTGAAGATGGGTATTCTTCAAGAGCACCCCATC	5461639	5463383	646.1	-	snp:5462284:16:C/T		cctctgagctacagcttcattcaCTTCAGCTTCCCGATATCCGACGGTAGTGTtctctggctgctgaggg
IL1_NLRP1_MIPs_059	812	5	17	5462483	5462501	TTTGTTTGATTTGACCAAC	1	5462614	5462634	GAATGAGGTTCTGCAGAGCTG	1	5462502	5462613	CTAAAGGCTCTAATTGCTTGCCTTTCATCTGTGAAATATCTGTAGAAATATTCCTTCCTGCTGGACTCAGAGAACCCCAGGACCTCTACCCAACGTGCCTGCTCCAAAGAAG	5461639	5463383	977.1	+		best_mip	gaatgaggttctgcagagctgCTTCAGCTTCCCGATATCCGACGGTAGTGTtttgtttgatttgaccaac
IL1_NLRP1_MIPs_060	813	5	17	5462503	5462521	CAAGCAATTAGAGCCTTTA	1	5462370	5462390	GACTTCCAAGACCACCACAAC	1	5462391	5462502	GGTTGGTCAAATCAAACAAAGAGCTCTGGGCCCTGTGTCTTGTGCCCTGGGTGTCCTGGCTGGCCTGCACTTGCCTGATGCAGCAGATGAAGCGGAAGGAAAAACTCACACT	5461639	5463383	866.2	-		best_mip	gacttccaagaccaccacaacCTTCAGCTTCCCGATATCCGACGGTAGTGTcaagcaattagagccttta
IL1_NLRP1_MIPs_061	814	5	17	5462637	5462653	GTCCGAGCCGTGATCAG	1	5462766	5462788	CATCCTGGCTCATCTACACCATC	1	5462654	5462765	GAAGGATGCCTCGGGAAGTATAGTTTTCCCCAGCAAACTGCCCAGCAGTGCATCCGCCGGCTGTGGCTGGCTCCAGTGCAGACAGAGCTCAGAACTCGGCTCCTGCAAGACC	5461639	5463383	1129.1	+		best_mip	catcctggctcatctacaccatcCTTCAGCTTCCCGATATCCGACGGTAGTGTgtccgagccgtgatcag
IL1_NLRP1_MIPs_062	815	5	17	5462682	5462697	TGGGCAGTTTGCTGGG	2	5462546	5462569	GAGTCCAGCAGGAAGGAATATTTC	1	5462570	5462681	GAAAACTATACTTCCCGAGGCATCCTTCCTGATCACGGCTCGGACCACAGCTCTGCAGAACCTCATTCCTTCTTTGGAGCAGGCACGTTGGGTAGAGGTCCTGGGGTTCTCT	5461639	5463383	1045.2	-		best_mip	gagtccagcaggaaggaatatttcCTTCAGCTTCCCGATATCCGACGGTAGTGTtgggcagtttgctggg
IL1_NLRP1_MIPs_063	816	3	17	5462830	5462847	TAATGGGAGCCGGAGTGG	1	5462960	5462981	CCCCCAGGCTTCCTTCACCTGC	1	5462848	5462959	CTGTCCCATCTTTTCCGATGAGCTCAGCGAGACTCACCACCTTGGACTGGGCCAGCTCTCTGCAGCTGAAGTAGAAGACATGCTGGAAGCGGTCCCCATACAGCTGGCCTCT	5461639	5463383	1323.1	+		best_mip	cccccaggcttccttcacctgcCTTCAGCTTCCCGATATCCGACGGTAGTGTtaatgggagccggagtgg
IL1_NLRP1_MIPs_064	817	5	17	5462856	5462874	CTGAGCTCATCGGAAAAGA	1	5462723	5462743	GAGCTCTGTCTGCACTGGAGC	1	5462744	5462855	TGGGACAGCCACTCCGGCTCCCATTAGACAGATCCTGTCTAGGCCAGAGCGGCTGCTCTTCATCCTCGATGGTGTAGATGAGCCAGGATGGGTCTTGCAGGAGCCGAGTTCT	5461639	5463383	1219.2	-		best_mip	gagctctgtctgcactggagcCTTCAGCTTCCCGATATCCGACGGTAGTGTctgagctcatcggaaaaga
IL1_NLRP1_MIPs_065	818	5	17	5463050	5463065	CAGGCCTGGGCCAAAT	3	5463178	5463201	GTGTGAATTTTTGGTTAAAATCCT	1	5463066	5463177	AAGTCTCTGATCTCAATTAAATGTCCTCGATTCTCCTCCACATAATCAGGCCAGCTTCTCTTGACCAGGGGATCTTGGCTTCTGGGGTGAGGTCTTTGTAGAAGTAGCAGCT	5461639	5463383	1541.1	+		best_mip	gtgtgaatttttggttaaaatcctCTTCAGCTTCCCGATATCCGACGGTAGTGTcaggcctgggccaaat
IL1_NLRP1_MIPs_066	819	5	17	5463067	5463086	TTTAATTGAGATCAGAGACT	1	5462935	5462954	CCAGCTGTATGGGGACCGCT	1	5462955	5463066	TATTTGGCCCAGGCCTGGATACCCAAGAACCTCGCATAGTCATACTGCAGGGGGCTGCTGGAATTGGGAAGTCAACACTGGCCAGGCAGGTGAAGGAAGCCTGGGGGAGAGG	5461639	5463383	1430.2	-		best_mip	ccagctgtatggggaccgctCTTCAGCTTCCCGATATCCGACGGTAGTGTtttaattgagatcagagact
IL1_NLRP1_MIPs_067	820	5	17	5463208	5463223	TCCAGGGCCATGTGGA	7	5463336	5463359	GATTTCTCTCTCTCTCTTTCTCTG	2	5463224	5463335	ACAGAGGCTCTCTCTCACAGAAGGCTCCCATGGGTGGTGGTGGGGCTGTAGGCTGGTGTGCGCCTGTGGGGGCGTTCCTACCACCGCTGCCCATGGGGGCCTGCCTTTCTCT	5461639	5463383	1699.1	+		best_mip	gatttctctctctctctttctctgCTTCAGCTTCCCGATATCCGACGGTAGTGTtccagggccatgtgga
IL1_NLRP1_MIPs_068	821	5	17	5463243	5463259	CACCCATGGGAGCCTTC	2	5463108	5463130	GTCAAGAGAAGCTGGCCTGATTA	1	5463131	5463242	TGTGAGAGAGAGCCTCTGTTCCACATGGCCCTGGAAAAATGAGGATTTTAACCAAAAATTCACACAGCTGCTACTTCTACAAAGACCTCACCCCAGAAGCCAAGATCCCCTG	5461639	5463383	1606.2	-		best_mip	gtcaagagaagctggcctgattaCTTCAGCTTCCCGATATCCGACGGTAGTGTcacccatgggagccttc
IL1_NLRP1_MIPs_069	822	5	17	5463431	5463450	GAGTAGGTGCCTAAAACAGT	1	5463299	5463318	CATGGGCAGCGGTGGTAGGA	1	5463319	5463430	TGTTTAATTAATTAATTAATTCTTCTATTCTCTACCTTTATGTTCCTTCTTTCCCTCCCTTACTTAGAAATCAGAGAAAGAGAGAGAGAGAAATCAGAGAAAGGCAGGCCCC	5461639	5463383	1794.2	-		best_mip	catgggcagcggtggtaggaCTTCAGCTTCCCGATATCCGACGGTAGTGTgagtaggtgcctaaaacagt
IL1_NLRP1_MIPs_070	823	5	17	5485115	5485134	CTCTTTGTCCATACATTTGC	1	5485247	5485266	GCTAGGCTGGGCTGAGGTGG	1	5485135	5485246	CTCTCCCACCTCACCACCCCGCCAGGAGCTCAGTAGGGTCTCACCTGTGTAGTAAATTCCTGACGTTTCATCCAGAGGCCATTGGGTCCCAGGAGCCTCCTGCTCTCTGGGT	5485159	5485402	90.1	+		best_mip	gctaggctgggctgaggtggCTTCAGCTTCCCGATATCCGACGGTAGTGTctctttgtccatacatttgc
IL1_NLRP1_MIPs_071	824	5	17	5485329	5485345	ACTCATGGTCTGGGGAG	2	5485458	5485480	ACAACAGTCCTGAGAGATGGGTC	1	5485346	5485457	CTTGGAAGAGCTTGGTAGAGGAGTGAGGCAGAGATTTCTGGGGGGAATGAAAAGAAAAATAACCATTTACTGAACATTTATTTTCTTTTAGGTGCATATATTTTAAACTCTC	5485159	5485402	301.1	+		best_mip	acaacagtcctgagagatgggtcCTTCAGCTTCCCGATATCCGACGGTAGTGTactcatggtctggggag
IL1_NLRP1_MIPs_072	825	5	17	5485347	5485365	CTCTACCAAGCTCTTCCAA	1	5485214	5485234	GGAGGCTCCTGGGACCCAATG	1	5485235	5485346	GCTCCCCAGACCATGAGTCTCCAAGCCAGGAGTCACCCAACGCCCCCACATCCACAGCAGTGCTGGGGAGCTGGGGATCCCCACCTCAGCCCAGCCTAGCACCCAGAGAGCA	5485159	5485402	190.2	-		best_mip	ggaggctcctgggacccaatgCTTCAGCTTCCCGATATCCGACGGTAGTGTctctaccaagctcttccaa
IL1_NLRP1_MIPs_073	826	5	17	5486002	5486018	GTCCAGATGTGTCAGGC	1	5486131	5486153	GTTCACTTGGGCTGTAGGGGAAT	1	5486019	5486130	AGCTGTCTCAAAACCCTTCTCTCTGAGCCCTGGGTGCACCCCGCCGGCAATTCATGGATCCAGGGCATTAGCACTGCGGTGGAGGTGGGTTGGCTGGGAGACCCCAGGTGGG	5485970	5486186	163.1	+		best_mip	gttcacttgggctgtaggggaatCTTCAGCTTCCCGATATCCGACGGTAGTGTgtccagatgtgtcaggc
IL1_NLRP1_MIPs_074	827	5	17	5486032	5486048	GGGCTCAGAGAGAAGGG	2	5485897	5485919	GATCATGTCTGTGCATGGGGACC	1	5485920	5486031	TTTTGAGACAGCTGCCTGACACATCTGGACGCCGCTGGAGAGGTGAGGCTTGCTGAGGCAGGCTGACAGCCCTGGGTGGAGCTGTGAATCAGCTGGTGGGCCCCACCCAGAG	5485970	5486186	64.2	-		best_mip	gatcatgtctgtgcatggggaccCTTCAGCTTCCCGATATCCGACGGTAGTGTgggctcagagagaaggg
IL1_NLRP1_MIPs_075	828	3	17	5486220	5486236	AGCTCAGTTCCCTGGCA	1	5486085	5486107	CCCACCTCCACCGCAGTGCTAAT	1	5486108	5486219	CCTTGCCCCTGCCCCTCTGATGTGTCTCCAACCTCTTTGTCTCTTTCCTGTAGGCCACTCTCCCTCATTCCCCTACAGCCCAAGTGAACCCCACCTGGGGTCTCCCAGCCAA	5485970	5486186	252.2	-		best_mip	cccacctccaccgcagtgctaatCTTCAGCTTCCCGATATCCGACGGTAGTGTagctcagttccctggca
IL1_NLRP1_MIPs_076	829	3	17	5487001	5487018	ACTCACCTGCCCCTTCCT	1	5487131	5487152	ACTCGTCTTCTCTGGCTGAGCG	1	5487019	5487130	GGGCTTGGGCGCACAGTGACCTCAGCCCCATCTGCTCCCAGGTATGGAGGGCTAGGTCCCAGGCCCGCTGCTCCCCATACTGAGCCACCAGGTACGAGGCCACCTCCATGCC	5486987	5487297	146.1	+		best_mip	actcgtcttctctggctgagcgCTTCAGCTTCCCGATATCCGACGGTAGTGTactcacctgccccttcct
IL1_NLRP1_MIPs_077	830	3	17	5487031	5487048	TGGGGCTGAGGTCACTGT	2	5486897	5486918	CCCTGCCAGGCCTTCCTCTGAG	1	5486919	5487030	GCGCCCAAGCCCAGGAAGGGGCAGGTGAGTGGACAGAGGACCCCACTGCCCGCGGGACATCCCCTGGCCCTCATGCCTGCCCTGCCCTCTTGGGACCCCACCACTGAGCCCT	5486987	5487297	46.2	-		best_mip	ccctgccaggccttcctctgagCTTCAGCTTCCCGATATCCGACGGTAGTGTtggggctgaggtcactgt
IL1_NLRP1_MIPs_078	831	5	17	5487199	5487216	GAAGCTGGAACTCCTTCA	1	5487329	5487350	GTATCAGGCAGGCAGAGAACAG	1	5487217	5487328	GCTCCTCCTTCTTCAGGAACTCCAAGTAACAGGCCAGGCGGCCCCAGGCTCCGCCAGCCATCTCTGTCCCGGAGTTAAGAGGGTGTCTGGGGGATGTTCCCAGGTGGTGAGG	5486987	5487297	344.1	+		best_mip	gtatcaggcaggcagagaacagCTTCAGCTTCCCGATATCCGACGGTAGTGTgaagctggaactccttca
IL1_NLRP1_MIPs_079	832	5	17	5487230	5487248	CTGTTACTTGGAGTTCCTG	1	5487097	5487117	CCTCGTACCTGGTGGCTCAGT	1	5487118	5487229	AAGAAGGAGGAGCTGAAGGAGTTCCAGCTTCTGCTCGCCAATAAAGCGCACTCCAGGAGCTCTTCGGGTGAGACACCCGCTCAGCCAGAGAAGACGAGTGGCATGGAGGTGG	5486987	5487297	245.2	-		best_mip	cctcgtacctggtggctcagtCTTCAGCTTCCCGATATCCGACGGTAGTGTctgttacttggagttcctg
IL1_MAP1LC3A_MIPs_001	833	5	20	33137824	33137841	GTGGACCCAGGTCTGTCT	1	33137954	33137975	GCCAGTTCTCCACTTTTTCTCA	1	33137842	33137953	GGCCCGCCTGCCGTTGTGTGAAGGAGCTCAGGGCCTATGGTCTGTCCACACTCGCGGTCATCAGTGGCCAAGCAGGCCAGGGTTGCTCCGCCCGTGTGCCAGGCCGGCCAAG	33137762	33137853	194.1	+		best_mip	gccagttctccactttttctcaCTTCAGCTTCCCGATATCCGACGGTAGTGTgtggacccaggtctgtct
IL1_MAP1LC3A_MIPs_002	834	5	20	33137854	33137872	CTGAGCTCCTTCACACAAC	1	33137721	33137741	AGGGTCAGTCAGCAACTCGGA	1	33137742	33137853	GGCAGGCGGGCCAGACAGACCTGGGTCCACAGCTGCTTTTCCACATGGAGAACTGAAGAATCTCATCTTCATCTGCAAAACTGAGACAGTGTCAGAACTACCTCTGAGGTGG	33137762	33137853	94.2	-		best_mip	agggtcagtcagcaactcggaCTTCAGCTTCCCGATATCCGACGGTAGTGTctgagctccttcacacaac
IL1_MAP1LC3A_MIPs_003	835	-1	20	33146631	33146650	CGCCCCAGAGCCCCGGCCTG	1	33146763	33146782	CCCCGACTGCCGCAGGTGAC	1	33146651	33146762	CGCGCCCAGCCGGGCCCGCGCGATGCCCTCAGACCGGCCTTTCAAGCAGCGGCGGAGCTTCGGTGAGGCCCGGCAGGCGAGCTGCGAGCTCTGGGGCAGGGGTGCCGGCCGA	33146653	33146732	112.1	+		best_mip	ccccgactgccgcaggtgacCTTCAGCTTCCCGATATCCGACGGTAGTGTcgccccagagccccggcctg
IL1_MAP1LC3A_MIPs_004	836	3	20	33146888	33146903	GGGGCCTGATGGCCCC	1	33147016	33147039	CCGCTGTAAGGAGGTACAGCAGAT	1	33146904	33147015	GGGGGTGGGGGCTGGAGCTGGGGCGTGGCCGGGGGCCGCCCCTCCGGGACAGGCGGGGCGGACCTGGGCCGGCCCGACCCGGCCTCACGGTCTGGCCGCTGTCCGCAGCCGA	33146990	33147087	28.1	+		best_mip	ccgctgtaaggaggtacagcagatCTTCAGCTTCCCGATATCCGACGGTAGTGTggggcctgatggcccc
IL1_MAP1LC3A_MIPs_005	837	5	20	33147067	33147082	GGTGAGTCCCGCACCC	2	33147195	33147218	GGACAAGACCAAGTTTTTGGTCCC	1	33147083	33147194	CCAGCCCTGCCCCGCCCCCGCCTCGCGCGTTCCCGACACGACCCCCTGCCCGCCCGCCCTGCTCCCAGGTGATCATCGAGCGCTACAAGGGTGAGAAGCAGCTGCCCGTCCT	33146990	33147087	207.1	+		best_mip	ggacaagaccaagtttttggtcccCTTCAGCTTCCCGATATCCGACGGTAGTGTggtgagtcccgcaccc
IL1_MAP1LC3A_MIPs_006	838	-1	20	33147127	33147146	GAGCAGGGCGGGCGGGCAGG	1	33146995	33147014	CGGCTGCGGACAGCGGCCAG	1	33147015	33147126	GGGTCGTGTCGGGAACGCGCGAGGCGGGGGCGGGGCAGGGCTGGGGGTGCGGGACTCACCGGGATTTTGCTGGGGTGCTGGTCGCGGATCTGCTGTACCTCCTTACAGCGGT	33146990	33147087	139.2	-		best_mip	cggctgcggacagcggccagCTTCAGCTTCCCGATATCCGACGGTAGTGTgagcagggcgggcgggcagg
IL1_MAP1LC3A_MIPs_007	839	3	20	33147287	33147303	TCCCCTCCCGACCCTAG	1	33147152	33147174	ACCCTTGTAGCGCTCGATGATCA	1	33147175	33147286	CCACCTCCTGGCGGCGGCTGCCCACGCACCGGATGATCTTGACCAACTCGCTCATGTTGACATGGTCCGGGACCAAAAACTTGGTCTTGTCCAGGACGGGCAGCTGCTTCTC	33147131	33147277	158.2	-		best_mip	acccttgtagcgctcgatgatcaCTTCAGCTTCCCGATATCCGACGGTAGTGTtcccctcccgaccctag
IL1_MAP1LC3A_MIPs_008	840	3	20	33147556	33147572	AACCCCACGCAGGCCTT	2	33147685	33147707	GAAACCTTCGGCTTCTGAGCCAG	1	33147573	33147684	CTTCCTGCTGGTGAACCAGCACAGCATGGTGAGTGTGTCCACGCCCATCGCGGACATCTACGAGCAGGAGAAAGACGAGGACGGCTTCCTCTATATGGTCTACGCCTCCCAG	33147517	33147722	170.1	+		best_mip	gaaaccttcggcttctgagccagCTTCAGCTTCCCGATATCCGACGGTAGTGTaaccccacgcaggcctt
IL1_MAP1LC3A_MIPs_009	841	5	20	33147596	33147613	TGGACACACTCACCATGC	1	33147462	33147483	GCCCTGACCCCCAGAATGATTC	1	33147484	33147595	TGTGCTGGTTCACCAGCAGGAAGAAGGCCTGCGTGGGGTTCAGCTGCAGGCGGCGCCTGCAGCCGGCGGGAGAGTATGCAGCTGTGAGGGGCTTGGCTGCGGGACGGACATA	33147517	33147722	81.2	-		best_mip	gccctgacccccagaatgattcCTTCAGCTTCCCGATATCCGACGGTAGTGTtggacacactcaccatgc
IL1_MAP1LC3A_MIPs_010	842	5	20	33147790	33147806	CAGCCCACCACGGTAGA	2	33147655	33147677	GCGTAGACCATATAGAGGAAGCC	1	33147678	33147789	GGCAGCTCAGTTCAGGAACCAGGAGCTCTCTGGGCAGGGCCTGACCGGGGCCGCCCGACTCCCAGGCCGAGCCCCCCTACTGCTGGCTCAGAAGCCGAAGGTTTCCTGGGAG	33147517	33147722	275.2	-		best_mip	gcgtagaccatatagaggaagccCTTCAGCTTCCCGATATCCGACGGTAGTGTcagcccaccacggtaga
IL1_NCF4_MIPs_001	843	5	22	37257246	37257261	GTGAGTGCCGGGGTGT	3	37257374	37257397	CAGAAATGCAACCTCTCAGAACTG	1	37257262	37257373	GGCCGCCCCCGGGCCTTCTCACTGCTCCTCATAGGCCTTAGGGACAAAGGCCAGTCCTTCTGCAGTCCCTGATCAACATGAGAGGCTGGGGTTGAGTCAGAACCCAAATACT	37257194	37257265	182.1	+		best_mip	cagaaatgcaacctctcagaactgCTTCAGCTTCCCGATATCCGACGGTAGTGTgtgagtgccggggtgt
IL1_NCF4_MIPs_002	844	5	22	37257278	37257296	CCTATGAGGAGCAGTGAGA	1	37257145	37257165	CCCAGGCTGAGTTCACCTCTC	1	37257166	37257277	AGGCCCGGGGGCGGCCACACCCCGGCACTCACCTCTCGGCCCGCAGCTGCTGGGCCACAGCCATGGTGGGCGATGGTCCCAGGGAGCAGGTGGAGAGTCTCGCCCAGCCAGT	37257194	37257265	86.2	-		best_mip	cccaggctgagttcacctctcCTTCAGCTTCCCGATATCCGACGGTAGTGTcctatgaggagcagtgaga
IL1_NCF4_MIPs_003	845	5	22	37259965	37259983	GTGCTGAGAGACGAATGTT	1	37260096	37260116	ACAGCTTCCGGATGATGTTGC	1	37259984	37260095	GGCTTCACAACATTAGTTTGCTTTGCACTCTACCTCATACCCGGTGGGCCCACAAAACACATCAGGGTGATAAGCAGGATCTCTTTTCCCCTCCTTCGCACAGTGACTTTGA	37260059	37260191	39.1	+		best_mip	acagcttccggatgatgttgcCTTCAGCTTCCCGATATCCGACGGTAGTGTgtgctgagagacgaatgtt
IL1_NCF4_MIPs_004	846	5	22	37260201	37260219	GGTGGAAGTTCAGAGGTTG	1	37260068	37260088	CACTGTGCGAAGGAGGGGAAA	1	37260089	37260200	TTGGGTGAAGGACTAGGAGTCTGTCTTACAAAGTGGCTGGTGAAGCCTCTCTTCTCCTCGATGTCAGCAATGTTGGCCGAGATGGCAACATCATCCGGAAGCTGTTCAAAGT	37260059	37260191	144.2	-		best_mip	cactgtgcgaaggaggggaaaCTTCAGCTTCCCGATATCCGACGGTAGTGTggtggaagttcagaggttg
IL1_NCF4_MIPs_005	847	5	22	37260967	37260985	GTCATCGAGGTGAAGACAA	1	37261098	37261118	CCTGCCCACACTCCCAGGTAG	1	37260986	37261097	AAGGAGGATCCAAGTACCTCATCTACCGCCGCTACCGCCAGTTCCATGCTTTGCAGAGCAAGCTGGAGGAGCGCTTCGGGCCAGACAGCAAGAGCAGTGCCCTGGCCTGTAC	37260941	37261134	159.1	+		best_mip	cctgcccacactcccaggtagCTTCAGCTTCCCGATATCCGACGGTAGTGTgtcatcgaggtgaagacaa
IL1_NCF4_MIPs_006	848	5	22	37261031	37261047	CTTGCTCTGCAAAGCAT	3	37260896	37260918	GCACAAGCCAAAAAGAGGTGGAA	1	37260919	37261030	GGAACTGGCGGTAGCGGCGGTAGATGAGGTACTTGGATCCTCCTTTTGTCTTCACCTCGATGACGAAAACCTAAGGAGGACAGAGGTTGTGGGGAGGGCTCAGGGGCCAGGA	37260941	37261134	92.2	-		best_mip	gcacaagccaaaaagaggtggaaCTTCAGCTTCCCGATATCCGACGGTAGTGTcttgctctgcaaagcat
IL1_NCF4_MIPs_007	849	3	22	37261193	37261212	TCACTGGGGTTGAGATCAAA	1	37261061	37261080	GCTCTTGCTGTCTGGCCCGA	1	37261081	37261192	TCACAGAACAGTGTCAGGGGCCCTGGAAGGAAGGAGAGTCAGCAGCTCTGCAGCAGCAGGACGGGAGTGGCCGCCTACCTGGGAGTGTGGGCAGGGTACAGGCCAGGGCACT	37260941	37261134	254.2	-		best_mip	gctcttgctgtctggcccgaCTTCAGCTTCCCGATATCCGACGGTAGTGTtcactggggttgagatcaaa
IL1_NCF4_MIPs_008	850	5	22	37263450	37263467	TGTGAAACAGGAGATCGC	1	37263580	37263601	GGTATGGCTTTGGGAACTGGGG	1	37263468	37263579	CGAGATGCGGATACCTGCCCTCAACGCCTACATGAAGGTACCAGTGGGCCTTGCCACCTTGGCACGTGGAAGGGCATGCAGTATTGGTGGGGGAGCCCACGTACCATCCCTG	37263414	37263526	168.1	+		best_mip	ggtatggctttgggaactggggCTTCAGCTTCCCGATATCCGACGGTAGTGTtgtgaaacaggagatcgc
IL1_NCF4_MIPs_009	851	3	22	37263470	37263487	GGGCAGGTATCCGCATCT	1	37263336	37263357	GGAACCCTGGCCAGAGCCCCTT	1	37263358	37263469	CGGCGATCTCCTGTTTCACACCCACGTAGACTTTGGCTGAGAAGAGACAAAGAGCTGTCCTAGGAGCCTGGCCCAACATGGCCCCGGGGCTCAGGGCTGCCCCTACAGGCCA	37263414	37263526	58.2	-		best_mip	ggaaccctggccagagccccttCTTCAGCTTCCCGATATCCGACGGTAGTGTgggcaggtatccgcatct
IL1_NCF4_MIPs_010	852	3	22	37266398	37266416	TGGGGTGTCCAGATCTTTC	1	37266529	37266549	GACTCAGAGCAGGTGCCCCAG	1	37266417	37266528	TGCTGACTACCCCACCGGTTCTGCTGTCTCACCCACACAGAGCCTGCTCAGCCTGCCGGTCTGGGTGCTGATGGATGAGGACGTCCGGATCTTCTTTTACCAGTCGCCCTAT	37266437	37266605	94.1	+		best_mip	gactcagagcaggtgccccagCTTCAGCTTCCCGATATCCGACGGTAGTGTtggggtgtccagatctttc
IL1_NCF4_MIPs_011	853	5	22	37266638	37266657	AGGGAAAAGAGATGCTTTTC	1	37266506	37266525	GGGCGACTGGTAAAAGAAGA	1	37266526	37266637	CAGCAGGGACCCAGGGCTCTGGCCATGTGGAAGCCCAGGGGCTGGTCACTTACACTTTCCGGGTGCGCGGGCGGAGCCGGCGGAGTGCCTGGGGCACCTGCTCTGAGTCATA	37266437	37266605	203.2	-		best_mip	gggcgactggtaaaagaagaCTTCAGCTTCCCGATATCCGACGGTAGTGTagggaaaagagatgcttttc
IL1_NCF4_MIPs_012	854	5	22	37267653	37267672	GAGAATCACAGGGCTAACAA	1	37267785	37267804	CACTGTGGGCATCTGCCTTG	1	37267673	37267784	GCCCCTCTTCTCTCTCCACAGCAAGAGCGTGTCCCCACAGGGCAACAGCGTTGACCGCATGGCAGCTCCGAGAGCAGAGGTAACCCCCGCCCCCACGCTGGCCAGGCTCTCA	37267674	37267771	113.1	+		best_mip	cactgtgggcatctgccttgCTTCAGCTTCCCGATATCCGACGGTAGTGTgagaatcacagggctaacaa
IL1_NCF4_MIPs_013	855	5	22	37268403	37268420	AGCTGAATTTCAAAGCTG	2	37268533	37268554	ATAGAGGTGAGGGTGGAAGTGC	1	37268421	37268532	GAGATGTGATCTTCCTCCTCAGTCGGATCAACAAAGACTGGCTGGAGGTGAGTTCAGAAGTGAGGATGGAGGTGAGATTGAAGGTGAGGTTGGAGGGAAATTAAAAGTGAAG	37268342	37268487	193.1	+		best_mip	atagaggtgagggtggaagtgcCTTCAGCTTCCCGATATCCGACGGTAGTGTagctgaatttcaaagctg
IL1_NCF4_MIPs_014	856	5	22	37268453	37268469	ACCTCCAGCCAGTCTTT	2	37268318	37268340	AGGAGAGAACACTCACTGAGTTC	1	37268341	37268452	GTTGATCCGACTGAGGAGGAAGATCACATCTCCAGCTTTGAAATTCAGCTCCAGTTTGCTGTTTCCAGTGAAGTCAAATAGAGCCTGAGGAGAAGCGTGCAGTAAGGAGGGA	37268342	37268487	113.2	-		best_mip	aggagagaacactcactgagttcCTTCAGCTTCCCGATATCCGACGGTAGTGTacctccagccagtcttt
IL1_NCF4_MIPs_015	857	5	22	37271614	37271630	TAGAACGGGGCTGAGGG	1	37271743	37271765	ATCCTCAAAGACTTCCCTGAGGA	1	37271631	37271742	CTCTGAGGCGTGGCTCTGCTGCCTCTCCTCTCACCAGCATGGCATCCCTTCTCTTCCTCTGCAGGGCACTGTCCGGGGAGCCACGGGCATCTTCCCTCTCTCCTTCGTGAAG	37271669	37272156	76.1	+		best_mip	atcctcaaagacttccctgaggaCTTCAGCTTCCCGATATCCGACGGTAGTGTtagaacggggctgaggg
IL1_NCF4_MIPs_016	858	5	22	37271823	37271839	CAAGTCTGTGGCCTGGG	3	37271952	37271974	CAATGCTGTAACAAGCCATCAAC	1	37271840	37271951	AGGGAGGGGCCTGTCCAGCCTTCCTGCCATCCCTACGACCACTGCCCCTCACATCACCTTCTCATGGGTCCCTCTCCCACTCCAAAGCCCCCAGTGGCTCCCAGATGAGCCA	37271669	37272156	285.1	+		best_mip	caatgctgtaacaagccatcaacCTTCAGCTTCCCGATATCCGACGGTAGTGTcaagtctgtggcctggg
IL1_NCF4_MIPs_017	859	3	22	37271852	37271868	TGGCAGGAAGGCTGGAC	2	37271717	37271739	CACGAAGGAGAGAGGGAAGATGC	1	37271740	37271851	AGGCCCCTCCCTCCCAGGCCACAGACTTGATGGTGCTGATGGTGTCTTCGTAGTAGTAGCAACGCAGCCAGTTGGTGGGGTCGTCCTCCTCAGGGAAGTCTTTGAGGATCTT	37271669	37272156	185.2	-		best_mip	cacgaaggagagagggaagatgcCTTCAGCTTCCCGATATCCGACGGTAGTGTtggcaggaaggctggac
IL1_NCF4_MIPs_018	860	3	22	37272014	37272031	ACCCCACACCCCACTTCC	5	37272144	37272165	GCTGGGAATGGGGCTGGGGAGT	1	37272032	37272143	AGCCTGATGCCTCCTTACTCCAGCCTGTCACCCCCTTAGGGACATCGCGGTGGAGGAAGATCTCAGCAGCACTCCCCTATTGAAAGACCTGCTGGAGCTCACAAGGTGAGGG	37271669	37272156	477.1	+		best_mip	gctgggaatggggctggggagtCTTCAGCTTCCCGATATCCGACGGTAGTGTaccccacaccccacttcc
IL1_NCF4_MIPs_019	861	5	22	37272035	37272053	TGGAGTAAGGAGGCATCAG	1	37271902	37271922	GGAGTGGGAGAGGGACCCATG	1	37271923	37272034	GCTGGAAGTGGGGTGTGGGGTGGGGGAAAGGGGAATGAGGCTGGCCAGGCCACCCTGGACGTTGATGGCTTGTTACAGCATTGTGGCTCATCTGGGAGCCACTGGGGGCTTT	37271669	37272156	368.2	-		best_mip	ggagtgggagagggacccatgCTTCAGCTTCCCGATATCCGACGGTAGTGTtggagtaaggaggcatcag
IL1_NCF4_MIPs_020	862	5	22	37273681	37273699	AGAGAGAGGACATAGCTCT	1	37273812	37273832	AAGCTGCACATCACGCAGAAG	1	37273700	37273811	GAATTACCGGGACGCTGAGGGGGATCTGGTTCGGCTGCTGTCGGATGAGGACGTAGCGCTCATGGTGCGGCAGGCTCGTGGCCTCCCCTCCCAGAAGCGCCTCTTCCCCTGG	37273636	37273885	178.1	+		best_mip	aagctgcacatcacgcagaagCTTCAGCTTCCCGATATCCGACGGTAGTGTagagagaggacatagctct
IL1_NCF4_MIPs_021	863	5	22	37273703	37273718	CTCAGCGTCCCGGTAA	2	37273567	37273590	GTCCTGAAGCCAGGAGTAAGAAAA	1	37273591	37273702	TTCAGAGCTATGTCCTCTCTCTGGAACTCCCGCCTGCATGGGAAAAGTCAGGGATAATCAAAGGGCCTAAGCGTAAGGTAGGGGTAGGGAGAGGGGGTGAAAAGGGTTTTAT	37273636	37273885	69.2	-		best_mip	gtcctgaagccaggagtaagaaaaCTTCAGCTTCCCGATATCCGACGGTAGTGTctcagcgtcccggtaa
IL1_NCF4_MIPs_022	864	3	22	37273917	37273935	GGTCCCAATCTCCTCTGAG	1	37273784	37273804	AAGAGGCGCTTCTGGGAGGGG	1	37273805	37273916	AGCTGAAGGTTTTTGCTGGTGTCCCCTCACTGCTCCAGGGACACCGTCAGCTCATGGCATCGTGTTGTAGACCCTGTAGTTGTCCTTCTGCGTGATGTGCAGCTTCCAGGGG	37273636	37273885	283.2	-		best_mip	aagaggcgcttctgggaggggCTTCAGCTTCCCGATATCCGACGGTAGTGTggtcccaatctcctctgag
IL1_RAC2_MIPs_001	865	3	22	37622616	37622634	CCTGGCCTAAATGCCACTC	1	37622747	37622767	GTGGGCTGAGGGCACAGCACG	1	37622635	37622746	ACAGTGAACCAAAGGCCACTGCTCAGCCAGGGCCTGCTGTGTATGGGAGTTGGGCACTAGAGTGGGGGACTCTTACCCCTAGAGGAGGCTGCAGGCGCGCTTCTGCTGCCGC	37622693	37622865	56.1	+		best_mip	gtgggctgagggcacagcacgCTTCAGCTTCCCGATATCCGACGGTAGTGTcctggcctaaatgccactc
IL1_RAC2_MIPs_002	866	3	22	37622770	37622785	CCGGATGGCCTCGTCG	1	37622898	37622921	GGCCAACATGTCTCCTATGCCATA	1	37622786	37622897	AACACGGTTTTCAGGCCTCTCTGGGTGAGAGCTGAGCACTCCAGGTATTTCACCGAGTCTGGTTGGGGAGATGGACAGGAGAGCCAAGGCCTAAGTGGCGGGGGGGGTTCTG	37622693	37622865	207.1	+		best_mip	ggccaacatgtctcctatgccataCTTCAGCTTCCCGATATCCGACGGTAGTGTccggatggcctcgtcg
IL1_RAC2_MIPs_003	867	5	22	37622832	37622850	CAACCAGACTCGGTGAAAT	2	37622699	37622719	CCTCTAGGGGTAAGAGTCCCC	1	37622720	37622831	ACCTGGAGTGCTCAGCTCTCACCCAGAGAGGCCTGAAAACCGTGTTCGACGAGGCCATCCGGGCCGTGCTGTGCCCTCAGCCCACGCGGCAGCAGAAGCGCGCCTGCAGCCT	37622693	37622865	141.2	-		best_mip	cctctaggggtaagagtccccCTTCAGCTTCCCGATATCCGACGGTAGTGTcaaccagactcggtgaaat
IL1_RAC2_MIPs_004	868	5	22	37627316	37627333	CCAGCTTCTTCTCCTTCA	4	37627446	37627467	GGGGGACACAAGGTTGTATGGG	1	37627334	37627445	GTTTCTCGATGGTGTCCTTGTCGTCCCGCAGGTCCAGCTTGGTGCCCACCAGGATGATGGGTGTGCTGGGGCAGTGGTGCCGCACTTCTGGGAACCACTGGGCAGGTGGGTG	37627225	37627457	223.1	+		best_mip	gggggacacaaggttgtatgggCTTCAGCTTCCCGATATCCGACGGTAGTGTccagcttcttctccttca
IL1_RAC2_MIPs_005	869	5	22	37627335	37627353	CAAGGACACCATCGAGAAA	3	37627202	37627222	GACTTGGCCTCGTGGTGTGAT	1	37627223	37627334	CTGAAGGAGAAGAAGCTGGCTCCCATCACCTACCCGCAGGGCCTGGCACTGGCCAAGGAGATTGGTATGGGCCTCGGGCTCAGAGGGGCGATCTGGCTGCAGGGGAGGCCCT	37627225	37627457	112.2	-		best_mip	gacttggcctcgtggtgtgatCTTCAGCTTCCCGATATCCGACGGTAGTGTcaaggacaccatcgagaaa
IL1_RAC2_MIPs_006	870	5	22	37627514	37627531	CCTCTCCTCTCCCTACAC	3	37627380	37627401	CAGCACACCCATCATCCTGGTG	1	37627402	37627513	CCTCACACTCCCTCTGATCCCCGCACAGCCTCGCGCCCCCTCTTGACCCATACAACCTTGTGTCCCCCCACCCACCTGCCCAGTGGTTCCCAGAAGTGCGGCACCACTGCCC	37627225	37627457	291.2	-		best_mip	cagcacacccatcatcctggtgCTTCAGCTTCCCGATATCCGACGGTAGTGTcctctcctctccctacac
IL1_RAC2_MIPs_007	871	3	22	37627987	37628005	CTCATAAGAGGCTGGGCTG	1	37628118	37628138	GCTCCCTGAGGGTGGAACACC	1	37628006	37628117	ACGAGGGAGAAGCAGATGAGGAAGACGTCCTGGGGACAGAGCAAGCGAGGTTGCTAGTGAGGAGGGCCCAGAGGTGTCCCACCATGGCAGCCACCGAGAGGTGGAGCTTGGG	37627952	37628054	168.1	+		best_mip	gctccctgagggtggaacaccCTTCAGCTTCCCGATATCCGACGGTAGTGTctcataagaggctgggctg
IL1_RAC2_MIPs_008	872	3	22	37628060	37628077	TCTGGGCCCTCCTCACTA	1	37627926	37627947	GGGGCTCTGGGGCAGGTAACCC	1	37627948	37628059	GCAACCTCGCTTGCTCTGTCCCCAGGACGTCTTCCTCATCTGCTTCTCCCTCGTCAGCCCAGCCTCTTATGAGAACGTCCGCGCCAAGGTGAGCTGGACAGGGTGGGCCTTG	37627952	37628054	110.2	-		best_mip	ggggctctggggcaggtaacccCTTCAGCTTCCCGATATCCGACGGTAGTGTtctgggccctcctcacta
IL1_RAC2_MIPs_009	873	5	22	37628802	37628818	GCAAAGGTCAGGACTGC	3	37628931	37628953	CATCACATTGGCTGAATAGTTGT	1	37628819	37628930	AAGGCAGGTGGGAGCAGCACACCGTCTGTGGATAGGAGAGCGGCCGGAGACGGTCGTAGTCCTCCTGCCCAGCAGTGTCCCACAGCCCCAGGTTCACTGGCTTGCTGTCCAC	37628821	37628978	112.1	+		best_mip	catcacattggctgaatagttgtCTTCAGCTTCCCGATATCCGACGGTAGTGTgcaaaggtcaggactgc
IL1_RAC2_MIPs_010	874	3	22	37629041	37629058	CTAGGTCTCAGCCTCCGA	1	37628907	37628928	GGACAGCAAGCCAGTGAACCTG	1	37628929	37629040	GGAATGACATGGAGCTGGACCACAATTCCCAGGTTCTGGGGTTTGAGATTGACCTTACCTCCGCCTTGCCTGCTCCCCACAGGTTTGACAACTATTCAGCCAATGTGATGGT	37628821	37628978	222.2	-		best_mip	ggacagcaagccagtgaacctgCTTCAGCTTCCCGATATCCGACGGTAGTGTctaggtctcagcctccga
IL1_RAC2_MIPs_011	875	5	22	37637635	37637652	GATGTACTCTCCGGGAAA	1	37637765	37637786	CCTGGTCCTCTGCAAAGACCTC	1	37637653	37637764	GGCGTTGGTGGTGTAGCTGATGAGAAGGCAGGTCTTGCCCACGGCCCTGAAAGACAGGAAGTGCAAGAGGGCGGCGGTCATGGGCTCTGCCGGAGACGTGGGGAGGTTTCTG	37637606	37637719	161.1	+		best_mip	cctggtcctctgcaaagacctcCTTCAGCTTCCCGATATCCGACGGTAGTGTgatgtactctccgggaaa
IL1_RAC2_MIPs_012	876	5	22	37637703	37637721	CTCTTGCACTTCCTGTCTT	1	37637570	37637590	GGGAGAGACCGTCACCAAGTC	1	37637591	37637702	TCAGGGCCGTGGGCAAGACCTGCCTTCTCATCAGCTACACCACCAACGCCTTTCCCGGAGAGTACATCCCCACCGTGTGAGTTCCTGGGGATATGTGGGGTGGTGGGAGGAG	37637606	37637719	99.2	-		best_mip	gggagagaccgtcaccaagtcCTTCAGCTTCCCGATATCCGACGGTAGTGTctcttgcacttcctgtctt
IL1_RAC2_MIPs_013	877	5	22	37640183	37640198	CTGCATCGTGTCCGGA	1	37640311	37640334	AAACGGAAGGGGAACTTACTCAAG	1	37640199	37640310	GCCTGGAGAGTGTCGGTGGTGACAGCTCAGGGCCAGGCGCGTTTCTGCGGGCGCAAGGGGTGTGGAGGCTGGTGAGGCGCCTGCTGAGGAGCAGCGGTGGTGGGGCAGGAGG	37640133	37640208	180.1	+		best_mip	aaacggaaggggaacttactcaagCTTCAGCTTCCCGATATCCGACGGTAGTGTctgcatcgtgtccgga
IL1_RAC2_MIPs_014	878	-1	22	37640243	37640261	ACACCCCTTGCGCCCGCAG	1	37640110	37640130	CACAGCCCCCAACTGGGATGC	1	37640131	37640242	AAACGCGCCTGGCCCTGAGCTGTCACCACCGACACTCTCCAGGCTCCGGACACGATGCAGGCCATCAAGTGTGTGGTGGTGGGAGATGGGTAGGTACCTGGCTGGACTTCCT	37640133	37640208	112.2	-		best_mip	cacagcccccaactgggatgcCTTCAGCTTCCCGATATCCGACGGTAGTGTacaccccttgcgcccgcag
IL1_IL1RAPL1_MIPs_001	879	5	X	28807476	28807494	CCACACTTGATTCTCTTAT	1	28807607	28807627	CATGTGCCATTAGTGGAAAAG	1	28807495	28807606	ACGCTACTTTTACTCAGAGTTTGAAGGTTGTGACCAAAAGAGGCTCCGGTAAGCAGTATTCCTCTATTTTTTATGTGTTTTTATAGCTTAAAGTGATAGTGCTACATCTACA	28807441	28807562	168.1	+		best_mip	catgtgccattagtggaaaagCTTCAGCTTCCCGATATCCGACGGTAGTGTccacacttgattctcttat
IL1_IL1RAPL1_MIPs_002	880	3	X	28807533	28807548	GCTTACCGGAGCCTCT	2	28807397	28807420	AAAGAAGAAAAACATACATGTTTT	1	28807421	28807532	TTTGGTCACAACCTTCAAACTCTGAGTAAAAGTAGCGTATAAGAGAATCAAGTGTGGAATCGGAGCTTTCATCTTCCAGCTCTTAAAGGCCGTTCCCTAAAGCAAAGATTAA	28807441	28807562	94.2	-		best_mip	aaagaagaaaaacatacatgttttCTTCAGCTTCCCGATATCCGACGGTAGTGTgcttaccggagcctct
IL1_IL1RAPL1_MIPs_003	881	5	X	29301054	29301070	GCCGATGGATGCACTGA	1	29301183	29301205	GGACTCAGTTTGATGTGGTACAA	1	29301071	29301182	CTGGTCTATCGATATCAAGAAATATCAAGTTTTGGTGGGAGAGCCTGTTCGAATCAAATGTGCACTCTTTTATGGTTATATCAGAACAAATTACTCCCTTGCCCAAAGTGCT	29301035	29301355	150.1	+		best_mip	ggactcagtttgatgtggtacaaCTTCAGCTTCCCGATATCCGACGGTAGTGTgccgatggatgcactga
IL1_IL1RAPL1_MIPs_004	882	5	X	29301072	29301090	TCTTGATATCGATAGACCA	1	29300939	29300959	GAGCATCCATATTGGGTCAGA	1	29300960	29301071	GTCAGTGCATCCATCGGCTATCGTAAAAAAAGAGACAGAGAAAGAGAGGAAAAACATTAGAGGCAAAAAAAATAAGCAATTAGATTATTCATTCATCCAACAAATATTTACT	29301035	29301355	39.2	-		best_mip	gagcatccatattgggtcagaCTTCAGCTTCCCGATATCCGACGGTAGTGTtcttgatatcgatagacca
IL1_IL1RAPL1_MIPs_005	883	5	X	29301261	29301278	AGCAAAGAAGAAGACTCC	2	29301391	29301412	ACTTAAATGTTGCTGCTATCTC	1	29301279	29301390	ATTTGGTTCCGGCCAACATTGCTACAGGACAGTGGTCTCTACGCCTGTGTCATCAGGTATCCCTTTAATTCTATTACTGCTGAATCAAAGAAAGCACAGGCTGCTTTCTCGT	29301035	29301355	358.1	+		best_mip	acttaaatgttgctgctatctcCTTCAGCTTCCCGATATCCGACGGTAGTGTagcaaagaagaagactcc
IL1_IL1RAPL1_MIPs_006	884	5	X	29301284	29301299	CAATGTTGGCCGGAAC	1	29301148	29301171	CAAGGGAGTAATTTGTTCTGATAT	1	29301172	29301283	CAAATGGAGTCTTCTTCTTTGCTCATTCTACTTCCGTCAAAGGCTATTGGCTCTTCAAAGTCTCCAGGACCAGAACTTTTGTACCACATCAAACTGAGTCCAGCACTTTGGG	29301035	29301355	251.2	-		best_mip	caagggagtaatttgttctgatatCTTCAGCTTCCCGATATCCGACGGTAGTGTcaatgttggccggaac
IL1_IL1RAPL1_MIPs_007	885	5	X	29414373	29414391	AGAAACTCCACTTACTGTA	1	29414504	29414524	CCGTGACATAGAGGATTTTCT	1	29414392	29414503	TGAAAGTATCCATCTCACTGACAGTGGGTGAAAATGACACTGGACTCTGCTATAATTCCAAGATGAAGTATTTTGAAAAAGCTGAACTTAGCAAAAGCAAGGAAATTTCATG	29414355	29414581	151.1	+		best_mip	ccgtgacatagaggattttctCTTCAGCTTCCCGATATCCGACGGTAGTGTagaaactccacttactgta
IL1_IL1RAPL1_MIPs_008	886	5	X	29414405	29414422	TCACCCACTGTCAGTGAG	1	29414271	29414292	AAGAAAAGCAAAAACTTCACTG	1	29414293	29414404	ATGGATACTTTCATACAGTAAGTGGAGTTTCTGTAACAAAGCAGAATAAATACAGTGACCTGGTGTGAACAAAAAGCAAGTGCTGCCAAGGCAGTGTATTTAATTCACTTAA	29414355	29414581	52.2	-		best_mip	aagaaaagcaaaaacttcactgCTTCAGCTTCCCGATATCCGACGGTAGTGTtcacccactgtcagtgag
IL1_IL1RAPL1_MIPs_009	887	5	X	29414606	29414624	TGTCCCAGAATATAAGGCA	1	29414473	29414493	CCTTGCTTTTGCTAAGTTCAG	1	29414494	29414605	CAATTAATTTGTTAATAGGAAATAGAACCACCCGCAGTCCATACCTTGTACCAAAGGATTTCAGGTTCTCTGGTTGGCAGTAGAAAATCCTCTATGTCACGGCATGAAATTT	29414355	29414581	253.2	-		best_mip	ccttgcttttgctaagttcagCTTCAGCTTCCCGATATCCGACGGTAGTGTtgtcccagaatataaggca
IL1_IL1RAPL1_MIPs_010	888	5	X	29417290	29417306	TGGAGGCCAAGTATTGT	2	29417419	29417441	GTTACAGGTAATCACAGTCTTCA	1	29417307	29417418	ATTCAAAAGAGATACTCTGCTTATAAGAGAAGTCAGAGAAGATGACATTGGAAATTATACCTGTGAATTAAAATATGGAGGCTTTGTTGTGAGAAGAACTACTGAATTAACT	29417252	29417445	169.1	+		best_mip	gttacaggtaatcacagtcttcaCTTCAGCTTCCCGATATCCGACGGTAGTGTtggaggccaagtattgt
IL1_IL1RAPL1_MIPs_011	889	-1	X	29417361	29417378	TTTAATTCACAGGTATAA	1	29417227	29417248	GGTAGTACATATAGTAATGGAA	1	29417249	29417360	TTTCCAATGTCATCTTCTCTGACTTCTCTTATAAGCAGAGTATCTCTTTTGAATACAATACTTGGCCTCCATGTTTTTGTCCTGCATTCCTATATGAAGAACATACAATTTT	29417252	29417445	111.2	-		best_mip	ggtagtacatatagtaatggaaCTTCAGCTTCCCGATATCCGACGGTAGTGTtttaattcacaggtataa
IL1_IL1RAPL1_MIPs_012	890	-1	X	29417530	29417547	AATCCACTTAGCATTTGA	1	29417396	29417417	GTTAATTCAGTAGTTCTTCTCA	1	29417418	29417529	TTATGTAATTCTTTAGAGAGTAAAAATATCAATGTGTAGCATAAAAACTAACTTAAAATAGTAGTTTCATCACTTGCAAGTGAAATATTGAAGACTGTGATTACCTGTAACA	29417252	29417445	280.2	-		best_mip	gttaattcagtagttcttctcaCTTCAGCTTCCCGATATCCGACGGTAGTGTaatccacttagcatttga
IL1_IL1RAPL1_MIPs_013	891	5	X	29686544	29686559	CAGCCCCTCTGACTGA	3	29686672	29686695	CAGTTAATAAGCCTAGATTGTAAC	1	29686560	29686671	TAAGCCACCCAAGCTTTTGTATCCTATGGAAAGTAAACTGACAATTCAGGAGACCCAGCTGGGTGAGTAATTCCTTAATTCTAGTTAATATGCTGCTCTCGTTACATTGTGA	29686527	29686643	147.1	+		best_mip	cagttaataagcctagattgtaacCTTCAGCTTCCCGATATCCGACGGTAGTGTcagcccctctgactga
IL1_IL1RAPL1_MIPs_014	892	5	X	29686561	29686578	CAAAAGCTTGGGTGGCTT	1	29686427	29686448	CAAAGTAGTGTTAAAGTGCTCT	1	29686449	29686560	ATCAGTCAGAGGGGCTGAAAAACAACAACAATAATAATACAGAGACTTATAGTTATGCTGCATAAAACTAAAAGATAGAATACAGTCTATTTTCCCAAATATTTTTCACTTT	29686527	29686643	36.2	-		best_mip	caaagtagtgttaaagtgctctCTTCAGCTTCCCGATATCCGACGGTAGTGTcaaaagcttgggtggctt
IL1_IL1RAPL1_MIPs_015	893	5	X	29935508	29935524	TTACCTGTCAGTTTGCC	2	29935637	29935659	CCTTTAATTTACTGGATGAAAGG	1	29935525	29935636	TAAAATAAGTGTGAACAAATAGTTTTATAACACTTTTCCATCACTTCTCTCTGCAGGTGACTCTGCTAATCTAACCTGCAGAGCTTTCTTTGGGTACAGCGGAGATGTCAGT	29935559	29935733	80.1	+		best_mip	cctttaatttactggatgaaaggCTTCAGCTTCCCGATATCCGACGGTAGTGTttacctgtcagtttgcc
IL1_IL1RAPL1_MIPs_016	894	5	X	29935744	29935763	TGGAGTAAATGTTAATCTTG	1	29935612	29935631	CATCTCCGCTGTACCCAAAG	1	29935632	29935743	ACTATACAGGTTAAAAGGAAAAAAAATTACCTAATGTCACTTTCCCAAACTCGATTTTCATCCAGATCTTCAATAAATTTTTCTCCTTTCATCCAGTAAATTAAAGGACTGA	29935559	29935733	187.2	-		best_mip	catctccgctgtacccaaagCTTCAGCTTCCCGATATCCGACGGTAGTGTtggagtaaatgttaatcttg
IL1_IL1RAPL1_MIPs_017	895	5	X	29938067	29938085	ATTCTTAAGGAGCATCTTG	1	29938198	29938218	CCTTCATAAACGAGGTGAGTG	1	29938086	29938197	GGGAACAGGAAGTTTCCATCTCATTAATTGTGGACTCTGTGGAAGAAGGTGACTTGGGAAATTACTCCTGTTATGTTGAAAATGGAAATGGACGTCGACACGCCAGCGTTCT	29938046	29938234	154.1	+		best_mip	ccttcataaacgaggtgagtgCTTCAGCTTCCCGATATCCGACGGTAGTGTattcttaaggagcatcttg
IL1_IL1RAPL1_MIPs_018	896	5	X	29938088	29938105	GATGGAAACTTCCTGTTC	1	29937954	29937975	AACTACCTACAAAATCTGTGCT	1	29937976	29938087	CCCAAGATGCTCCTTAAGAATTCTAAAATGTAAAGCAACAAAACAAAAATCCACACAAACAGACACATACACAAACAAGAAAGAAATGTAGATGAATCCGAATCTGATGTAA	29938046	29938234	44.2	-		best_mip	aactacctacaaaatctgtgctCTTCAGCTTCCCGATATCCGACGGTAGTGTgatggaaacttcctgttc
IL1_IL1RAPL1_MIPs_019	897	5	X	29938302	29938321	AGGAGAACTTTGTGGAGAAA	1	29938170	29938189	GGCGTGTCGACGTCCATTTC	1	29938190	29938301	AACAAAACTAAATTTGTTTCTTGGTTCCCAATGATTTTTTCTCCCATCATACATTCAGTTGACCACCGAAGCTTAGAAGGTTACACTCACCTCGTTTATGAAGGAGAACGCT	29938046	29938234	258.2	-		best_mip	ggcgtgtcgacgtccatttcCTTCAGCTTCCCGATATCCGACGGTAGTGTaggagaactttgtggagaaa
IL1_IL1RAPL1_MIPs_020	898	5	X	29959791	29959806	GCTGGAGGCCTTGGTG	4	29959919	29959942	GTTACCTCTTTTATTGTTCTTTCT	1	29959807	29959918	CTATACTCTTGCTGCTTGTATGTTTGGTGACCATCTACAAGTGTTACAAGATAGAAATCATGCTCTTCTACAGGAATCATTTTGGAGCTGAAGAGCTCGATGGAGGTAGGAT	29959747	29959965	174.1	+		best_mip	gttacctcttttattgttctttctCTTCAGCTTCCCGATATCCGACGGTAGTGTgctggaggccttggtg
IL1_IL1RAPL1_MIPs_021	899	5	X	29959809	29959826	TACAAGCAGCAAGAGTAT	1	29959675	29959696	ATTTCACATTTTCCTGGATGAG	1	29959697	29959808	AGCACCAAGGCCTCCAGCAAGTTCCACTGTGTACATTAGCTCTAGAAAGAAAAAACCACAATGGGGAATTATATGGTATTCACATCCAAAATCATAAATTAAACTCAGTTTG	29959747	29959965	64.2	-		best_mip	atttcacattttcctggatgagCTTCAGCTTCCCGATATCCGACGGTAGTGTtacaagcagcaagagtat
IL1_IL1RAPL1_MIPs_022	900	5	X	29960009	29960027	AGAATATACGAGCTGCTGC	1	29959876	29959896	CAGCTCCAAAATGATTCCTGT	1	29959897	29960008	CATTGATTATGCACGTAATTTTTTTCCCCTTAATAAAACAAAGACAAGAAAGAAATTAGAACATTCAGAAAGAACAATAAAAGAGGTAACATCCTACCTCCATCGAGCTCTT	29959747	29959965	264.2	-		best_mip	cagctccaaaatgattcctgtCTTCAGCTTCCCGATATCCGACGGTAGTGTagaatatacgagctgctgc
IL1_IL1RAPL1_MIPs_023	901	5	X	29972606	29972623	TGACTTCGACTTTTCTTT	1	29972736	29972757	CCTACCTGATATGCTTGAAAAG	1	29972624	29972735	GGAATTTTTTGACAGACAATAAAGATTATGATGCATACTTATCATACACCAAAGTGGATCCTGACCAGTGGAATCAAGAGACTGGGGAAGAAGAACGTTTTGCCCTTGAAAT	29972619	29972831	119.1	+		best_mip	cctacctgatatgcttgaaaagCTTCAGCTTCCCGATATCCGACGGTAGTGTtgacttcgacttttcttt
IL1_IL1RAPL1_MIPs_024	902	5	X	29972665	29972682	ATCCACTTTGGTGTATGA	1	29972531	29972552	CGTCTCCAAATGTCCCATTTCT	1	29972553	29972664	TAAGTATGCATCATAATCTTTATTGTCTGTCAAAAAATTCCAAAGAAAAGTCGAAGTCACTACTCTACAAAGATAACAATAGGACATGAAAACATGCACTTTTTTTCATAAA	29972619	29972831	48.2	-		best_mip	cgtctccaaatgtcccatttctCTTCAGCTTCCCGATATCCGACGGTAGTGTatccactttggtgtatga
IL1_IL1RAPL1_MIPs_025	903	5	X	29972799	29972816	CCCAACTGGAAGTAAGTT	1	29972929	29972950	CCTAGAAAGAAACGTCTTTGTG	1	29972817	29972928	AATGTTTTCATTTGAGAGTGTGCATATTCATGTGAGTGTCTGTGTAGTCATCACTTTTTCATGGAATTTTAATGTTTGGTTCTTTACTTCAAAATTTGTATCTGTTAGTTTC	29972619	29972831	312.1	+		best_mip	cctagaaagaaacgtctttgtgCTTCAGCTTCCCGATATCCGACGGTAGTGTcccaactggaagtaagtt
IL1_IL1RAPL1_MIPs_026	904	5	X	29972844	29972862	TACACAGACACTCACATGA	1	29972711	29972731	CAAGGGCAAAACGTTCTTCTT	1	29972732	29972843	ATATGCACACTCTCAAATGAAAACATTAACTTACTTCCAGTTGGGATTAAATCTCTATCTGGTATAAACAACTTATATCCATAATGCTTTTCAAGCATATCAGGTAGGATTT	29972619	29972831	227.2	-		best_mip	caagggcaaaacgttcttcttCTTCAGCTTCCCGATATCCGACGGTAGTGTtacacagacactcacatga
IL1_IL1RAPL1_MIPs_027	905	-1	X	29972894	29972913	GGTTCTTTACTTCAAAATTT	1	29973026	29973045	AGCCTTGACATTGAAAGAAA	1	29972914	29973025	GTATCTGTTAGTTTCCCTAGAAAGAAACGTCTTTGTGTGTTCACATGAAATTTAATTTTTGCTAGCTCAGAGAAAAGATACTCCATTACTGTATAAAGCATCTCATTTTGTG	29973026	29973067	2.1	+		best_mip	agccttgacattgaaagaaaCTTCAGCTTCCCGATATCCGACGGTAGTGTggttctttacttcaaaattt
IL1_IL1RAPL1_MIPs_028	906	5	X	29973052	29973068	GAGAGATTTGTACCGGG	1	29973181	29973203	CATTCACTCATTTTGATGCACTC	1	29973069	29973180	AAAAAAAAATATTGCTGACATTAGGAGAAGCAAGTCCCAAACTCTATTCAGTGAACTAGTTTCATTTAATTTCTGAAAGAGAATCTACTAGGACTTTCTGGACCAAATTTTC	29973026	29973067	157.1	+		best_mip	cattcactcattttgatgcactcCTTCAGCTTCCCGATATCCGACGGTAGTGTgagagatttgtaccggg
IL1_IL1RAPL1_MIPs_029	907	5	X	29973092	29973107	TGGGACTTGCTTCTCC	7	29972956	29972979	GCTAGCAAAAATTAAATTTCATGT	1	29972980	29973091	TAATGTCAGCAATATTTTTTTTTCCCGGTACAAATCTCTCATTTGGTTTCTTTCAATGTCAAGGCTCACAAAATGAGATGCTTTATACAGTAATGGAGTATCTTTTCTCTGA	29973026	29973067	68.2	-		best_mip	gctagcaaaaattaaatttcatgtCTTCAGCTTCCCGATATCCGACGGTAGTGTtgggacttgcttctcc
IL1_IL1RAPL1_MIPs_030	908	3	X	29973235	29973252	GGCAAGATGTGTAGATCA	1	29973365	29973386	GTGATTCTAATTGAATGCAGTG	1	29973253	29973364	AAGCAAGCGGCTGATTATTGTCATGACCCCAAATTACGTAGTTAGAAGGGGCTGGAGCATCTTTGAGCTGGAAACCAGACTTCGAAATATGCTTGTGACTGGAGAAATTAAA	29973198	29973957	169.1	+		best_mip	gtgattctaattgaatgcagtgCTTCAGCTTCCCGATATCCGACGGTAGTGTggcaagatgtgtagatca
IL1_IL1RAPL1_MIPs_031	909	3	X	29973254	29973269	TAATCAGCCGCTTGCT	1	29973118	29973141	GAAATTAAATGAAACTAGTTCACT	1	29973142	29973253	TTGATCTACACATCTTGCCACATCTTCAATGTATGCTACAAAAGATAAAAGAGTGCATCAAAATGAGTGAATGGAAAATTTGGTCCAGAAAGTCCTAGTAGATTCTCTTTCA	29973198	29973957	58.2	-		best_mip	gaaattaaatgaaactagttcactCTTCAGCTTCCCGATATCCGACGGTAGTGTtaatcagccgcttgct
IL1_IL1RAPL1_MIPs_032	910	5	X	29973431	29973447	CACACCATCAAGCTCCT	3	29973560	29973582	GCTTTAGATGTCAGTGAGCAAGG	1	29973448	29973559	GACGGTCATTAAATGGCATGGACCAAAATGCAACAAGTTGAACTCCAAGTTCTGGAAACGTTTACAGTATGAAATGCCTTTTAAGAGGATAGAACCCATTACACATGAGCAG	29973198	29973957	364.1	+		best_mip	gctttagatgtcagtgagcaaggCTTCAGCTTCCCGATATCCGACGGTAGTGTcacaccatcaagctcct
IL1_IL1RAPL1_MIPs_033	911	5	X	29973467	29973485	ACTTGTTGCATTTTGGTCC	1	29973334	29973354	CCAGTCACAAGCATATTTCGA	1	29973355	29973466	ATGCCATTTAATGACCGTCAGGAGCTTGATGGTGTGCTTCAGGGCCTCCACCTCCTGGTAGTTCATAATTCCTCTCAGTTCACTGCATTCAATTAGAATCACTTTAATTTCT	29973198	29973957	271.2	-		best_mip	ccagtcacaagcatatttcgaCTTCAGCTTCCCGATATCCGACGGTAGTGTacttgttgcattttggtcc
IL1_IL1RAPL1_MIPs_034	912	5	X	29973648	29973664	CCACTGCCCATCCAGAT	1	29973777	29973799	GCAATCAGCATACCTACTGTAAC	1	29973665	29973776	CTCCGTTCTACCTTTCACAACACGTACCATTCACAAATGCGTCAGAAACACTACTACCGAAGCTATGAGTACGACGTACCTCCTACCGGCACCCTGCCTCTTACCTCCATAG	29973198	29973957	581.1	+		best_mip	gcaatcagcatacctactgtaacCTTCAGCTTCCCGATATCCGACGGTAGTGTccactgcccatccagat
IL1_IL1RAPL1_MIPs_035	913	5	X	29973667	29973683	TGTGAAAGGTAGAACGG	1	29973532	29973554	CATGTGTAATGGGTTCTATCCTC	1	29973555	29973666	AGATCTGGATGGGCAGTGGCTAGAGCTGTGGAGGTGGCCGCGGCCATGGAAATGGCCGAGACAGTCTGCAGCTCCCCAAAAGGCCCTTGCTCACTGACATCTAAAGCCTGCT	29973198	29973957	471.2	-		best_mip	catgtgtaatgggttctatcctcCTTCAGCTTCCCGATATCCGACGGTAGTGTtgtgaaaggtagaacgg
IL1_IL1RAPL1_MIPs_036	914	5	X	29973854	29973871	CAGAATCCAGATGAGGCC	1	29973984	29974005	GCAGTCCAGTGCCTGGAACTAA	1	29973872	29973983	CACACAAACAGTGCCATCCTGCCGCTGTTGCCAAGGGAGACCAGTATATCCAGTGTGATATGGTGACAGAAAAGCAAGGGACATCCCGTCCCTGGGAGGTTGAGTGGAATCT	29973198	29973957	788.1	+		best_mip	gcagtccagtgcctggaactaaCTTCAGCTTCCCGATATCCGACGGTAGTGTcagaatccagatgaggcc
IL1_IL1RAPL1_MIPs_037	915	5	X	29973873	29973891	AGGATGGCACTGTTTGTGT	2	29973740	29973760	CAGGGTGCCGGTAGGAGGTAC	1	29973761	29973872	GGGCCTCATCTGGATTCTGCTCCCTGCTCGATTTTGTCTGTGGCCGCTGCCCGTTGATGAGTGTCATAGGGATGTTACAGTAGGTATGCTGATTGCCTATGGAGGTAAGAGG	29973198	29973957	677.2	-		best_mip	cagggtgccggtaggaggtacCTTCAGCTTCCCGATATCCGACGGTAGTGTaggatggcactgtttgtgt
IL1_CYBB_MIPs_001	916	5	X	37639287	37639305	AGTATAGAAGAAAGGCAAA	1	37639418	37639438	CGGGGTTATCTTGGAACTAAA	1	37639306	37639417	CACAACACATTCAACCTCTGCCACCATGGGGAACTGGGCTGTGAATGAGGGGCTCTCCATTTTTGTCATTGTAAGTACCAACAAGAGATAAGTTATAAATTCTCTGACTTCT	37639311	37639426	109.1	+		best_mip	cggggttatcttggaactaaaCTTCAGCTTCCCGATATCCGACGGTAGTGTagtatagaagaaaggcaaa
IL1_CYBB_MIPs_002	917	5	X	37639489	37639507	AGATATAGGTTCACATGGT	1	37639356	37639376	CAATGACAAAAATGGAGAGCC	1	37639377	37639488	AAATCAGTTTCAACACAATTCCTCAAATGAACAAAAAAGCTTTGGTCTATTTTAGTTCCAAGATAACCCCGAGAAGTCAGAGAATTTATAACTTATCTCTTGTTGGTACTTA	37639311	37639426	180.2	-		best_mip	caatgacaaaaatggagagccCTTCAGCTTCCCGATATCCGACGGTAGTGTagatataggttcacatggt
IL1_CYBB_MIPs_003	918	5	X	37641372	37641388	TTGTCTGGTATTACCGG	1	37641501	37641523	CATCTTCCTGTTAGCATTTTAAA	1	37641389	37641500	GTTTATGATATTCCACCTAAGTTCTTTTACACAAGAAAACTTCTTGGGGTAAGTATAAATTCCATCCCATGCAATATTGGCTGGTTCACATTTCTCATCAGACATTCTTGTT	37641312	37641456	191.1	+		best_mip	catcttcctgttagcattttaaaCTTCAGCTTCCCGATATCCGACGGTAGTGTttgtctggtattaccgg
IL1_CYBB_MIPs_004	919	5	X	37641422	37641440	TTACCCCAAGAAGTTTTCT	1	37641289	37641309	CCGCATTTCCACAGTAGATTC	1	37641310	37641421	TGTGTAAAAGAACTTAGGTGGAATATCATAAACCCGGTAATACCAGACAAAGAGGAAGACGTTCAACCCCAGCCAAACCAGCTGCACAAACAGAAATAATTGCATGAAGTTT	37641312	37641456	112.2	-		best_mip	ccgcatttccacagtagattcCTTCAGCTTCCCGATATCCGACGGTAGTGTttaccccaagaagttttct
IL1_CYBB_MIPs_005	920	5	X	37642690	37642709	GGCATATTCTGTGCTCAAAA	1	37642822	37642841	ATCTGCTGTCCTTCCTCAGG	1	37642710	37642821	AAGTCACTCTGCTCCCTTTCCCGCCTCTTCTAGTCAGCACTGGCACTGGCCAGGGCCCCTGCAGCCTGCCTGAATTTCAACTGCATGCTGATTCTCTTGCCAGTCTGTCGAA	37642723	37642873	101.1	+		best_mip	atctgctgtccttcctcaggCTTCAGCTTCCCGATATCCGACGGTAGTGTggcatattctgtgctcaaaa
IL1_CYBB_MIPs_006	921	5	X	37642930	37642949	TCCTCCCAAATCATTCATTT	1	37642798	37642817	ACAGACTGGCAAGAGAATCA	1	37642818	37642929	GTTTTTACCTAAAAAAGGGCATTTTGCTTGATGGCCTTTGAAAATTAGAGGAACTTAGTAAAACATTTTCTCTTACCGCACTGGAACCCCTGAGGAAGGACAGCAGATTTCG	37642723	37642873	209.2	-		best_mip	acagactggcaagagaatcaCTTCAGCTTCCCGATATCCGACGGTAGTGTtcctcccaaatcattcattt
IL1_CYBB_MIPs_007	922	5	X	37651221	37651236	TCCAAAGTGCTGCTCA	7	37651349	37651372	CCCTCTATTCATAGATACCTTTTT	1	37651237	37651348	ACAAGAGTTCGAAGACAACTGGACAGGAATCTCACCTTTCATAAAATGGTGGCATGGATGATTGCACTTCACTCTGGTAAGTTTATTAAAGAAAACTTGGAACCAGGGAGTT	37651200	37651353	151.1	+		best_mip	ccctctattcatagatacctttttCTTCAGCTTCCCGATATCCGACGGTAGTGTtccaaagtgctgctca
IL1_CYBB_MIPs_008	923	5	X	37651256	37651272	GGTGAGATTCCTGTCCA	1	37651121	37651143	ATTTAATTTTCATGACCACCCTG	1	37651144	37651255	GTTGTCTTCGAACTCTTGTTGAGCAGCACTTTGGATTAAGGGGGAAAGAATGGAATAGTAATTGTTAACAGGAAAGCTTGCTATGTGTCAAACATTTGATACATATTATCTC	37651200	37651353	58.2	-		best_mip	atttaattttcatgaccaccctgCTTCAGCTTCCCGATATCCGACGGTAGTGTggtgagattcctgtcca
IL1_CYBB_MIPs_009	924	5	X	37652832	37652848	AGTCAGAGGCTGTCCCA	1	37652961	37652983	GAATGCCCGAGTCAATAATTCTG	1	37652849	37652960	GAAACCCAGCTTACAATAAATTTGTTCATACCCTTCATTCTCTTTGTTTCTCTTCTCTGCCCTTTTCAGCGATTCACACCATTGCACATCTATTTAATGTGGAATGGTGTGT	37652882	37653083	81.1	+		best_mip	gaatgcccgagtcaataattctgCTTCAGCTTCCCGATATCCGACGGTAGTGTagtcagaggctgtccca
IL1_CYBB_MIPs_010	925	5	X	37652986	37653003	CCTTATTCAGTAGCACTC	1	37653116	37653137	ACTAGATTTCAGTGAGTGAAGA	1	37653004	37653115	TCTGAACTTGGAGACAGGCAAAATGAAAGTTATCTCAATTTTGCTCGAAAGAGAATAAAGGTAAGCCTCTCATTATCTGACTTAGATATTCTCTAGGCCATTACAATTGAGG	37652882	37653083	236.1	+		best_mip	actagatttcagtgagtgaagaCTTCAGCTTCCCGATATCCGACGGTAGTGTccttattcagtagcactc
IL1_CYBB_MIPs_011	926	5	X	37653045	37653063	CTTTATTCTCTTTCGAGCA	1	37652912	37652932	CAATGGTGTGAATCGCTGAAA	1	37652933	37653044	AAATTGAGATAACTTTCATTTTGCCTGTCTCCAAGTTCAGAGAGTGCTACTGAATAAGGATCAGAATTATTGACTCGGGCATTCACACACCATTCCACATTAAATAGATGTG	37652882	37653083	165.2	-		best_mip	caatggtgtgaatcgctgaaaCTTCAGCTTCCCGATATCCGACGGTAGTGTctttattctctttcgagca
IL1_CYBB_MIPs_012	927	5	X	37655217	37655232	GCCTGTACCTGGCTGT	2	37655345	37655368	CATCATCTCTTTGTGATCTTCTTC	1	37655233	37655344	GACCCTGTTGGCAGGCATCACTGGAGTTGTCATCACGCTGTGCCTCATATTAATTATCACTTCCTCCACCAAAACCATCCGGAGGTCTTACTTTGAAGTCTTTTGGTACACA	37655184	37655415	163.1	+		best_mip	catcatctctttgtgatcttcttcCTTCAGCTTCCCGATATCCGACGGTAGTGTgcctgtacctggctgt
IL1_CYBB_MIPs_013	928	5	X	37655234	37655250	ATGCCTGCCAACAGGGT	1	37655099	37655121	GGTTCTCAAATGCAGGACTATTA	1	37655122	37655233	CACAGCCAGGTACAGGCCTCCTTCAGGGTTCTGTAAAATATAAACACACACACACACACACACACACACACACACACACACACACACACATGTGCGCAAGCACAATATTATA	37655184	37655415	52.2	-		best_mip	ggttctcaaatgcaggactattaCTTCAGCTTCCCGATATCCGACGGTAGTGTatgcctgccaacagggt
IL1_CYBB_MIPs_014	929	5	X	37655454	37655470	ACTGTGCCTCTAATGGA	1	37655319	37655341	GTACCAAAAGACTTCAAAGTAAG	1	37655342	37655453	GCATCCTGCCTAGAAATTGAGGGACATGAAATCCTTCACTTCAGAATTTAAACACTCACTCAGCTCCATGGATGGCAAGGCCAATGAAGAAGATCACAAAGAGATGATGTGT	37655184	37655415	272.2	-		best_mip	gtaccaaaagacttcaaagtaagCTTCAGCTTCCCGATATCCGACGGTAGTGTactgtgcctctaatgga
IL1_CYBB_MIPs_015	930	-1	X	37658170	37658186	CTATTACTAAATGATCT	2	37658299	37658321	GAATGCCCAATCCCTCAGTTTGC	1	37658187	37658298	GGACTTACATTTTTCACCCAGACGAATTGTACGTGGGCAGACCGCAGAGAGTTTGGCTGTGCATAATATAACAGTTTGTGAACAAAAAATCTCAGAATGGGGAAAAATAAAG	37658188	37658357	113.1	+		best_mip	gaatgcccaatccctcagtttgcCTTCAGCTTCCCGATATCCGACGGTAGTGTctattactaaatgatct
IL1_CYBB_MIPs_016	931	5	X	37658361	37658380	TGTCAGTAATGAAACTGTAA	1	37658229	37658248	GCACAGCCAAACTCTCTGCG	1	37658249	37658360	TAACAACAATGAATTGTACATACCATAGGAGGGTTTCCAGCAAACTGAGGGATTGGGCATTCCTTTATTTTTCCCCATTCTGAGATTTTTTGTTCACAAACTGTTATATTAT	37658188	37658357	175.2	-		best_mip	gcacagccaaactctctgcgCTTCAGCTTCCCGATATCCGACGGTAGTGTtgtcagtaatgaaactgtaa
IL1_CYBB_MIPs_017	932	5	X	37660521	37660538	ATAGTGGGTCCCATGTTT	1	37660651	37660672	GGACAAGTCTTCCCAACTCCTC	1	37660539	37660650	CTGTATCTCTGTGAGAGGTTGGTGCGGTTTTGGCGATCTCAACAGAAGGTGGTCATCACCAAGGTACTGATTGGTTTAGTAATTACTAGTGGTCAGTGTCTAACTATATCAT	37660488	37660621	165.1	+		best_mip	ggacaagtcttcccaactcctcCTTCAGCTTCCCGATATCCGACGGTAGTGTatagtgggtcccatgttt
IL1_CYBB_MIPs_018	933	5	X	37660540	37660557	ACCTCTCACAGAGATACA	1	37660406	37660427	AGCCAAGTTAATCTTTGTAGGC	1	37660428	37660539	GAAACATGGGACCCACTATCCATTTCCAAGTCTGTAATCAGAGCAAAAATGAAAATGAGATACATTAAGTGGTAATAGATAACAAAATATTCAGAGGGAGAAAAATTTTAGA	37660488	37660621	54.2	-		best_mip	agccaagttaatctttgtaggcCTTCAGCTTCCCGATATCCGACGGTAGTGTacctctcacagagataca
IL1_CYBB_MIPs_019	934	5	X	37663195	37663214	GGGACAATACATTTTTGTCA	1	37663327	37663346	GTTCAATGCTTGTGGCTGTG	1	37663215	37663326	AGTGCCCAAAGGTGTCCAAGCTGGAGTGGCACCCTTTTACACTGACATCCGCCCCTGAGGAAGACTTCTTTAGTATCCATATCCGCATCGTTGGGGACTGGACAGAGGGGCT	37663110	37663436	219.1	+		best_mip	gttcaatgcttgtggctgtgCTTCAGCTTCCCGATATCCGACGGTAGTGTgggacaatacatttttgtca
IL1_CYBB_MIPs_020	935	5	X	37663216	37663231	GGACACCTTTGGGCAC	2	37663080	37663103	ATGACATTTTTCCTAAATACTTGC	1	37663104	37663215	TTGACAAAAATGTATTGTCCCACTTCCATTTTGAACCCCTTCTTCTTCATCTGTAGCTCGATGGTTTTGAAAGGGTGAGTGACCACCTATAGAATAAAACATATGTCTGGAA	37663110	37663436	108.2	-		best_mip	atgacatttttcctaaatacttgcCTTCAGCTTCCCGATATCCGACGGTAGTGTggacacctttgggcac
IL1_CYBB_MIPs_021	936	5	X	37663437	37663455	GGAGGAAGAGGAGCTATTT	1	37663304	37663324	CCCCTCTGTCCAGTCCCCAAC	1	37663325	37663436	AGTGCCATTTTTCCTGAACTCATATACGTTGGTAATATGTACTTTTTACTCACTTAGGTAGTTTCCACGCATCTTGAAACTCCTGCTTATCACAGCCACAAGCATTGAACAG	37663110	37663436	329.2	-		best_mip	cccctctgtccagtccccaacCTTCAGCTTCCCGATATCCGACGGTAGTGTggaggaagaggagctattt
IL1_CYBB_MIPs_022	937	5	X	37664166	37664182	AACATGTTGCACATCCC	1	37664295	37664317	AGATGTGTTCAGCTATGAGGTGG	1	37664183	37664294	CAATAATTATGGGTGCCCCATCTCACTCTGAAGAGCAAGACATCTCTGTAACTATCTCCTCCCCATTTCCCTTCAGGATAGCGGTTGATGGGCCCTTTGGCACTGCCAGTGA	37664239	37664441	58.1	+		best_mip	agatgtgttcagctatgaggtggCTTCAGCTTCCCGATATCCGACGGTAGTGTaacatgttgcacatccc
IL1_CYBB_MIPs_023	938	5	X	37664385	37664403	ATATTGCAATAACGCCACC	1	37664516	37664536	CCATGGGAAGTGAAGAAAAGC	1	37664404	37664515	AATCTGAAGCTCAAAAAGGTAAGTCCTTTCATTTATCGGAGGGCCTTAGAGCAGTAACCATACTCTGCCATGTGAGGCCTGAGAGTGCTTTCAGGGCTAAGGTTGGCAGAGA	37664239	37664441	279.1	+		best_mip	ccatgggaagtgaagaaaagcCTTCAGCTTCCCGATATCCGACGGTAGTGTatattgcaataacgccacc
IL1_CYBB_MIPs_024	939	5	X	37664406	37664425	TTACCTTTTTGAGCTTCAGA	1	37664274	37664293	CACTGGCAGTGCCAAAGGGC	1	37664294	37664405	TTGGTGGCGTTATTGCAATATTTGTACCAGACTGACTTGAGAATGGATGCGAAGGGTGTGACCCCAATCCCTGCTCCCACTAACATCACCACCTCATAGCTGAACACATCTT	37664239	37664441	169.2	-		best_mip	cactggcagtgccaaagggcCTTCAGCTTCCCGATATCCGACGGTAGTGTttacctttttgagcttcaga
IL1_CYBB_MIPs_025	940	5	X	37665541	37665560	ATCAAGAAAAAGTTTAGGTG	1	37665673	37665692	GCCTTTGAGTGGTTTGCAGA	1	37665561	37665672	ACAGAAAGTGGAATTCCACATGGTAATGCTGATAGGGCCTGCCAAATATAATCTGCTTCATGATCCACCCCATTTTCAGATCTACTTCTACTGGCTGTGCCGGGACACACAT	37665620	37665842	55.1	+		best_mip	gcctttgagtggtttgcagaCTTCAGCTTCCCGATATCCGACGGTAGTGTatcaagaaaaagtttaggtg
IL1_CYBB_MIPs_026	941	5	X	37665757	37665773	ATCTACCTCACTGGCTG	1	37665886	37665908	GTATGTTTAGTGGATTTGGTGAT	1	37665774	37665885	GGATGAGTCTCAGGTAAGGACAAGACTCCAAGGCTCAGGTCCTTCCCATAGTGTACAGGGCTTACGAACTTCCCCTTGGTTATTGGTGTGTCTTGTGTACTATTTTTTCTAA	37665620	37665842	268.1	+		best_mip	gtatgtttagtggatttggtgatCTTCAGCTTCCCGATATCCGACGGTAGTGTatctacctcactggctg
IL1_CYBB_MIPs_027	942	5	X	37665781	37665800	AGTCTTGTCCTTACCTGAGA	1	37665649	37665668	GTGTCCCGGCACAGCCAGTA	1	37665669	37665780	CTCATCCCAGCCAGTGAGGTAGATGTTGTAGCTGAGGAAGCCGGCATTGTTCCTTTCCTGCATCTGGCTCTCCAGCAGTTGCAGCAGATCTGCAAACCACTCAAAGGCATGT	37665620	37665842	163.2	-		best_mip	gtgtcccggcacagccagtaCTTCAGCTTCCCGATATCCGACGGTAGTGTagtcttgtccttacctgaga
IL1_CYBB_MIPs_028	943	5	X	37668835	37668852	GTGCACCATGATGAGGAG	1	37668965	37668986	ATGTTTTTGAGGCTTGCATCTG	1	37668853	37668964	AAAGATGTGATCACAGGCCTGAAACAAAAGACTTTGTATGGACGGCCCAACTGGGATAATGAATTCAAGACAATTGCAAGTCAACACCCTAAGTAAGGAGTCTGTCACCAAG	37668800	37668983	167.1	+		best_mip	atgtttttgaggcttgcatctgCTTCAGCTTCCCGATATCCGACGGTAGTGTgtgcaccatgatgaggag
IL1_CYBB_MIPs_029	944	5	X	37668855	37668872	AGGCCTGTGATCACATCT	1	37668721	37668742	AGCTATTCTAACCAAGGCACCC	1	37668743	37668854	TTCTCCTCATCATGGTGCACAGCAAAGTGATTGGCCTACAGGAAAGGACATGAATTCAGAAAAAAAAGAGACATTCTGTAAAAGCACATACAATGTATTTACATCCTTCACA	37668800	37668983	57.2	-		best_mip	agctattctaaccaaggcacccCTTCAGCTTCCCGATATCCGACGGTAGTGTaggcctgtgatcacatct
IL1_CYBB_MIPs_030	945	5	X	37670039	37670057	AAAAGTACCAGAATAGGAG	1	37670170	37670190	ACTTGTCTCTTCCATGAGGAA	1	37670058	37670169	TTTTCCTCTGTGGACCTGAAGCCTTGGCTGAAACCCTGAGTAAACAAAGCATCTCCAACTCTGAGTCTGGCCCTCGGGGAGTGCATTTCATTTTCAACAAGGAAAACTTCTA	37670021	37670190	151.1	+		best_mip	acttgtctcttccatgaggaaCTTCAGCTTCCCGATATCCGACGGTAGTGTaaaagtaccagaataggag
IL1_CYBB_MIPs_031	946	5	X	37670061	37670078	CTTCAGGTCCACAGAGGA	1	37669927	37669948	CAGAGTCCCCTCTGCTCCTTTT	1	37669949	37670060	AAACTCCTATTCTGGTACTTTTGGGAAAGAAAAAAAAAGACAATTTCAAGCTTTGGGATGAGATGTCTACAAAGCAGGTAGGTGAATTTCCCGTTAATTTGAGGCCCCAGGG	37670021	37670190	42.2	-		best_mip	cagagtcccctctgctccttttCTTCAGCTTCCCGATATCCGACGGTAGTGTcttcaggtccacagagga
IL1_CYBB_MIPs_032	947	5	X	37670262	37670281	TTATAGTTTCTTTTTGTCCA	1	37670130	37670149	AATGAAATGCACTCCCCGAG	1	37670150	37670261	TTTTTAAGCAGGGGGTATTTATATTATCAATTAGCATTATTTGAGCATTTGGCAGCACAACCCACATTTATTTCCTCATGGAAGAGACAAGTTAGAAGTTTTCCTTGTTGAA	37670021	37670190	243.2	-		best_mip	aatgaaatgcactccccgagCTTCAGCTTCCCGATATCCGACGGTAGTGTttatagtttctttttgtcca
IL1_IL1RAPL2_MIPs_001	948	5	X	103891777	103891796	AAATTTCACAGTGATTTCTG	9	103891909	103891928	GGTGATGTTCTCAGAGCTGA	1	103891797	103891908	GGATAGGGGCAGAAGGAAGGTGGTGTTAAGAATCATCAGGGCTGTGGCCTAGTCAGCCTGCAGAGGTGCAGGCAGGGTGGGCCCCCACTGGGACAGCTGGAGGAGGCAGGTA	103891909	103892674	2.1	+		best_mip	ggtgatgttctcagagctgaCTTCAGCTTCCCGATATCCGACGGTAGTGTaaatttcacagtgatttctg
IL1_IL1RAPL2_MIPs_002	949	5	X	103891946	103891962	CCTCTGCAGCTTCCAGC	8	103892075	103892097	CCTTTTCCACCACAAATCTGGCC	6	103891963	103892074	ACGCTCAGCTCGATCAGGCCGTCCCCTGCGGTGGCCAGTGAGTTGGGGATCAGCTTGGCTTCCATGGAGTCACCCTCAGCAGAGATGATGGCTGCTATTTTCTGCTGCTCAG	103891909	103892674	168.1	+		best_mip	ccttttccaccacaaatctggccCTTCAGCTTCCCGATATCCGACGGTAGTGTcctctgcagcttccagc
IL1_IL1RAPL2_MIPs_003	950	3	X	103892016	103892033	GACTCCATGGAAGCCAAG	1	103891882	103891903	GCCTCCTCCAGCTGTCCCAGTG	1	103891904	103892015	CTGATCCCCAACTCACTGGCCACCGCAGGGGACGGCCTGATCGAGCTGAGCGTGCTGGAAGCTGCAGAGGACATCACATACCAGCTCTCAGCTCTGAGAACATCACCTACCT	103891909	103892674	109.2	-		best_mip	gcctcctccagctgtcccagtgCTTCAGCTTCCCGATATCCGACGGTAGTGTgactccatggaagccaag
IL1_IL1RAPL2_MIPs_004	951	5	X	103892150	103892166	CCTTCCCGAAGGTGGGA	1	103892279	103892301	CAAAGTGAGACACCACCGACTTG	1	103892167	103892278	TGTGTCAAGGACACATCGTCCAGGATGAGCCCAAAGGTGGCTGCTCACTCCGTAAGATTGTCACTCACCTGCCTGGAGAGCAGCTCTCTCTGGGTGATTAGTTCTCCAGCAT	103891909	103892674	372.1	+		best_mip	caaagtgagacaccaccgacttgCTTCAGCTTCCCGATATCCGACGGTAGTGTccttcccgaaggtggga
IL1_IL1RAPL2_MIPs_005	952	5	X	103892185	103892202	CTTTGGGCTCATCCTGGA	8	103892051	103892072	GAGCAGCAGAAAATAGCAGCCA	1	103892073	103892184	CGATGTGTCCTTGACACATCCCACCTTCGGGAAGGAGTTCACAGAAGCAGTGGAAGCCAAAGAGGTGGATCAGCAGGAAGCAGAGAGGGCCAGATTTGTGGTGGAAAAGGCT	103891909	103892674	278.2	-		best_mip	gagcagcagaaaatagcagccaCTTCAGCTTCCCGATATCCGACGGTAGTGTctttgggctcatcctgga
IL1_IL1RAPL2_MIPs_006	953	5	X	103892331	103892349	ACGCTCATCATAGTCCTCT	5	103892462	103892482	GTGGTCGAGAATGGCAGTCAA	1	103892350	103892461	CTGATGCTGGTGAAGATGCAAGGAAGCTGGCTAGCGACAGGCCAGGAGAGGATGTGCAGTGTGATGTTGACATTCTGTAAGTCTTTGCTACCAGTGATGACTGGTACATTAA	103891909	103892674	555.1	+		best_mip	gtggtcgagaatggcagtcaaCTTCAGCTTCCCGATATCCGACGGTAGTGTacgctcatcatagtcctct
IL1_IL1RAPL2_MIPs_007	954	5	X	103892351	103892367	CATCTTCACCAGCATCA	2	103892216	103892238	GCAGGTGAGTGACAATCTTACGG	1	103892239	103892350	GAGAGGACTATGATGAGCGTGTGCTGCCATCCATCACTACCAAGATCCTCAAGTCGGTGGTGTCTCACTTTGATGCTGGAGAACTAATCACCCAGAGAGAGCTGCTCTCCAG	103891909	103892674	444.2	-		best_mip	gcaggtgagtgacaatcttacggCTTCAGCTTCCCGATATCCGACGGTAGTGTcatcttcaccagcatca
IL1_IL1RAPL2_MIPs_008	955	5	X	103892532	103892550	TACCACAATGTCCTGTACT	5	103892663	103892683	CAAACACTTTGGCAGCCATGT	8	103892551	103892662	CCACAGAATCGGTCAAAGATGACAGCTCTGTGACCAGCATCCACATTATATAAGGCAGAGTTCAGCATGCTTCCTACAACAGCTAAGGCCAGGCCAAACTTGCCAATGGACA	103891909	103892674	756.1	+		best_mip	caaacactttggcagccatgtCTTCAGCTTCCCGATATCCGACGGTAGTGTtaccacaatgtcctgtact
IL1_IL1RAPL2_MIPs_009	956	5	X	103892569	103892585	GGTCACAGAGCTGTCAT	3	103892434	103892456	GTACCAGTCATCACTGGTAGCAA	2	103892457	103892568	CTTTGACCGATTCTGTGGAGTACAGGACATTGTGGTAGGGGAAGGGACTCACTTTCCTATCCCATGGGTACAGAAACCAATTATCTTTGACTGCCATTCTCGACCACTTAAT	103891909	103892674	662.2	-		best_mip	gtaccagtcatcactggtagcaaCTTCAGCTTCCCGATATCCGACGGTAGTGTggtcacagagctgtcat
IL1_IL1RAPL2_MIPs_010	957	5	X	103892774	103892793	ATGTGTGTGTATGTGTATGG	4	103892642	103892661	GTCCATTGGCAAGTTTGGCC	3	103892662	103892773	AAATCTGTAGGAAGAGGTTTGGATGTGTGGCTGGGGAATTCATGTGGAGGTCAGAGTGGAAGCAGGTGTGAGAGGGTCCAGCAGAAGAAAACATGGCTGCCAAAGTGTTTGT	103891909	103892674	867.2	-		best_mip	gtccattggcaagtttggccCTTCAGCTTCCCGATATCCGACGGTAGTGTatgtgtgtgtatgtgtatgg
IL1_IL1RAPL2_MIPs_011	958	5	X	103903447	103903462	AAAGCCAGAAGACCCC	5	103903575	103903598	GCTGTCAAGAAAAGTGAAGGATGA	1	103903463	103903574	AGATTGTCATTGTTTCTCTAATGGAGTTTTGAAAAATGTAAAATTATAGGTGTGGTTTTGTTGAGGCCAAGATCTGTGGTTCAAACTTTATATCCTTTTTTTTGACTTTTCA	103903575	103903696	2.1	+		best_mip	gctgtcaagaaaagtgaaggatgaCTTCAGCTTCCCGATATCCGACGGTAGTGTaaagccagaagacccc
IL1_IL1RAPL2_MIPs_012	959	5	X	103903653	103903670	AGATGGTGTCAAAGAGAA	2	103903783	103903804	CGTATTCCAGTTATGTTGGAAA	1	103903671	103903782	ATTCTGGTAAGTTGCTGGCAACTTGCCACTATTTGGTCAAAAATGTACAGTTTTGTGAGCACCCAGAGGGCACCTGTGCCTTTAACTATGAATGTCTTTAAATAGAAGCACT	103903575	103903696	210.1	+		best_mip	cgtattccagttatgttggaaaCTTCAGCTTCCCGATATCCGACGGTAGTGTagatggtgtcaaagagaa
IL1_IL1RAPL2_MIPs_013	960	5	X	103903675	103903690	TGCCAGCAACTTACCA	2	103903539	103903562	AAAAAGGATATAAAGTTTGAACCA	1	103903563	103903674	GAATTTCTCTTTGACACCATCTTCAGATTTGTGCTGACTACAGAACAGACCACAAGGGCCAAAAGAAATGGTGGCTTCATCCTTCACTTTTCTTGACAGCTGAAAAGTCAAA	103903575	103903696	102.2	-		best_mip	aaaaaggatataaagtttgaaccaCTTCAGCTTCCCGATATCCGACGGTAGTGTtgccagcaacttacca
IL1_IL1RAPL2_MIPs_014	961	5	X	104048689	104048708	TTGCACTTAATCATGTCATT	1	104048821	104048840	ACTTCAGCTTGTGGCTGCAC	1	104048709	104048820	GCCAAGTCCCGCTTCTGGTACTTTGTATCTCAGCTAAAGAAGATGAAGAAGTCTTTGGGGGAAATTGTCTTGTGTGGGTAGGTATTTGAGCAATTCTGCCTGCAGGTGAAGA	104048659	104048899	164.1	+		best_mip	acttcagcttgtggctgcacCTTCAGCTTCCCGATATCCGACGGTAGTGTttgcacttaatcatgtcatt
IL1_IL1RAPL2_MIPs_015	962	5	X	104048715	104048732	AAAGTACCAGAAGCGGGA	4	104048581	104048602	GAGGCCTTTGTGGCACTCTATC	1	104048603	104048714	CTTGGCAATGACATGATTAAGTGCAAAGATTTGCATGTGGTAGAGGGGAAGCATGTAGCATTTGGGAGTGGGCAGGTAGTGCCCTGCCACCTTTTACTCTTGCAGCGTGCCA	104048659	104048899	58.2	-		best_mip	gaggcctttgtggcactctatcCTTCAGCTTCCCGATATCCGACGGTAGTGTaaagtaccagaagcggga
IL1_IL1RAPL2_MIPs_016	963	5	X	104048885	104048900	GGACTCAGCCACTGGG	4	104049013	104049036	ACAGTTCCACAACTCCAAGATCAA	1	104048901	104049012	GGTGCTGTCACCCAGTACTACAGAGAAATGGGTGCCCAGCAATGTGGTTGGGCCCACTGGATCCAGATTGTGAAGGTAGAAGGGATCTTGGCCAGCAGGTGCCAGCAATCAA	104048659	104048899	356.1	+		best_mip	acagttccacaactccaagatcaaCTTCAGCTTCCCGATATCCGACGGTAGTGTggactcagccactggg
IL1_IL1RAPL2_MIPs_017	964	5	X	104048924	104048940	GCTGGGCACCCATTTCT	3	104048789	104048811	GCAGGCAGAATTGCTCAAATACC	1	104048812	104048923	CTGTAGTACTGGGTGACAGCACCCCCAGTGGCTGAGTCCAGGTATTCCTGGTACATGTTGTGGGTGCCACTGCATGAGTTGTGGTGCAGCCACAAGCTGAAGTTCTTCACCT	104048659	104048899	267.2	-		best_mip	gcaggcagaattgctcaaataccCTTCAGCTTCCCGATATCCGACGGTAGTGTgctgggcacccatttct
IL1_IL1RAPL2_MIPs_018	965	5	X	104440164	104440180	CTGCATTGACTGGTCAG	2	104440293	104440315	GCTTATGTGGTACAAAAACAAAG	1	104440181	104440292	TGGATCTCAAGACATACATGGCTTTGGCAGGTGAACCAGTCCGAGTGAAATGTGCCCTTTTCTACAGTTATATTCGTACCAACTATAGCACGGCCCAGAGCACTGGGCTCAG	104440133	104440450	162.1	+		best_mip	gcttatgtggtacaaaaacaaagCTTCAGCTTCCCGATATCCGACGGTAGTGTctgcattgactggtcag
IL1_IL1RAPL2_MIPs_019	966	5	X	104440189	104440207	CCAAAGCCATGTATGTCTT	1	104440056	104440076	GTCCTAAGTGCTCCACATAGA	1	104440077	104440188	GAGATCCACTGACCAGTCAATGCAGCCATCCACTGAAAGAAAATCAGAAGAGGTATAAGATACAGTGAGCATTGTTGACACTAATAGTGTGAGCAGTAATCATCACCAACAT	104440133	104440450	58.2	-		best_mip	gtcctaagtgctccacatagaCTTCAGCTTCCCGATATCCGACGGTAGTGTccaaagccatgtatgtctt
IL1_IL1RAPL2_MIPs_020	967	5	X	104440357	104440374	AGCAAAGAGGAAGATTCA	1	104440487	104440508	ACTTGAGTACATGTAGGTATGC	1	104440375	104440486	ATATGGTTTCACTCAGCTGAGGCACAAGACAGTGGATTCTACACTTGTGTTTTAAGGTGAGTGTTGTGTGAAAACATTGCCCAATCACATGGCTGATAGTCTTTTGAGTGGG	104440133	104440450	356.1	+		best_mip	acttgagtacatgtaggtatgcCTTCAGCTTCCCGATATCCGACGGTAGTGTagcaaagaggaagattca
IL1_IL1RAPL2_MIPs_021	968	5	X	104440396	104440415	TAGAATCCACTGTCTTGTGC	1	104440264	104440283	GTGCTCTGGGCCGTGCTATA	1	104440284	104440395	CTCAGCTGAGTGAAACCATATTGAATCTTCCTCTTTGCTCATCCTGACCTCTGAAAAGATGATGGGCTCTTCCAAATCACCTTTGTTTTTGTACCACATAAGCCTGAGCCCA	104440133	104440450	265.2	-		best_mip	gtgctctgggccgtgctataCTTCAGCTTCCCGATATCCGACGGTAGTGTtagaatccactgtcttgtgc
IL1_IL1RAPL2_MIPs_022	969	5	X	104478515	104478532	TGCATGAAGGTGTCAATG	1	104478645	104478666	ACTTTAAAAAGTCCGATCAGGA	1	104478533	104478644	TCCTTGACTGTTGCAGAGAATGAATCAGGCCTGTGCTACAACAGCAGGATCCGCTATTTAGAAAAATCTGAAGTCACTAAAAGAAAGGAGATCTCCTGTCCAGACATGGATG	104478479	104478708	168.1	+		best_mip	actttaaaaagtccgatcaggaCTTCAGCTTCCCGATATCCGACGGTAGTGTtgcatgaaggtgtcaatg
IL1_IL1RAPL2_MIPs_023	970	5	X	104478534	104478552	TTCTCTGCAACAGTCAAGG	1	104478401	104478421	GGCTTTTCCATTTAGGACCTT	1	104478422	104478533	ACATTGACACCTTCATGCAATATGTTGAGTTTCTGTAGGAACAGAGAAATAACAAAATGGCTTTATTGGGTGTTTACAACTTTGTTTGTGCTCTATATATTTCAAGAGTATT	104478479	104478708	57.2	-		best_mip	ggcttttccatttaggaccttCTTCAGCTTCCCGATATCCGACGGTAGTGTttctctgcaacagtcaagg
IL1_IL1RAPL2_MIPs_024	971	5	X	104478750	104478769	AGTAAAAAAATCTCCCTTTC	1	104478618	104478637	GTCTGGACAGGAGATCTCCT	1	104478638	104478749	CTCATCCCCAAGACTGCTATTGACTGAGGTAAAATATGAATTTGACACCATGCTGAGTTACCTTATACCACACAACATCAGGCTCCTGATCGGACTTTTTAAAGTCATCCAT	104478479	104478708	273.2	-		best_mip	gtctggacaggagatctcctCTTCAGCTTCCCGATATCCGACGGTAGTGTagtaaaaaaatctccctttc
IL1_IL1RAPL2_MIPs_025	972	5	X	104512006	104512023	GCTGGTACTGAGATGTAG	1	104512136	104512157	AGTTCAAGAAGAAGATGGAGGA	1	104512024	104512135	TCTGTGAAATTCTATTTTTTGCTTACTTGCAAATATTTTATCTGCAGGAATGCAAGCCAAAAATGTGGAGAAGCATAATAATACAGAAAGGAAATGCTCTTCTGATCCAAGA	104512051	104512244	87.1	+		best_mip	agttcaagaagaagatggaggaCTTCAGCTTCCCGATATCCGACGGTAGTGTgctggtactgagatgtag
IL1_IL1RAPL2_MIPs_026	973	5	X	104512243	104512260	TCTCATTTGCCGTAATTT	1	104512109	104512130	GATCAGAAGAGCATTTCCTTTC	1	104512131	104512242	TGTAGAACTGATTCCTACCTGTAACTTTCAATTCAGTTGTTCGTCTTACAAGTTTTCCTTCATATTTAAGTTCACATGTGTAATTTCCTCCATCTTCTTCTTGAACTTCTTG	104512051	104512244	194.2	-		best_mip	gatcagaagagcatttcctttcCTTCAGCTTCCCGATATCCGACGGTAGTGTtctcatttgccgtaattt
IL1_IL1RAPL2_MIPs_027	974	5	X	104728316	104728331	GACAAGCCTCCCAAGC	2	104728444	104728467	CATGAACCAGGAAAGGTTTATTGC	1	104728332	104728443	CATTGTTCCCCATGGAGAATCAGCCAAGTGTTATAGATGTCCAGCTGGGTAAGTCCCCTCCTTGGAATAACACTTCCTAAACTTGCCCTCTGTTAACAGATGGGGAAAATTG	104728285	104728399	161.1	+		best_mip	catgaaccaggaaaggtttattgcCTTCAGCTTCCCGATATCCGACGGTAGTGTgacaagcctcccaagc
IL1_IL1RAPL2_MIPs_028	975	5	X	104728333	104728349	TCTCCATGGGGAACAAT	3	104728198	104728220	GTTTGTAGACTTGATGGTGTGTA	1	104728221	104728332	GGCTTGGGAGGCTTGTCTGTGAGTAAAGCTAGAAGAGAAAATGAAAGAAAGTAATGGAAAAATTGAGATAAATTACAGGATGAGAAAGATTCTATCATGTATGATATTTAAT	104728285	104728399	50.2	-		best_mip	gtttgtagacttgatggtgtgtaCTTCAGCTTCCCGATATCCGACGGTAGTGTtctccatggggaacaat
IL1_IL1RAPL2_MIPs_029	976	5	X	104961376	104961393	CCCCTGCAAAGCATTCTT	1	104961506	104961527	GCTTATCTTTCTTTGCTGTCTT	1	104961394	104961505	CGGATTCAGTGGAGAGTCTGGGCCAATGATCTACTGGATGAAAGGAGAAAAGTTTATTGAAGAACTGGCAGGTCACATTAGAGAAGGTGAAATAAGGTAGAGAGCTTGAATT	104961340	104961510	168.1	+		best_mip	gcttatctttctttgctgtcttCTTCAGCTTCCCGATATCCGACGGTAGTGTcccctgcaaagcattctt
IL1_IL1RAPL2_MIPs_030	977	5	X	104961396	104961413	CAGACTCTCCACTGAATC	1	104961262	104961283	CAAAGGAAAACTCAGAGGTGAC	1	104961284	104961395	CGAAGAATGCTTTGCAGGGGATGTTCAGAGGCTTACCTGAGAATGAGAGAAAAAGAAATGAGCAAATGACTCCTGATTATCAGTGGGAGACAGGAAGCGACCATTTAACATC	104961340	104961510	58.2	-		best_mip	caaaggaaaactcagaggtgacCTTCAGCTTCCCGATATCCGACGGTAGTGTcagactctccactgaatc
IL1_IL1RAPL2_MIPs_031	978	5	X	104961613	104961630	ATTGGCATTTCTTAAGGC	1	104961479	104961500	AAGCTCTCTACCTTATTTCACC	1	104961501	104961612	AGTCATCCTTGGTCTCTCCATAAGATCAGCTTTTAGAGAATGGAATGATTTGGAGTTGCAATTAAAATCCTGAGCAGAATCCCGTAAGACAGCAAAGAAAGATAAGCAATTC	104961340	104961510	275.2	-		best_mip	aagctctctaccttatttcaccCTTCAGCTTCCCGATATCCGACGGTAGTGTattggcatttcttaaggc
IL1_IL1RAPL2_MIPs_032	979	5	X	104984611	104984627	CCTGGCGAATTATACCT	1	104984740	104984762	GTTAGAGATATTTCCTGGCTTTA	1	104984628	104984739	GCCATGTTGAAAACCGAAATGGACGGAAACATGCCAGTGTTTTGCTGCGTAAAAAGGGTATTTATTTTTATAACTATAACTATGGTTTGCTTAGCTATCAACAACTATTGAA	104984519	104984704	223.1	+		best_mip	gttagagatatttcctggctttaCTTCAGCTTCCCGATATCCGACGGTAGTGTcctggcgaattatacct
IL1_IL1RAPL2_MIPs_033	980	5	X	104984629	104984647	ATTTCGGTTTTCAACATGG	1	104984496	104984516	GGCTGAATTGGCTTGATTTGG	1	104984517	104984628	CAGGTATAATTCGCCAGGTCAGCTTCCACAACTGAGTCAAAGATGAGTGCCAATTCAACTTCTTTTTCTCCAAGATGCTCTTTGAGAAGCCTGAAATAAAGACGGTATTCTT	104984519	104984704	112.2	-		best_mip	ggctgaattggcttgatttggCTTCAGCTTCCCGATATCCGACGGTAGTGTatttcggttttcaacatgg
IL1_IL1RAPL2_MIPs_034	981	5	X	104992969	104992984	TGAGCTTGCAGGGGGC	1	104993097	104993120	GTAAGCTGTCTTCTATTGTTCAAA	1	104992985	104993096	CTGGGAGCAATCTTCCTCCTCCTTGTACTGCTGGTGGTCATTTACAAATGCTACAACATTGAATTGATGCTCTTCTACAGGCAGCACTTTGGAGCTGATGAAACTAATGATG	104992931	104993117	168.1	+		best_mip	gtaagctgtcttctattgttcaaaCTTCAGCTTCCCGATATCCGACGGTAGTGTtgagcttgcagggggc
IL1_IL1RAPL2_MIPs_035	982	3	X	104992988	104993004	AGGAGGAAGATTGCTCC	4	104992853	104992875	GATGTACTAACATTCTGTTTTCC	1	104992876	104992987	CAGGCCCCCTGCAAGCTCAATTTTATAGATTAAATCTGGAGCGAACAGAATAAACAGGAAAAGGTAATTAAATCAGCAACACTTGGGATCTTCCCATATTTCTAGTATATAA	104992931	104993117	59.2	-		best_mip	gatgtactaacattctgttttccCTTCAGCTTCCCGATATCCGACGGTAGTGTaggaggaagattgctcc
IL1_IL1RAPL2_MIPs_036	983	5	X	104993192	104993211	ATAGCCCTTTACCCCTAAAT	2	104993060	104993079	GCTCCAAAGTGCTGCCTGTA	1	104993080	104993191	ATTTCAGCTTATACTTTCTAAAAATAGGGAAGTTCTCTTACATAATCACAAATGCATGCCGTTTAATGGAATTTGAACAATAGAAGACAGCTTACCATCATTAGTTTCATCA	104992931	104993117	263.2	-		best_mip	gctccaaagtgctgcctgtaCTTCAGCTTCCCGATATCCGACGGTAGTGTatagccctttacccctaaat
IL1_IL1RAPL2_MIPs_037	984	5	X	104999178	104999197	GGAATATGATGCCTATCTCT	1	104999310	104999329	CATCCCAGAAAGAGACCTGA	1	104999198	104999309	CTTACACAAAAGTGGACCAAGATACTTTAGACTGTGACAATCCTGAAGAAGAGCAGTTTGCTCTTGAAGTACTGCCAGATGTCCTGGAAAAACACTATGGATATAAACTCTT	104999150	104999361	162.1	+		best_mip	catcccagaaagagacctgaCTTCAGCTTCCCGATATCCGACGGTAGTGTggaatatgatgcctatctct
IL1_IL1RAPL2_MIPs_038	985	5	X	104999199	104999216	TGGTCCACTTTTGTGTAA	1	104999065	104999086	GTGACCGTCTTTAATAATTGGA	1	104999087	104999198	GAGAGATAGGCATCATATTCCTTGTTGTCTTAAACATAAAGAACAACAAAAGGGTTGTAACTATTAACAGGTTCTCTTTGAGTACTAAGAGGCAGGAATAGCACAATAATTA	104999150	104999361	51.2	-		best_mip	gtgaccgtctttaataattggaCTTCAGCTTCCCGATATCCGACGGTAGTGTtggtccacttttgtgtaa
IL1_IL1RAPL2_MIPs_039	986	5	X	104999410	104999428	TAAATACTTGGCTCTGATG	1	104999277	104999297	CCATAGTGTTTTTCCAGGACA	1	104999298	104999409	TTTGAAGCCTTCACATAACATCCTAAAAGAAACAGAACGTTTTAAACACAAAATTTGAAAGTACTTACTTCCACTTGGAATCAGGTCTCTTTCTGGGATGAAGAGTTTATAT	104999150	104999361	262.2	-		best_mip	ccatagtgtttttccaggacaCTTCAGCTTCCCGATATCCGACGGTAGTGTtaaatacttggctctgatg
IL1_IL1RAPL2_MIPs_040	987	3	X	105002804	105002820	GGCATCTGAATGTCAGA	3	105002933	105002955	GGTATAAACTACTCTACACAGAG	1	105002821	105002932	AGTGACAGGCAACCAGAAGAAAGCCAGATAGAAAACACCCTATTCAAACTGCCTAGAGACACAAACTTGAGAAGTAGAGATTTTTCTCACCCATGCAGCTGCTGGTTTTTGT	105002934	105002977	1.1	+		best_mip	ggtataaactactctacacagagCTTCAGCTTCCCGATATCCGACGGTAGTGTggcatctgaatgtcaga
IL1_IL1RAPL2_MIPs_041	988	5	X	105003035	105003053	ATCTCAATTGCACAGCTGG	1	105002902	105002922	GCAGCTGCATGGGTGAGAAAA	1	105002923	105003034	GTTCTGTTGGTCACATGTCAGCTTCAGAGCACATCTGTTCATTCCTCAAGGATCCTCTAGGCCCCATGAACACAATGTGCTCTGTGTAGAGTAGTTTATACCACAAAAACCA	105002934	105002977	103.2	-		best_mip	gcagctgcatgggtgagaaaaCTTCAGCTTCCCGATATCCGACGGTAGTGTatctcaattgcacagctgg
IL1_IL1RAPL2_MIPs_042	989	5	X	105010923	105010942	TGTTTTACTCTTTCTCTCTT	1	105011055	105011074	GAACTGGAAAGCAGACTCCA	1	105010943	105011054	TCTGTGATTTGTAGCATACATGGAAGATCTCACAAGATATGTTGAACAAAGCAGAAGACTTATTATCGTGCTAACTCCAGACTATATTCTCAGACGGGGATGGAGTATTTTC	105010937	105011674	120.1	+		best_mip	gaactggaaagcagactccaCTTCAGCTTCCCGATATCCGACGGTAGTGTtgttttactctttctctctt
IL1_IL1RAPL2_MIPs_043	990	5	X	105010944	105010962	TGTATGCTACAAATCACAG	1	105010811	105010831	GTATGGTACATTCCCCTCCTT	1	105010832	105010943	AAAGAGAGAAAGAGTAAAACAAAGACATTGCCAGTCTCTAAAGCATCAGGTTTGCACACTAGTATAGCAAAGATCCAGTCTCTCACTAAAGTCCATCACATTTTCTTTTCTT	105010937	105011674	9.2	-		best_mip	gtatggtacattcccctccttCTTCAGCTTCCCGATATCCGACGGTAGTGTtgtatgctacaaatcacag
IL1_IL1RAPL2_MIPs_044	991	5	X	105011147	105011164	CCAGGAAGTGGAATCACT	1	105011277	105011298	GAAATGCTACCTCGGTGCCATG	1	105011165	105011276	AAAGCGTAGCATCAAACTTCTGTCCCTGATCAAGTGGAAGGGATCCAAAAGCAGCAAATTAAATTCTAAGTTTTGGAAGCACTTAGTATATGAAATGCCCATCAAGAAAAAA	105010937	105011674	342.1	+		best_mip	gaaatgctacctcggtgccatgCTTCAGCTTCCCGATATCCGACGGTAGTGTccaggaagtggaatcact
IL1_IL1RAPL2_MIPs_045	992	5	X	105011166	105011184	GAAGTTTGATGCTACGCTT	1	105011033	105011053	AAAATACTCCATCCCCGTCTG	1	105011054	105011165	TAGTGATTCCACTTCCTGGCAATTCACTTTCCCTTTTAATTCTGTACACTCAATCAAAATCACTTTGATTTCTCCACTGACTAGCATGTTATGGAGTCTGCTTTCCAGTTCG	105010937	105011674	231.2	-		best_mip	aaaatactccatccccgtctgCTTCAGCTTCCCGATATCCGACGGTAGTGTgaagtttgatgctacgctt
IL1_IL1RAPL2_MIPs_046	993	5	X	105011359	105011376	TGACCAGTACTTCAGCCA	1	105011489	105011510	ACCTTCCTTAGGCAACCACCAT	1	105011377	105011488	CTCTGGTGTCATCTCAGGCTGATCTCCCTGAATTCCACCCTTCAGATTCAATGCAAATCAGGCACTGTTGCAGAGGTTATAAACATGAGATACCAGCCACGACCTTGCCAGT	105010937	105011674	554.1	+		best_mip	accttccttaggcaaccaccatCTTCAGCTTCCCGATATCCGACGGTAGTGTtgaccagtacttcagcca
IL1_IL1RAPL2_MIPs_047	994	5	X	105011380	105011396	AGCCTGAGATGACACCA	5	105011245	105011267	GATGGGCATTTCATATACTAAGT	1	105011268	105011379	GAGTGGCTGAAGTACTGGTCATGGCAATAGAGGGTATAGGCTGGAGTTCTCCAAAAAGTCCTTGTTCTGCGGAGTCCAGAACATGGCACCGAGGTAGCATTTCTTTTTTCTT	105010937	105011674	445.2	-		best_mip	gatgggcatttcatatactaagtCTTCAGCTTCCCGATATCCGACGGTAGTGTagcctgagatgacacca
IL1_IL1RAPL2_MIPs_048	995	5	X	105011547	105011564	CAGCTACCCCTTAATAAC	1	105011677	105011698	ACAGCTAGATAAGCATAGAGAA	1	105011565	105011676	ACCCTGAAAGATACCCAGGAATTTCACAGGAACAGTTCTTTGCTGCCTTTATCCTCCAAAGAGCTTAGCTTTACCAGTGATATTTGGTAGTGAAAAATCTGAATTCCTCTGA	105010937	105011674	742.1	+		best_mip	acagctagataagcatagagaaCTTCAGCTTCCCGATATCCGACGGTAGTGTcagctaccccttaataac
IL1_IL1RAPL2_MIPs_049	996	5	X	105011598	105011617	GATAAAGGCAGCAAAGAACT	1	105011466	105011485	GGCAAGGTCGTGGCTGGTAT	1	105011486	105011597	GTTCCTGTGAAATTCCTGGGTATCTTTCAGGGTGTTATTAAGGGGTAGCTGTCCGTTGAGTAGCGTCAGAGGCAGGTTACAATAAGTATGGTGGTTGCCTAAGGAAGGTACT	105010937	105011674	663.2	-		best_mip	ggcaaggtcgtggctggtatCTTCAGCTTCCCGATATCCGACGGTAGTGTgataaaggcagcaaagaact
IL1_ATG16L1_MIPs_001	997	-1	2	234160322	234160341	CCGTCCCGGATGGCCTCGGG	1	234160454	234160473	GTGCCGGGGCAGCAAGTGAC	1	234160342	234160453	GACTGCCAGTGTGTGGAGGTGAGCTCCGGGATTGCCGGCATTCCCGCTTCTGCTGGTTGCTTCATGCTGCAGGCTGCGGCCGTCAGCCCTCGCTCGCATTGGTGGCGCTGAG	234160454	234160608	2.1	+		best_mip	gtgccggggcagcaagtgacCTTCAGCTTCCCGATATCCGACGGTAGTGTccgtcccggatggcctcggg
IL1_ATG16L1_MIPs_002	998	3	2	234160516	234160532	TGCTCCGAGATGTGGCG	1	234160381	234160403	AAGCAACCAGCAGAAGCGGGAAT	1	234160404	234160515	CTTCCAGCGGGGGAAGTCAGCGGCGCGGAGGCCCGACGACATGTCACTTGCTGCCCCGGCACCTCAGCGCCACCAATGCGAGCGAGGGCTGACGGCCGCAGCCTGCAGCATG	234160454	234160608	64.2	-		best_mip	aagcaaccagcagaagcgggaatCTTCAGCTTCCCGATATCCGACGGTAGTGTtgctccgagatgtggcg
IL1_ATG16L1_MIPs_003	999	-1	2	234160495	234160514	GCTGACTTCCCCCGCTGGAA	1	234160627	234160646	GGCCCCGCGGAGGCATGCGG	1	234160515	234160626	GCGCCACATCTCGGAGCAACTGAGGCGCCGGGACCGGCTGCAGAGACAGGCGTTCGAGGAGATCATCCTGCAGTGTGAGCGGCGCCGGTGCGGGCTGGGAGTGGGGCGGGCG	234160454	234160608	175.1	+		best_mip	ggccccgcggaggcatgcggCTTCAGCTTCCCGATATCCGACGGTAGTGTgctgacttcccccgctggaa
IL1_ATG16L1_MIPs_004	1000	5	2	234164784	234164800	TAGTTTCTGGGCCAACA	1	234164649	234164671	GTATTGAAGGATGCAATACAGGA	1	234164672	234164783	CTGAATGAAGATCTGACTTTTCCAGCAATTTGTTATCTATTAAAATAAAAAAGTCAGAAACTAAGTTATTTATTACAACGTATGTACACTTGCTAGGTACCTACCTTGTCAT	234164728	234164861	58.2	-		best_mip	gtattgaaggatgcaatacaggaCTTCAGCTTCCCGATATCCGACGGTAGTGTtagtttctgggccaaca
IL1_ATG16L1_MIPs_005	1001	5	2	234164756	234164772	TTGCTGGAAAAGTCAGA	4	234164885	234164907	AATTTATCTCAGTTCAGTTGTCA	1	234164773	234164884	TCTTCATTCAGTGTTGGCCCAGAAACTACAGGCTGAAAAGCATGACGTACCAAACAGGCACGAGATAAGGTATTTTGAAACTAACTTGTATTATTTATGTCTCCTCTAAGGA	234164728	234164861	159.1	+		best_mip	aatttatctcagttcagttgtcaCTTCAGCTTCCCGATATCCGACGGTAGTGTttgctggaaaagtcaga
IL1_ATG16L1_MIPs_006	1002	5	2	234171864	234171881	CTCCCCACGTTTCTTGTG	1	234171730	234171751	AAGAGAATGTGCAAAAAACGGA	1	234171752	234171863	TAATTCAGTCAGTTCCTCTTGGTGCTTAATCCTCAGTTGGGCCATTTCTTGTAGCTGATTGTCATTCCATGTGCCATCATGTCCGGGACTAAATTGGCAAACCAGGCAGATG	234171754	234171901	112.2	-		best_mip	aagagaatgtgcaaaaaacggaCTTCAGCTTCCCGATATCCGACGGTAGTGTctccccacgtttcttgtg
IL1_ATG16L1_MIPs_007	1003	5	2	234171843	234171862	CAAGAGGAACTGACTGAATT	1	234171975	234171994	GCAGCCTTAGCCATATGTGG	1	234171863	234171974	ACACAAGAAACGTGGGGAGGTAAAGCTAGCCCTTTTCCTCATCTGTCTTCTGCCCTCTATGAGAGTCCTGTGGGGAGCGGGGGAGCTCAGTCACTTCTCACCAGAATTGGCA	234171754	234171901	223.1	+		best_mip	gcagccttagccatatgtggCTTCAGCTTCCCGATATCCGACGGTAGTGTcaagaggaactgactgaatt
IL1_ATG16L1_MIPs_008	1004	5	2	234172587	234172606	AATGAGGTCCTAAAATTTTT	1	234172719	234172738	GAGACCCCGCCTCCTTGGAG	1	234172607	234172718	ATTTATGAAAGTATTCTTCTTTATCTCCCAGTTAGCTCAACTGGTGATTGACCTGAATAACCAAATGCAGCGGAAGGACAGGGAGATGCAGATGAATGAAGCAAAGTGAGTA	234172618	234172732	103.1	+		best_mip	gagaccccgcctccttggagCTTCAGCTTCCCGATATCCGACGGTAGTGTaatgaggtcctaaaattttt
IL1_ATG16L1_MIPs_009	1005	5	2	234172827	234172845	ATGCACTGAAAATCAAACT	1	234172694	234172714	CACTTTGCTTCATTCATCTGC	1	234172715	234172826	CTCGCTAAGTGCACTGTGGCCACTCACTGCCACTGGCCCTGCTCACAAGAGGTCAGCAGAACAAAGGACATGGGACCCAATGACCAGGCTCCAAGGAGGCGGGGTCTCTACT	234172618	234172732	211.2	-		best_mip	cactttgcttcattcatctgcCTTCAGCTTCCCGATATCCGACGGTAGTGTatgcactgaaaatcaaact
IL1_ATG16L1_MIPs_010	1006	5	2	234173601	234173620	CTCTTTCAAGGTCACAAAGC	1	234173469	234173488	CCAGAGCCAGACGGACCTGG	1	234173489	234173600	TTAGTGCGCAGGTCTAGGCACTCCGTCTCCAGGTCAGAGATAGTCTGCAAACATTCTGCAATTCTGGAAGCATGACATCAGAGGACGAATAGTACCTCGCCAGAGCCCTGTG	234173514	234173809	89.2	-		best_mip	ccagagccagacggacctggCTTCAGCTTCCCGATATCCGACGGTAGTGTctctttcaaggtcacaaagc
IL1_ATG16L1_MIPs_011	1007	5	2	234173572	234173589	GAGACGGAGTGCCTAGAC	1	234173702	234173723	AAGAGAACCAGGAGCTGGTCAC	1	234173590	234173701	CTGCGCACTAAGCTTTGTGACCTTGAAAGAGCCAACCAGACCCTGAAGGATGAATATGATGCCCTGCAGATCACTTTTACTGCCTTGGAGGGAAAACTGAGGAAAACTACGG	234173514	234173809	190.1	+		best_mip	aagagaaccaggagctggtcacCTTCAGCTTCCCGATATCCGACGGTAGTGTgagacggagtgcctagac
IL1_ATG16L1_MIPs_012	1008	5	2	234173790	234173807	TGTGGATTGATAGCCCAC	1	234173656	234173677	CCAAGGCAGTAAAAGTGATCTG	1	234173678	234173789	CTGGAGTCTTTTTCATTCTCTGCATTAAGCCGATTGGCTTCCTGGGCTTTCTCAGCCATCCATCTGGTGACCAGCTCCTGGTTCTCTTCCGTAGTTTTCCTCAGTTTTCCCT	234173514	234173809	278.2	-		best_mip	ccaaggcagtaaaagtgatctgCTTCAGCTTCCCGATATCCGACGGTAGTGTtgtggattgatagcccac
IL1_ATG16L1_MIPs_013	1009	5	2	234173758	234173774	CGGCTTAATGCAGAGAA	1	234173887	234173909	GTTTACCAGGGAATTCTTTCAGT	1	234173775	234173886	TGAAAAAGACTCCAGGTGGGCTATCAATCCACAGTTAGTGGTTTCCATCCTTAGTAGAGTAGAACCTAGGTCTTTGAAAAGAAAGAGATAAACCTGGCAGTTACTACAGGAG	234173514	234173809	375.1	+		best_mip	gtttaccagggaattctttcagtCTTCAGCTTCCCGATATCCGACGGTAGTGTcggcttaatgcagagaa
IL1_ATG16L1_MIPs_014	1010	5	2	234178580	234178595	AGAGCCCAAACCCCGT	1	234178708	234178731	CGAACAGTAAGTAAAGATAAATGA	1	234178596	234178707	GCTTTCTTAAGCAGACATAAATGGTGGGCTTTTTTTTTTTTTTTCCCAACAGGAGGCGGCAAGCCCGGCTGCAGAAAGAGCTTGCAGAAGCAGCAAAGGAACCTCTACCAGT	234178628	234178733	82.1	+		best_mip	cgaacagtaagtaaagataaatgaCTTCAGCTTCCCGATATCCGACGGTAGTGTagagcccaaaccccgt
IL1_ATG16L1_MIPs_015	1011	5	2	234181668	234181684	GATGGCTCGCACAGGAG	1	234181533	234181555	GTTCCGCAAATGCTAATGTCATT	1	234181556	234181667	AGGTCTCTTCTGTGTGATCAGAAGTTTCATCCACAATGACCTCAATGTCATCATCCCTGGAAAGAAAGGCAAGACATTCTTTGATTCTCCTGAACAGTTCTGTGATTAATCG	234181592	234181718	78.2	-		best_mip	gttccgcaaatgctaatgtcattCTTCAGCTTCCCGATATCCGACGGTAGTGTgatggctcgcacaggag
IL1_ATG16L1_MIPs_016	1012	5	2	234181648	234181666	TGATCACACAGAAGAGACC	1	234181779	234181799	CAGTCAGATGCACCCAACCCC	1	234181667	234181778	TCTCCTGTGCGAGCCATCAGCAGAGCAGCCACGTAAGTAGGCAGGTTTGGGCCAGGGAAAAGACAGCTTGAGGAGCAATATGAAGGCACATCTGTGGACATGACAAAGAATG	234181592	234181718	189.1	+		best_mip	cagtcagatgcacccaaccccCTTCAGCTTCCCGATATCCGACGGTAGTGTtgatcacacagaagagacc
IL1_ATG16L1_MIPs_017	1013	5	2	234182294	234182311	GTGGGCTGTTTATTGATT	1	234182424	234182445	GTAGGTTAGAAGACCTTTCCTT	1	234182312	234182423	GATTATTTGGGCAAAATGTTTCTAAGGTTTAAACCTATCCTCCCCTCCTCTTTAGTAAGCGACTCTCGCAGCCTGCTGGAGGCCTTCTGGATTCTATCACTAATATCTTTGG	234182344	234182444	82.1	+		best_mip	gtaggttagaagacctttccttCTTCAGCTTCCCGATATCCGACGGTAGTGTgtgggctgtttattgatt
IL1_ATG16L1_MIPs_018	1014	5	2	234182524	234182542	GGCATATGTATACTCTGCA	1	234182391	234182411	GTGATAGAATCCAGAAGGCCT	1	234182412	234182523	TCACTGACACCTGGTGTACATTTAAAGAATAAAAATAAGTCATGTACATATACTTAGGTATACTTATACACATTTAAAAAGGAAAGGTCTTCTAACCTACCCAAAGATATTA	234182344	234182444	182.2	-		best_mip	gtgatagaatccagaaggcctCTTCAGCTTCCCGATATCCGACGGTAGTGTggcatatgtatactctgca
IL1_ATG16L1_MIPs_019	1015	5	2	234182600	234182615	ATCTCGCTGCGTGCTG	1	234182728	234182751	GGTCCTTAACAATTATGCCAATCA	1	234182616	234182727	ATCTCTGGCCTTTCCCTTTAGTCTGTCCGAGTCTCCCCTTTTGGGACATCATTCTTCTTCTGATGCTGCCAGGTGAAACTATTATCCTCTCTTAGTCCAGCATGTGAGTGTG	234182617	234182702	113.1	+		best_mip	ggtccttaacaattatgccaatcaCTTCAGCTTCCCGATATCCGACGGTAGTGTatctcgctgcgtgctg
IL1_ATG16L1_MIPs_020	1016	5	2	234183280	234183297	TCTGCAATCCTGTCTAAT	1	234183410	234183431	GCCTTGTGTGTCTTCGTAAGTA	1	234183298	234183409	ATTTGTCTTTATGTTATTTCTTAGGAGACGCTCTGTCTCTTCCTTCCCAGTCCCCCAGGACAATGTGGATACTCATCCTGGTTCTGGTAAAGAAGTGAGGGTACCAGCTACT	234183299	234183444	113.1	+		best_mip	gccttgtgtgtcttcgtaagtaCTTCAGCTTCCCGATATCCGACGGTAGTGTtctgcaatcctgtctaat
IL1_ATG16L1_MIPs_021	1017	5	2	234183507	234183524	ACAATGGAATGCTTAGCT	1	234183373	234183394	CACTTCTTTACCAGAACCAGGA	0	234183395	234183506	GCAGGCCTAGAAAGGACCCTTTAATTGCCAGGCTCTGTCACCATATCAAGCGTGGTAGGGTTCGGGGCTGAAGCATACTTACGAAGACACACAAGGCAGTAGCTGGTACCCT	234183299	234183444	210.1	-	snp:234183389:6:G/A		cacttctttaccagaaccaggaCTTCAGCTTCCCGATATCCGACGGTAGTGTacaatggaatgcttagct
IL1_ATG16L1_MIPs_022	1018	5	2	234183507	234183524	ACAATGGAATGCTTAGCT	1	234183373	234183394	CACTTTTTTACCAGAACCAGGA	0	234183395	234183506	GCAGGCCTAGAAAGGACCCTTTAATTGCCAGGCTCTGTCACCATATCAAGCGTGGTAGGGTTCGGGGCTGAAGCATACTTACGAAGACACACAAGGCAGTAGCTGGTACCCT	234183299	234183444	210.2	-	snp:234183389:6:G/A		cacttttttaccagaaccaggaCTTCAGCTTCCCGATATCCGACGGTAGTGTacaatggaatgcttagct
IL1_ATG16L1_MIPs_023	1019	5	2	234186304	234186322	CACCTCCAAATACTTCCCA	1	234186171	234186191	CAAACCCAGTCATTCTCATCC	1	234186192	234186303	AAGCTTAACCCTGCGGTCCATGCCTCCAGTGGCCAGTAACCGGGAACCTGGACTGAACTGCACAGCGTTGACTTCCCCATCATGTGCATCCTGCAAGACAAGCACCCTGTGT	234186194	234186341	112.2	-		best_mip	caaacccagtcattctcatccCTTCAGCTTCCCGATATCCGACGGTAGTGTcacctccaaatacttccca
IL1_ATG16L1_MIPs_024	1020	5	2	234186375	234186392	CACAGCTTCTTTCTGCAG	1	234186241	234186262	GGGAACCTGGACTGAACTGCAC	1	234186263	234186374	TGCAAGGGTGCATCATCTCAAGTTTTCAGTCTGAGAACATGCAGCAGGCTCTCACCTCCAAATACTTCCCAAAGCTTAACCCTGCGGTCCATGCCTCCAGTGGCCAGTAACC	234186194	234186341	183.2	-		best_mip	gggaacctggactgaactgcacCTTCAGCTTCCCGATATCCGACGGTAGTGTcacagcttctttctgcag
IL1_ATG16L1_MIPs_025	1021	5	2	234189786	234189803	GCTTGTAATTCCTGCATT	2	234189652	234189673	CAATGGAAGCCAATTACACTGC	1	234189674	234189785	ACTGCCAGATAGGGAACCCTTGAACTCACATTTTTCTGTATAAAAAGAAAAAATTAGGATGATGGGAAGTTAAATAAAGCCAATAAATACATTAAAACAGGGCACTGAAATA	234189731	234189841	57.2	-		best_mip	caatggaagccaattacactgcCTTCAGCTTCCCGATATCCGACGGTAGTGTgcttgtaattcctgcatt
IL1_ATG16L1_MIPs_026	1022	5	2	234189764	234189781	CAAGGGTTCCCTATCTGG	2	234189894	234189915	CATAACTTACCCGATTTCTCTG	1	234189782	234189893	CAGTAATGCAGGAATTACAAGCATTGAATTTGATAGTGCTGTAAGTATTGAATAGCTATGATTTTAAAGGTTTTTAGAAATAATTTAAGACATTAGGTTCTTGAAATTATAA	234189731	234189841	165.1	+		best_mip	cataacttacccgatttctctgCTTCAGCTTCCCGATATCCGACGGTAGTGTcaagggttccctatctgg
IL1_ATG16L1_MIPs_027	1023	5	2	234191277	234191294	AATTCCTCTGATTTGGCT	1	234191407	234191428	CCAGTTAAGAAAGTTAGTGCAA	1	234191295	234191406	AAAAATTGGTTTTCCTCTTCTTTATTCCCACAGGGATCTTACCTCTTAGCAGCTTCAAATGATTTTGCAAGCCGAATCTGGACTGTGGATGATTATCGATTACGGGTAAGAC	234191308	234191419	101.1	+		best_mip	ccagttaagaaagttagtgcaaCTTCAGCTTCCCGATATCCGACGGTAGTGTaattcctctgatttggct
IL1_ATG16L1_MIPs_028	1024	5	2	234191512	234191528	GAAGGGCAGGGTGAATC	1	234191377	234191399	CCGTAATCGATAATCATCCACAG	1	234191400	234191511	AAGCATGATTTTTGGGAAAACAAAGTCCCCTAATTAAGCACCTGCCAGTTTGTGCCTTGATAACACCACATGAAGTTTGGAGATTGCACTAACTTTCTTAACTGGGTCTTAC	234191308	234191419	206.2	-		best_mip	ccgtaatcgataatcatccacagCTTCAGCTTCCCGATATCCGACGGTAGTGTgaagggcagggtgaatc
IL1_ATG16L1_MIPs_029	1025	5	2	234198565	234198582	TCGTGACTTCCTGAGACA	1	234198431	234198452	GCCTATGCTGGCAAAGTATCCA	1	234198453	234198564	ATCCGCGCATTGTCCAGCAGGAACTTAGCAGACAGCACTTTCCCACTGTGTCCCGTGAGTGTGTGCTAGGAGAGAGAACACAGCCAGGGTGAGCCTCAGGGCGCCAGGCCCT	234198480	234198642	87.2	-		best_mip	gcctatgctggcaaagtatccaCTTCAGCTTCCCGATATCCGACGGTAGTGTtcgtgacttcctgagaca
IL1_ATG16L1_MIPs_030	1026	5	2	234198541	234198558	GTTCCTGCTGGACAATGC	1	234198671	234198692	GAGGTGTGTGTTTGCACGTCAG	1	234198559	234198670	GCGGATTGTCTCAGGAAGTCACGACCGGACTCTCAAACTCTGGGATCTACGCAGCAAAGTCTGTGAGGAAATTCAGTCTCTCTGTCTGTGTATATGCTTAGATGTTAGCGTG	234198480	234198642	193.1	+		best_mip	gaggtgtgtgtttgcacgtcagCTTCAGCTTCCCGATATCCGACGGTAGTGTgttcctgctggacaatgc
IL1_ATG16L1_MIPs_031	1027	5	2	234198952	234198970	AAAATGTCCACTCATTACA	1	234198819	234198839	CATAATGCTGCCACCCTCTAA	1	234198840	234198951	CATTGCTCTGTGCAGACAATATCATTGCAACTGGATCCTGCAAACACTGTCTTTATGCCTGAAAGAAATGCAAACATCATTAATCAAGCAGAGGCACCAACGTGGCTGTTTA	234198874	234199021	80.2	-		best_mip	cataatgctgccaccctctaaCTTCAGCTTCCCGATATCCGACGGTAGTGTaaaatgtccactcattaca
IL1_ATG16L1_MIPs_032	1028	5	2	234198933	234198950	TTGTCTGCACAGAGCAAT	1	234199063	234199084	GGGTTGTGCTTTTAAGATCTCA	1	234198951	234199062	GTGTAATGAGTGGACATTTTGACAAGAAAATTCGTTTCTGGGACATTCGGTATGATACCCAAGCTCCTGACTGGAGGCACATAAGAGTCTCCACAGTAATGGTTCTGTACAT	234198874	234199021	191.1	+		best_mip	gggttgtgcttttaagatctcaCTTCAGCTTCCCGATATCCGACGGTAGTGTttgtctgcacagagcaat
IL1_ATG16L1_MIPs_033	1029	5	2	234200673	234200691	TTGCATGCTAGTTGAATTG	1	234200804	234200824	GTTGGGAAAGATTACTGCCCT	1	234200692	234200803	CAGTGCCTTTTTTTTCCTCCACGGCATGATGTGAAGTAGTTCTGGCCTACGTTACATTTCTCAGATCTGTTCTCCCTCTTAGATCAGAGAGCATAGTTCGAGAGATGGAGCT	234200752	234200943	54.1	+		best_mip	gttgggaaagattactgccctCTTCAGCTTCCCGATATCCGACGGTAGTGTttgcatgctagttgaattg
IL1_ATG16L1_MIPs_034	1030	5	2	234200915	234200933	CTTCAGTTACCTGAATGTC	1	234200782	234200802	GCTCCATCTCTCGAACTATGC	1	234200803	234200914	TGCTTGATAGCATTTGTTCGGAGATCAATAACTTTTAGCAAGTCATCACGGGAGCAGCTCAGGAGCTCAGTCCTTTCTGGGTTTAAGTCCAGGGCAGTAATCTTTCCCAACA	234200752	234200943	165.2	-		best_mip	gctccatctctcgaactatgcCTTCAGCTTCCCGATATCCGACGGTAGTGTcttcagttacctgaatgtc
IL1_ATG16L1_MIPs_035	1031	5	2	234200885	234200903	TATTGATCTCCGAACAAAT	1	234201016	234201036	CCTGTTGTTTGTTTCAGTGCA	1	234200904	234201015	GCTATCAAGCAGACATTCAGGTAACTGAAGATGTGCTGGTTGCATGAAGACCAGAGGCCCAGCCCTGCTCTCTTAACGTGCTGCGTGGCCTGAGCTCCCTCAGTGACAGTGC	234201013	234201100	5.1	+		best_mip	cctgttgtttgtttcagtgcaCTTCAGCTTCCCGATATCCGACGGTAGTGTtattgatctccgaacaaat
IL1_ATG16L1_MIPs_036	1032	5	2	234200943	234200960	TTGCATGAAGACCAGAGG	1	234201073	234201094	GTCTTCAGGTTAGTAGTGACCC	1	234200961	234201072	CCCAGCCCTGCTCTCTTAACGTGCTGCGTGGCCTGAGCTCCCTCAGTGACAGTGCCCTGTTGTTTGTTTCAGTGCACCTGGGTTCAAGTGCGGCTCTGACTGGACCAGAGTT	234201013	234201100	62.1	+		best_mip	gtcttcaggttagtagtgacccCTTCAGCTTCCCGATATCCGACGGTAGTGTttgcatgaagaccagagg
IL1_ATG16L1_MIPs_037	1033	5	2	234201164	234201182	TTGGGCACTGAACAAAATT	1	234201031	234201051	GCACTTGAACCCAGGTGCACT	1	234201052	234201163	TAGCTCTATATCCCCAGTGGGAAAATGCCCATGCAGGACTCTTTGTGATGAACCAAATTGGCGGGGGGTGGGTCACTACTAACCTGAAGACAACTCTGGTCCAGTCAGAGCC	234201013	234201100	153.2	-		best_mip	gcacttgaacccaggtgcactCTTCAGCTTCCCGATATCCGACGGTAGTGTttgggcactgaacaaaatt
IL1_ATG16L1_MIPs_038	1034	5	2	234201934	234201950	ATACAGAGAGCCCTCAG	1	234201799	234201821	GAATGTTTGTTCTTCACTGATGA	1	234201822	234201933	CAGAGCCTGCCGCCACGTAACTGCCATCAGGGCTACAGAAGACAGTAAGAAAAGAAAGGTTGTCAATTCCCCACCCCCAATTCAGCATCTCTGTGGCCTTTTTCCCAAGAAG	234201879	234202023	57.2	-		best_mip	gaatgtttgttcttcactgatgaCTTCAGCTTCCCGATATCCGACGGTAGTGTatacagagagccctcag
IL1_ATG16L1_MIPs_039	1035	5	2	234201883	234201902	TTCTTACTGTCTTCTGTAGC	1	234202015	234202034	CCTGTCTCAGCCCCCCGTTG	1	234201903	234202014	CCTGATGGCAGTTACGTGGCGGCAGGCTCTGCTGAGGGCTCTCTGTATATCTGGAGTGTGCTCACAGGGAAAGTGGAAAAGGTTCTTTCAAAGCAGCACAGGTAAGATGAAC	234201879	234202023	138.1	+		best_mip	cctgtctcagccccccgttgCTTCAGCTTCCCGATATCCGACGGTAGTGTttcttactgtcttctgtagc
IL1_ATG16L1_MIPs_040	1036	5	2	234202939	234202955	CACTGACAACGTGCGAG	1	234202804	234202826	CTTGTGCATTCAGGGAGTCCTAA	1	234202827	234202938	CCAGAGGGCGACCACGCCACCGCATTGATGGATGAGCTTCAAAGGAGAGATCAGAAAAGCACCAAGTTTCAGAACATTTGGGATGAGATCTTGGTAAACCAAACACCAGAAG	234202883	234203016	58.2	-		best_mip	cttgtgcattcagggagtcctaaCTTCAGCTTCCCGATATCCGACGGTAGTGTcactgacaacgtgcgag
IL1_ATG16L1_MIPs_041	1037	5	2	234202905	234202922	CATCCATCAATGCGGTGG	1	234203035	234203056	CAGAAGAAGCACATGGGCTCCT	1	234202923	234203034	CGTGGTCGCCCTCTGGCTCGCACGTTGTCAGTGTGGACAAAGGATGCAAAGCTGTGCTGTGGGCACAGTACTGACGGGGCTCTCAGGGCTGGGAGGACCCCAGTGCCCTCCT	234202883	234203016	154.1	+		best_mip	cagaagaagcacatgggctcctCTTCAGCTTCCCGATATCCGACGGTAGTGTcatccatcaatgcggtgg
IL1_ATG7_MIPs_001	1038	-1	3	11340195	11340210	TGCAGTTTAGAGAGTC	1	11340059	11340082	GTTTAATTCAAACAAACAAAAAGT	1	11340083	11340194	CAGGATCCCCCGTAGCTGCCGCCATTATTTCTTGCCTATTAAAAAACAAAACAGAACACAGCAAAATAACATATCCATGCAAAACCTGGTGAGAAAGAACATTTGTAATAAA	11340150	11340349	47.2	-		best_mip	gtttaattcaaacaaacaaaaagtCTTCAGCTTCCCGATATCCGACGGTAGTGTtgcagtttagagagtc
IL1_ATG7_MIPs_002	1039	5	3	11340169	11340184	AATGGCGGCAGCTACG	1	11340297	11340320	CTCCCAAGGACATTAAGGGTTATT	1	11340185	11340296	GGGGATCCTGGACTCTCTAAACTGCAGTTTGCCCCTTTTAGTAGTGCCTTGGATGTTGGGTTTTGGCATGAGTTGACCCAGAAGAAGCTGAACGAGTATCGGCTGGATGAAG	11340150	11340349	149.1	+		best_mip	ctcccaaggacattaagggttattCTTCAGCTTCCCGATATCCGACGGTAGTGTaatggcggcagctacg
IL1_ATG7_MIPs_003	1040	5	3	11340406	11340424	ACAAGGCTGTCTCTTTCTA	1	11340273	11340293	CATCCAGCCGATACTCGTTCA	1	11340294	11340405	AAGGAAAGCTGACACTATACTGGAGGACCGTGAGGATAACAGAAGATGATGGAAAATGAAATTTACAATCACCTACCATTGTAGTAATAACCCTTAATGTCCTTGGGAGCTT	11340150	11340349	258.2	-		best_mip	catccagccgatactcgttcaCTTCAGCTTCCCGATATCCGACGGTAGTGTacaaggctgtctctttcta
IL1_ATG7_MIPs_004	1041	5	3	11340873	11340890	ATGTCAAAAGCACTGAAC	1	11340739	11340760	GTTTTCTTCTCTTTGTTGAGCC	1	11340761	11340872	TCCAATGTTAAGCGAGCTGGCAGCCCAGCAGAGTCACCTGGACAGAAGCATTATCACATTTTCAATGACAAGTCAGAAATAGCAGCGTTCATAACAAAAATGCTTATGAATA	11340816	11340910	59.2	-		best_mip	gttttcttctctttgttgagccCTTCAGCTTCCCGATATCCGACGGTAGTGTatgtcaaaagcactgaac
IL1_ATG7_MIPs_005	1042	5	3	11340852	11340869	GCCAGCTCGCTTAACATT	1	11340982	11341003	AGGACTAGGGAAGTTCCCGGTG	1	11340870	11340981	GGAGTTCAGTGCTTTTGACATGTGAGTATTTATTTGTTCAAAATCTGAAGTAAAGAATACTACTTTTGGCAAGGAATAAGCATGCTTGCCTCCCTCATAGGTGGACCACAGG	11340816	11340910	168.1	+		best_mip	aggactagggaagttcccggtgCTTCAGCTTCCCGATATCCGACGGTAGTGTgccagctcgcttaacatt
IL1_ATG7_MIPs_006	1043	5	3	11348315	11348332	GCAGAGCAATACCCTTTT	1	11348445	11348466	CCAGCTATTGGAACACTGTATA	1	11348333	11348444	TATCCCACTACAGTGGTGGTTGACTTGTCTCTCCCTGGCTGAGTCCCAGCTGTGCCTGACTAACCGTGTTTCTCTTGTATCTAGGAGTGCTCCCACCCCAGCCCGTTGCTGC	11348397	11348554	50.1	+		best_mip	ccagctattggaacactgtataCTTCAGCTTCCCGATATCCGACGGTAGTGTgcagagcaataccctttt
IL1_ATG7_MIPs_007	1044	5	3	11348547	11348566	TATGACACATACATCACGTT	1	11348415	11348434	GCTGGGGTGGGAGCACTCCT	1	11348435	11348546	TTCACAGCTAACCTCATTTGCTGCTTGTTCCAAAAGGAGCTTCTTATCTGCAGTCTTGAAAGACTCGAGTGTGTTGGTGTTATACAGTGTTCCAATAGCTGGGCAGCAACGG	11348397	11348554	152.2	-		best_mip	gctggggtgggagcactcctCTTCAGCTTCCCGATATCCGACGGTAGTGTtatgacacatacatcacgtt
IL1_ATG7_MIPs_008	1045	5	3	11350398	11350415	GAGAGTGAGAAACTCAGA	1	11350528	11350549	CATTTGCAGTAAGTAAATGGGC	1	11350416	11350527	GATGCCTGGTAACCTGCCTTGATGCTTTTCTTCTTCTTGCAGATATGGGAATCCATAAAATCAGGCACTGCTCTTGAAAACCCTGTACTCCTCAACAAGTTCCTCCTCTTGA	11350438	11350555	92.1	+		best_mip	catttgcagtaagtaaatgggcCTTCAGCTTCCCGATATCCGACGGTAGTGTgagagtgagaaactcaga
IL1_ATG7_MIPs_009	1046	5	3	11350629	11350647	AAGTAACAGAAGGTAGTAG	1	11350496	11350516	AACTTGTTGAGGAGTACAGGG	1	11350517	11350628	CTTCGGAGAGAAGAGCAGACTGTTCTACTGGTACACTGGGCTAAGCCAGGGGATTTCACCAACCTCGGTGCAACCGAGAGCCCATTTACTTACTGCAAATGTCAAGAGGAGG	11350438	11350555	193.2	-		best_mip	aacttgttgaggagtacagggCTTCAGCTTCCCGATATCCGACGGTAGTGTaagtaacagaaggtagtag
IL1_ATG7_MIPs_010	1047	5	3	11354808	11354825	GAGGGCAGGATAGCAAAA	1	11354674	11354695	GCCAATTAAGATAGCAAAGCTA	1	11354696	11354807	CCAATAGTAGAAGTGGTACTTCTTTAGATCCTAGAAAAAAAAGTATAAATAAGTTATTAGAATAGCACCATTAACTTAAGGTGAAATGCATCTATTAATGTAGCTTCTCAAG	11354752	11354917	58.2	-		best_mip	gccaattaagatagcaaagctaCTTCAGCTTCCCGATATCCGACGGTAGTGTgagggcaggatagcaaaa
IL1_ATG7_MIPs_011	1048	-1	3	11354788	11354804	AGTACCACTTCTACTAT	1	11354917	11354939	CACATAAAATTGGGTTGAATGTG	1	11354805	11354916	TGGTTTTGCTATCCTGCCCTCTGTCTTCCAGAGAGTTTACCTCTCATTCAGGGGCCAGTGGGTTTGGATCAAAGGTTTTCACTAAAACAGGTATCAACAAATAACCAAAATG	11354752	11354917	167.1	+		best_mip	cacataaaattgggttgaatgtgCTTCAGCTTCCCGATATCCGACGGTAGTGTagtaccacttctactat
IL1_ATG7_MIPs_012	1049	5	3	11356860	11356876	AGAGCTGTGACTCCTTC	1	11356725	11356747	AAAAAAAGGTACCTTAAAACCAG	1	11356748	11356859	TGTTTGACAAAGATTATCATATGCACACTCTAGTGCTTCAATCTGAAAACAGAAAACACGTTGTTATTCTCTAGAAAATTACATTTCTAGTTCTGGGCTAAAAACTAACTCA	11356794	11356991	68.2	-		best_mip	aaaaaaaggtaccttaaaaccagCTTCAGCTTCCCGATATCCGACGGTAGTGTagagctgtgactccttc
IL1_ATG7_MIPs_013	1050	5	3	11356827	11356845	CTAGAGTGTGCATATGATA	1	11356958	11356978	AAGGACGAAGGTCAGATAAAC	1	11356846	11356957	ATCTTTGTCAAACAGAAGGAGTCACAGCTCTTCCTTACTTCTTAATCAAGTATGATGAGAACATGGTGCTGGTTTCCTTGCTTAAACACTACAGTGATTTCTTCCAAGGTCA	11356794	11356991	166.1	+		best_mip	aaggacgaaggtcagataaacCTTCAGCTTCCCGATATCCGACGGTAGTGTctagagtgtgcatatgata
IL1_ATG7_MIPs_014	1051	5	3	11357069	11357086	CATCCTTTGAAGGCTAAG	1	11356935	11356956	GACCTTGGAAGAAATCACTGTA	1	11356957	11357068	GAAATCTAAACAAGTTTGAATTTTGCAGTGGTCTCTTGTAACATGAACTTCAGATTTTTTAAAAAACTATATAATAAAATGATACTCAAAGTTTATCTGACCTTCGTCCTTT	11356794	11356991	277.2	-		best_mip	gaccttggaagaaatcactgtaCTTCAGCTTCCCGATATCCGACGGTAGTGTcatcctttgaaggctaag
IL1_ATG7_MIPs_015	1052	5	3	11372863	11372880	AAAAATTCCTCAAAGGCC	1	11372729	11372750	GCTCATACTTCCTCTTTGCTTT	1	11372751	11372862	ATCCAGGGTACTGGGCTAAGTTACAGGGATCATATACACCAATTGTTATCTGTGAACAAAAAAGACTTTCTGAGTAAGTCGAGTATCATGTCAGCTTCACAATACAGACATT	11372794	11372923	71.2	-		best_mip	gctcatacttcctctttgctttCTTCAGCTTCCCGATATCCGACGGTAGTGTaaaaattcctcaaaggcc
IL1_ATG7_MIPs_016	1053	-1	3	11372817	11372834	ACAATTGGTGTATATGAT	1	11372947	11372968	GTATATGTTTTACAATGTGTCT	1	11372835	11372946	CCCTGTAACTTAGCCCAGTACCCTGGATGGCCTTTGAGGAATTTTTTGGTCCTAGCAGCCCACAGATGGTATTTACAAGAGTGTGTGTTTGTCTGTCTGTCTGCCTTTGCCA	11372794	11372923	155.1	+		best_mip	gtatatgttttacaatgtgtctCTTCAGCTTCCCGATATCCGACGGTAGTGTacaattggtgtatatgat
IL1_ATG7_MIPs_017	1054	5	3	11374389	11374408	CTTTTCCTTCCTTTAAAAAA	3	11374521	11374540	CAGCATCATCTTCGAAGTGA	1	11374409	11374520	AAATAATAAATAAATAAAAATCCGGGCATGACAACAGGAGTAGCAGTTTCCAGTCTGTTGAAGTTGTTTGCTTCCGTGACCGTACCATGCAGGGGGCGAGAGACGTTGCCCA	11374426	11374587	97.1	+		best_mip	cagcatcatcttcgaagtgaCTTCAGCTTCCCGATATCCGACGGTAGTGTcttttccttcctttaaaaaa
IL1_ATG7_MIPs_018	1055	5	3	11374618	11374637	AAAGAAAGTAAACCTGGTTC	1	11374486	11374505	GCCCCCTGCATGGTACGGTC	1	11374506	11374617	CGTTTCTGATAAATGATAATTATATGCATTTTCAAAGACCGGCAAATTACCTGGGCTAAATGCCATTTCTGGAAGCTTCACTTCGAAGATGATGCTGTGGGCAACGTCTCTC	11374426	11374587	194.2	-		best_mip	gccccctgcatggtacggtcCTTCAGCTTCCCGATATCCGACGGTAGTGTaaagaaagtaaacctggttc
IL1_ATG7_MIPs_019	1056	5	3	11382153	11382169	GTCCCATGCCTCCTTTC	1	11382018	11382040	AAAAGATCGACATTCATAATGGC	1	11382041	11382152	TGGTTCTTTTCCCATCCAACTGCTTTAGGACAATCTTAAGGCAAATAAAACACAAAGTTTAATGAAGGAGGGAAGAATAAAAACAAGCAGATCAAGCAACGACCTTACATAA	11382099	11382229	56.2	-		best_mip	aaaagatcgacattcataatggcCTTCAGCTTCCCGATATCCGACGGTAGTGTgtcccatgcctcctttc
IL1_ATG7_MIPs_020	1057	5	3	11382134	11382151	TTGGATGGGAAAAGAACC	1	11382264	11382285	CCAAGTTCTGTCAGGCCAACAC	1	11382152	11382263	AGAAAGGAGGCATGGGACCAAGGATGGTGAACCTCAGTGAATGTATGGACCCTAAAAGGTATATTTGGGAAGCTGTTTTCTCCAGTCGGGCTTTTTGTAACCAAGACACACA	11382099	11382229	167.1	+		best_mip	ccaagttctgtcaggccaacacCTTCAGCTTCCCGATATCCGACGGTAGTGTttggatgggaaaagaacc
IL1_ATG7_MIPs_021	1058	5	3	11383696	11383712	CAAGCAGCAGACATTTG	3	11383561	11383583	CAGTCACTCCTTTATGCAATAAT	1	11383584	11383695	ACAGACACAACCTTGTCCAAGTCTAAAGTAGGAACCAATCTCCAACACATCAGTTTGAGATTTAGATCCACTGATGACTCAGCTAACCTAGAAAAGGAGAGATTTACTTATT	11383589	11383773	109.2	-		best_mip	cagtcactcctttatgcaataatCTTCAGCTTCCCGATATCCGACGGTAGTGTcaagcagcagacatttg
IL1_ATG7_MIPs_022	1059	5	3	11383668	11383685	CTTTAGACTTGGACAAGG	1	11383798	11383819	GCTTCTCTTCTTGTTTTACTCT	1	11383686	11383797	TTGTGTCTGTCAAATGTCTGCTGCTTGGAGCCGGCACCTTGGGTTGCAATGTAGCTAGGACGTTGATGGTAAGTCGGAGGTGGGGGGTGCAAATGGCACCTTTGAAGTTGTA	11383589	11383773	211.1	+		best_mip	gcttctcttcttgttttactctCTTCAGCTTCCCGATATCCGACGGTAGTGTctttagacttggacaagg
IL1_ATG7_MIPs_023	1060	5	3	11389441	11389456	TACCACCCCCTAGGCA	2	11389305	11389328	GGTGTGTTTCTGATGAACATTTCA	1	11389329	11389440	ATCTTCAAACTCATAGAGAGGCTGCCTCACAGGATTGGAGTAGGAGATCTTGGCATTGTCCACAAATGTGATGTGTCTCACGCCCCAACCCTGTGTGGAAACAGGAGATCAT	11389331	11389529	112.2	-		best_mip	ggtgtgtttctgatgaacatttcaCTTCAGCTTCCCGATATCCGACGGTAGTGTtaccaccccctaggca
IL1_ATG7_MIPs_024	1061	5	3	11389397	11389413	CCTACTCCAATCCTGTG	2	11389526	11389548	GCAGAGGTTTTCTGTTATATGTA	1	11389414	11389525	AGGCAGCCTCTCTATGAGTTTGAAGATTGCCTAGGGGGTGGTAAGCCCAAGGCTCTGGCAGCAGCGGACCGGCTCCAGAAAATATTCCCCGGTGTGGTATGTTGTTGCTTTT	11389331	11389529	197.1	+		best_mip	gcagaggttttctgttatatgtaCTTCAGCTTCCCGATATCCGACGGTAGTGTcctactccaatcctgtg
IL1_ATG7_MIPs_025	1062	5	3	11399913	11399930	CCCAGGCATAGGTATGCT	1	11399779	11399800	GTGTTCACATACATGAGAGCTC	1	11399801	11399912	CATGTTGAATCCTCTGGCATTCTAGGGAAACACCAGGACGTAGTTATGTCTGGAGCAATGGTATAGGTAATATCTCAGAGCCCACACTTCCCACAGCTGCCTGCACTTACTT	11399872	11400106	43.2	-		best_mip	gtgttcacatacatgagagctcCTTCAGCTTCCCGATATCCGACGGTAGTGTcccaggcataggtatgct
IL1_ATG7_MIPs_026	1063	5	3	11399892	11399910	AATGCCAGAGGATTCAACA	1	11400023	11400043	CCTATTGATGGACACCAGGGA	1	11399911	11400022	TGAGCATACCTATGCCTGGGCATCCAGTGAACTTCTCCAGTGTCACTCTGGAGCAAGCCCGCAGAGATGTGGAGCAACTGGAGCAGCTCATCGAAAGCCATGATGTCGTCTT	11399872	11400106	153.1	+		best_mip	cctattgatggacaccagggaCTTCAGCTTCCCGATATCCGACGGTAGTGTaatgccagaggattcaaca
IL1_ATG7_MIPs_027	1064	5	3	11400131	11400148	CACTCCTCCCTCTGGAGT	1	11399997	11400018	CGACATCATGGCTTTCGATGAG	1	11400019	11400130	GGTGGTGCATTAAATCATAAATCATAATTAGAGACAGGGCCTACCTTTCTCTTGCTTGCAGCAATGACGGCAGGAAGCCACCGGCTCTCCCTGGTGTCCATCAATAGGAAGA	11399872	11400106	261.2	-		best_mip	cgacatcatggctttcgatgagCTTCAGCTTCCCGATATCCGACGGTAGTGTcactcctccctctggagt
IL1_ATG7_MIPs_028	1065	5	3	11402001	11402020	GCTTGAAATATATGTGTCTT	1	11402133	11402152	GCTGGGGACTTGTGTCCAAA	1	11402021	11402132	TTAACTCTGCTCTTTCATTCCTTGAAACCTGCAGCTGGTCATCAATGCTGCTTTGGGATTTGACACATTTGTTGTCATGAGACATGGTCTGAAGAAACCAAAGCAGCAAGGA	11402035	11402278	100.1	+		best_mip	gctggggacttgtgtccaaaCTTCAGCTTCCCGATATCCGACGGTAGTGTgcttgaaatatatgtgtctt
IL1_ATG7_MIPs_029	1066	5	3	11402244	11402260	ACATCTCCTGGGGCCAC	4	11402109	11402131	CCTTGCTGCTTTGGTTTCTTCAG	1	11402132	11402243	CACATCATTGCAGAAGTAGCAGCCAAGCTTGTAACCAGGGATGTTGGCAAAAAGCGATGAGCCCAGGAGGTCAGCAGATGCCACAGGGTGGTTTGGACACAAGTCCCCAGCT	11402035	11402278	211.2	-		best_mip	ccttgctgctttggtttcttcagCTTCAGCTTCCCGATATCCGACGGTAGTGTacatctcctggggccac
IL1_ATG7_MIPs_030	1067	5	3	11402193	11402210	TTTGCCAACATCCCTGGT	1	11402323	11402344	ACTTGGCCCTTTCATTTATGAC	1	11402211	11402322	TACAAGCTTGGCTGCTACTTCTGCAATGATGTGGTGGCCCCAGGAGATGTAAGTGGATTTCTCTATAGTTCCAAATATTTCCTATCACCAACTTGTACACTGAGGCAGACCG	11402035	11402278	290.1	+		best_mip	acttggccctttcatttatgacCTTCAGCTTCCCGATATCCGACGGTAGTGTtttgccaacatccctggt
IL1_ATG7_MIPs_031	1068	5	3	11404377	11404394	ATGCTGCAAAACAGATAC	1	11404243	11404264	GTGTGCAGAACGTTCTACTCCA	1	11404265	11404376	CATCAATTCCACGGCCAGGGCTCCTGCAATCACGGCCAGTCCTGGACGACTCACAGTGCACTGCTGGTCCAAGGTCCGGTCTCTGGTTGACTGCAAAGAAACAATCATTGGT	11404267	11404423	112.2	-		best_mip	gtgtgcagaacgttctactccaCTTCAGCTTCCCGATATCCGACGGTAGTGTatgctgcaaaacagatac
IL1_ATG7_MIPs_032	1069	5	3	11404356	11404371	GCCCTGGCCGTGGAAT	1	11404484	11404507	CAGTCTGACTTTACAGAGAATTTC	1	11404372	11404483	TGATGGTATCTGTTTTGCAGCATCCAGAAGGGTGAGTTTGCTAGTAGGAGATGAGTATTTAAACAAAGCTTTTGTAGGCAGTTGTTCATCAGTGTCTCCCATGGCCTTTTCT	11404267	11404423	219.1	+		best_mip	cagtctgactttacagagaatttcCTTCAGCTTCCCGATATCCGACGGTAGTGTgccctggccgtggaat
IL1_ATG7_MIPs_033	1070	-1	3	11406092	11406111	CTTGGATTAAATGAGCAGCT	1	11406224	11406243	GTGAAATCACAATTCTTTTG	1	11406112	11406223	CTGATTGTTTCCTGTCCTCAGGGGCTATGCCATTGCCAGCAGCAGTGACGATCGGATGAATGAGCCTCCAACCTCTCTTGGGCTTGTGCCTCACCAGGTTAGTGATGTGGAA	11406113	11406228	113.1	+		best_mip	gtgaaatcacaattcttttgCTTCAGCTTCCCGATATCCGACGGTAGTGTcttggattaaatgagcagct
IL1_ATG7_MIPs_034	1071	5	3	11421478	11421493	CAGGCTGACGGGAAGG	3	11421342	11421365	CAAGTAGGAAATGATTAATATGGC	1	11421366	11421477	ACATTATCAAACCGTGAAAGAAATCCCCGGATCTAAAAACAAACAAAACAAAACAATTCACATCAAACACACAACGACCACATCTATGAAATGCACGTCTGGTTTCTGACAA	11421426	11421546	54.2	-		best_mip	caagtaggaaatgattaatatggcCTTCAGCTTCCCGATATCCGACGGTAGTGTcaggctgacgggaagg
IL1_ATG7_MIPs_035	1072	5	3	11421446	11421464	ATCCGGGGATTTCTTTCAC	1	11421577	11421597	CATTTGACCGCAGCCTCACCA	1	11421465	11421576	GGTTTGATAATGTCCTTCCCGTCAGCCTGGCATTTGACAAATGTACAGCTTGTTCTTCCAAAGTAAGTCATTTTGTATTGGAGGGACTTGTTTTTAAAAGTGAGCGGGTCAG	11421426	11421546	153.1	+		best_mip	catttgaccgcagcctcaccaCTTCAGCTTCCCGATATCCGACGGTAGTGTatccggggatttctttcac
IL1_ATG7_MIPs_036	1073	5	3	11468188	11468205	TTTTTGACAAGAGCTTGT	1	11468318	11468339	CCAAGGTGTTTAATTCTTCACA	1	11468206	11468317	TAGAAGTGAAAGTCTTTTAATTTGCATTTTAAGTCTGGAGACTCCTTTTTAAAAAATGTAAATGTTTTACAGGTTCTTGATCAATATGAACGAGAAGGATTTAACTTCCTAG	11468256	11468423	64.1	+		best_mip	ccaaggtgtttaattcttcacaCTTCAGCTTCCCGATATCCGACGGTAGTGTtttttgacaagagcttgt
IL1_ATG7_MIPs_037	1074	5	3	11468427	11468444	TAAGCATGTCAGTCTTCA	1	11468293	11468314	GGAAGTTAAATCCTTCTCGTTC	1	11468315	11468426	CTACAGAAAGCTTGTTTTGTTCTTACCTCAGCAGCTTGGGTTTCTTGATGCAGCAATGTAAGACCAGTCAAGTCTTCTAAGAAGGAATGTGAAGAATTAAACACCTTGGCTA	11468256	11468423	173.2	-		best_mip	ggaagttaaatccttctcgttcCTTCAGCTTCCCGATATCCGACGGTAGTGTtaagcatgtcagtcttca
IL1_ATG7_MIPs_038	1075	3	3	11596349	11596364	TCCTCAGCAGGCGGCC	3	11596213	11596236	GGGGGGCACACAGATGCTTCAAAA	1	11596237	11596348	GGGGAGAAGTCAGCCCCACAGCGGGGCCATCTCAGATGGTCTCATCATCGCTCATGTCCCAGATCTGCATGGAGAAGGGGAGAGGCTCAGCCGAGATGTCCCACTGCCCGGT	11596265	11596337	86.2	-		best_mip	ggggggcacacagatgcttcaaaaCTTCAGCTTCCCGATATCCGACGGTAGTGTtcctcagcaggcggcc
IL1_KIAA0226_MIPs_001	1076	5	3	197401960	197401976	GCAGAGCCTGGAGTCTT	3	197401825	197401847	GTTGCAGAACTGAGCCACTCTTT	1	197401848	197401959	ACCTGTCAGACTACGAGGAGGAGCCCGCGGAAGCGCTGGCCCTGGAAGCCGCCGTCCTGGAGGCCACCTGAAGAAAGCACGTGCAGCCCTCCCTCCGGGCCGGGTCACACCT	197401869	197402087	93.2	-		best_mip	gttgcagaactgagccactctttCTTCAGCTTCCCGATATCCGACGGTAGTGTgcagagcctggagtctt
IL1_KIAA0226_MIPs_002	1077	5	3	197401935	197401951	GGCTCCTCCTCGTAGTC	2	197402064	197402086	CACTCTACTCAGGTTGGGAAGGT	1	197401952	197402063	TGACAGGTAAGACTCCAGGCTCTGCCTGGCCAGTGCCTCCCGCCGGGCCTGCAGCCGCTCGCAGCGCGGACAGCTTCCAGACTTGAAGCAGGCTTTATGGTAACACGCTTTA	197401869	197402087	197.1	+	snp:197402070:7:A/G		cactctactcaggttgggaaggtCTTCAGCTTCCCGATATCCGACGGTAGTGTggctcctcctcgtagtc
IL1_KIAA0226_MIPs_003	1078	5	3	197401935	197401951	GGCTCCTCCTCGTAGTC	2	197402064	197402086	CACTCTGCTCAGGTTGGGAAGGT	1	197401952	197402063	TGACAGGTAAGACTCCAGGCTCTGCCTGGCCAGTGCCTCCCGCCGGGCCTGCAGCCGCTCGCAGCGCGGACAGCTTCCAGACTTGAAGCAGGCTTTATGGTAACACGCTTTA	197401869	197402087	197.2	+	snp:197402070:7:A/G		cactctgctcaggttgggaaggtCTTCAGCTTCCCGATATCCGACGGTAGTGTggctcctcctcgtagtc
IL1_KIAA0226_MIPs_004	1079	5	3	197402170	197402185	GGCCTCCCCAGGGGAC	5	197402034	197402057	GTGTTACCATAAAGCCTGCTTCAA	1	197402058	197402169	ACCACGCCTTGGTGGCGAGAAGGGGCTGTGGCAGCAACTGACCTCTAGCTGGAGATAATACAAATTGTTTTCTTCTCTCCCCCACCTTCCCAACCTGAGTAGAGTGTAAAGC	197401869	197402087	303.2	-		best_mip	gtgttaccataaagcctgcttcaaCTTCAGCTTCCCGATATCCGACGGTAGTGTggcctccccaggggac
IL1_KIAA0226_MIPs_005	1080	5	3	197402329	197402348	GAATGAGGATGACATCATCT	1	197402197	197402216	CAAGAGTTCGGTGCCACTCA	1	197402217	197402328	TTCCCTTTGAGCTCCATAAGTGCCGGACCTGTGAAGGTGAGGGCAGGTGCAGGCATCGGGCAAGTGAGCCTGAACACAGGGCTCCTTGATTCCCCAGAGCCACCCCTGTTAG	197402273	197402406	58.2	-		best_mip	caagagttcggtgccactcaCTTCAGCTTCCCGATATCCGACGGTAGTGTgaatgaggatgacatcatct
IL1_KIAA0226_MIPs_006	1081	3	3	197402309	197402327	CTTATGGAGCTCAAAGGGA	1	197402440	197402460	CACGGGAGGGTGAACACCGAG	1	197402328	197402439	AAGATGATGTCATCCTCATTCTGACAGAACTCACAGATGAAGCCTTTGGCTTGGCAGAGCTGGGGAGGAAAAACACAGATGGCAAAATGAGGAGCGGCACATCAGGAACTGG	197402273	197402406	169.1	+		best_mip	cacgggagggtgaacaccgagCTTCAGCTTCCCGATATCCGACGGTAGTGTcttatggagctcaaaggga
IL1_KIAA0226_MIPs_007	1082	5	3	197403789	197403805	GGCTTGCTGAGCTCACC	2	197403654	197403676	CCACTTAGCTTGAGGAAGTTGAA	1	197403677	197403788	AGGGCAGGGGCTACCCATGTGGAGAGATGCATGGTGAGAAAGTCTCACTGTAGCATGCAGCTGAGCCCTTGCTTTTAGGGATACAGGGAGGGGGGTGGACCTGGGGTTCTTG	197403691	197403929	100.2	-		best_mip	ccacttagcttgaggaagttgaaCTTCAGCTTCCCGATATCCGACGGTAGTGTggcttgctgagctcacc
IL1_KIAA0226_MIPs_008	1083	5	3	197403770	197403786	CATGGGTAGCCCCTGCC	1	197403899	197403921	AATCCAGAAGCCTACAGGGAGTG	1	197403787	197403898	CTGGTGAGCTCAGCAAGCCGGGGCCCCAGCTCCCCCTTCCTGGTCGCAGTCAGGTCATTCAGTGAGTACAGGTGGAGGTCCTCTGTCAGGTGGCCTGGGACTGTGTCAAAGG	197403691	197403929	210.1	+		best_mip	aatccagaagcctacagggagtgCTTCAGCTTCCCGATATCCGACGGTAGTGTcatgggtagcccctgcc
IL1_KIAA0226_MIPs_009	1084	5	3	197403997	197404015	GTGCCCACCCTCATTACTT	1	197403864	197403884	CCAGGCCACCTGACAGAGGAC	1	197403885	197403996	TCTGCAGTTTCTGGATAGGGATCCTTCTACTACGATGTGGCACATGCACTGTTCATTCCCTCACCTGCCTCCTGTCACTCCCTGTAGGCTTCTGGATTCCTTTGACACAGTC	197403691	197403929	308.2	-		best_mip	ccaggccacctgacagaggacCTTCAGCTTCCCGATATCCGACGGTAGTGTgtgcccaccctcattactt
IL1_KIAA0226_MIPs_010	1085	5	3	197404387	197404404	GGTCCAGCTGTGTCACAT	1	197404253	197404274	GTTATGTAACGAAGGAGAGTAG	1	197404275	197404386	GAAGAACATGTTCAAGACTTGCCGACTGGCCAAGGAGTAAGTCCTTTTGGAGCTAGAGCCCTCTGGCCACGTTGCTGTCTCCGAAAGGGACACATCCCCGCGCTTGGCTCTT	197404331	197404432	58.2	-		best_mip	gttatgtaacgaaggagagtagCTTCAGCTTCCCGATATCCGACGGTAGTGTggtccagctgtgtcacat
IL1_KIAA0226_MIPs_011	1086	5	3	197404366	197404385	CAAGTCTTGAACATGTTCTT	1	197404498	197404517	GGGGTTCTAGAAGCCTTGCA	1	197404386	197404497	CATGTGACACAGCTGGACCCGCAGCAGCTGAAAAGAAAGAGAGGGGGGCAGGAGTGGGAGGGAGATGTGAGAAGAGGAATCCAGTGTGGGAAGCCCAGGGCCTTTAAACCCT	197404331	197404432	169.1	+		best_mip	ggggttctagaagccttgcaCTTCAGCTTCCCGATATCCGACGGTAGTGTcaagtcttgaacatgttctt
IL1_KIAA0226_MIPs_012	1087	5	3	197407899	197407914	CAAGAGGAGGGGATGG	6	197408027	197408050	CCTATAGAGGGCACTGTTTATGTC	1	197407915	197408026	GGGGAGGGGACGGGGGAGGGACGAGGGGAGGGGATGAGGGGAGGAGAAGGGCAAGACTCTAAGGTGGCCTTTTCCAAGGTCTTACCCGGACTTGATTGAGCAGCTTGACCTT	197407980	197408263	49.1	+		best_mip	cctatagagggcactgtttatgtcCTTCAGCTTCCCGATATCCGACGGTAGTGTcaagaggaggggatgg
IL1_KIAA0226_MIPs_013	1088	5	3	197408128	197408144	TCTGCGCAAGTGGGACT	2	197407993	197408015	GCTCAATCAAGTCCGGGTAAGAC	1	197408016	197408127	TCAGCAAGTACTACGTCAGCAACTTCTCCAAGGACCTGCTCATTAAGATCTGGAATGATCCTCTCTTCAACGTGCAGGACATAAACAGTGCCCTCTATAGGAAGGTCAAGCT	197407980	197408263	150.2	-		best_mip	gctcaatcaagtccgggtaagacCTTCAGCTTCCCGATATCCGACGGTAGTGTtctgcgcaagtgggact
IL1_KIAA0226_MIPs_014	1089	5	3	197408104	197408121	AGTTGCTGACGTAGTACT	1	197408234	197408255	GTAATCTGGAAAAACCGGAAAG	1	197408122	197408233	TGCTGAAGTCCCACTTGCGCAGAACCCGGCTGGGGATGGCCATCTGGGCATTCTCGTGGCAGCACTGGCAGAAGTACTTGCCCAGGTACTCACAGTACCGCAGTCGCTTGAT	197407980	197408263	256.1	+		best_mip	gtaatctggaaaaaccggaaagCTTCAGCTTCCCGATATCCGACGGTAGTGTagttgctgacgtagtact
IL1_KIAA0226_MIPs_015	1090	5	3	197408333	197408349	TGGAGGCCATTGGCTGT	1	197408198	197408220	GGTACTGTGAGTACCTGGGCAAG	1	197408221	197408332	CCCTCTCTGCCCTTTCAAGGGAAAAGCAGAGCTGCCTTCCCAGCTTGTAGATGGGAAAGTTACATCTGGCTTTCTGGCTTTCCGGTTTTTCCAGATTACATCAAGCGACTGC	197407980	197408263	355.2	-		best_mip	ggtactgtgagtacctgggcaagCTTCAGCTTCCCGATATCCGACGGTAGTGTtggaggccattggctgt
IL1_KIAA0226_MIPs_016	1091	3	3	197408794	197408811	CAGCTGCTCTGTGCCAAT	1	197408660	197408681	GCTGCCTCCAGAGGCTCTGTAC	1	197408682	197408793	GCCCTGTCCTTACCCTTCCTCAGGAGGAAAATTGCCGTGGCCAAGCAGAATTACCGCTGTGCAGGATGTGGCATCCGGACTGACCCTGGTGAGTGCCTTCCCTTCCCACCAT	197408686	197408793	110.2	-		best_mip	gctgcctccagaggctctgtacCTTCAGCTTCCCGATATCCGACGGTAGTGTcagctgctctgtgccaat
IL1_KIAA0226_MIPs_017	1092	5	3	197409286	197409304	ACAATCCAAAGAGGACGGA	1	197409417	197409437	GCAGCTTGTAGATGTCAGCGT	1	197409305	197409416	TCTGTGCTCCAAAGGGCACAGACACTGGCCACTCACGTTGGGGCTGGATGAACATTAAAAATTATCTGAGGCCGGGGCGGGGCCCACTCCAAGTTGCCACGAACACGAATCC	197409321	197409506	98.1	+		best_mip	gcagcttgtagatgtcagcgtCTTCAGCTTCCCGATATCCGACGGTAGTGTacaatccaaagaggacgga
IL1_KIAA0226_MIPs_018	1093	5	3	197409496	197409514	TTACCCCAACTGTGCTTTC	1	197409363	197409383	CGCCCCGGCCTCAGATAATTT	1	197409384	197409495	CTCCTGCAGCTCCTGCCCATTCCTGACTCACTGCCCATCTCACCGGATGACGGGCAGCACGCTGACATCTACAAGCTGCGGATTCGTGTTCGTGGCAACTTGGAGTGGGCCC	197409321	197409506	177.2	-		best_mip	cgccccggcctcagataatttCTTCAGCTTCCCGATATCCGACGGTAGTGTttaccccaactgtgctttc
IL1_KIAA0226_MIPs_019	1094	5	3	197410117	197410135	GAAAACAAGGTCACAGAGG	1	197410248	197410268	AACTGCTTCAGGAGCCCCATG	1	197410136	197410247	CTCACGATGGCCCCTGGGTAGGAAGAAGAGCTAAGGACCTACCTTCTGAGGGGCATCATGCTCCGGGACAAGCCACTCCAGCTCCGAGGCGGCTGGAAGCTGCATCCCCTCA	197410158	197410330	92.1	+		best_mip	aactgcttcaggagccccatgCTTCAGCTTCCCGATATCCGACGGTAGTGTgaaaacaaggtcacagagg
IL1_KIAA0226_MIPs_020	1095	5	3	197410314	197410333	GTCCTTGATTCTCCCCTTTC	1	197410182	197410201	CCGGAGCATGATGCCCCTCA	1	197410202	197410313	CAGCTCCCACTGCTTCCTGCACTCCACGTCTGCTGAGGCGGTGGCCATGGGGCTCCTGAAGCAGTTTGAGGGGATGCAGCTTCCAGCCGCCTCGGAGCTGGAGTGGCTTGTC	197410158	197410330	158.2	-		best_mip	ccggagcatgatgcccctcaCTTCAGCTTCCCGATATCCGACGGTAGTGTgtccttgattctcccctttc
IL1_KIAA0226_MIPs_021	1096	3	3	197410270	197410285	CCACCGCCTCAGCAGA	3	197410398	197410421	CAACTTCTGGGCTGGAAGAACACC	1	197410286	197410397	CGTGGAGTGCAGGAAGCAGTGGGAGCTGGAAAGGGGAGAATCAAGGACGGCTGAACACAGGGAAAGGATGGGCGATGCGAGGCTTCCCTTCATGATCTCATCCCCCACGCAG	197410158	197410330	242.1	+		best_mip	caacttctgggctggaagaacaccCTTCAGCTTCCCGATATCCGACGGTAGTGTccaccgcctcagcaga
IL1_KIAA0226_MIPs_022	1097	5	3	197410969	197410988	TGTTTCTCTACATATCCTAA	1	197411101	197411120	CAGAGATAAGGGGAGCGCAA	1	197410989	197411100	GGTTTTCTTTTCTTTTTTTTGGTAAAAAAAAGTACTCACAAGGACTGGGAGGAAACGAAGGATTTGCTGCTTGAGGCTGTGTTCCTTCTGATGTCAGCATCTACATGGAAAC	197411008	197411108	95.1	+		best_mip	cagagataaggggagcgcaaCTTCAGCTTCCCGATATCCGACGGTAGTGTtgtttctctacatatcctaa
IL1_KIAA0226_MIPs_023	1098	5	3	197418036	197418053	CTAAGGGCCCCCTTTTAT	1	197417902	197417923	GATGTGCTTGTAGATGCATGTG	1	197417924	197418035	CATCATTATTACACAGATGGTAGCGAAGGATCTAACCTGACTCACATATCAAAGAACGGACTGTCAGTGTCACTGGCCTCGATGTTCTCAGGTAGCCTACTTTGCAAGCGTG	197417925	197418039	113.2	-		best_mip	gatgtgcttgtagatgcatgtgCTTCAGCTTCCCGATATCCGACGGTAGTGTctaagggcccccttttat
IL1_KIAA0226_MIPs_024	1099	5	3	197420543	197420562	AAACAGAATAAAAGTTCCCT	1	197420675	197420694	GTGACCCGAAAGCCTGTTAT	1	197420563	197420674	TGTAACAAAGTGTCACTTCTTACCTTGGATTTCAAATTCATCAACCTCATCAGCAGAGCCAGAGTCAGAGAGCTGTGCCGAATCACGTGAGCTGAACTGGGAGCTGCTGGAG	197420566	197420707	111.1	+		best_mip	gtgacccgaaagcctgttatCTTCAGCTTCCCGATATCCGACGGTAGTGTaaacagaataaaagttccct
IL1_KIAA0226_MIPs_025	1100	5	3	197420778	197420795	CCATTTCTCTCTGTTGAG	1	197420644	197420665	CTCCCAGTTCAGCTCACGTGAT	1	197420666	197420777	GTCATATCAGATCCCTTATATTGTGACACTGGAAGGACAAGAAGACCTCTTTCTGCCCTGTTTATTCCTTTTTGTTTTTAAACATAACAGGCTTTCGGGTCACCTCCAGCAG	197420566	197420707	214.2	-		best_mip	ctcccagttcagctcacgtgatCTTCAGCTTCCCGATATCCGACGGTAGTGTccatttctctctgttgag
IL1_KIAA0226_MIPs_026	1101	-1	3	197421071	197421087	CCTGCATCAGAAATACC	4	197420936	197420958	GAAACCCCAGCTCTAAATATATA	1	197420959	197421070	TGCCTTCCAGGCCAGGCAGAGTGGCTCACGCCTGGAATCCCAGCACTTTGGGAGGCCGAGGCGGGTGGATCACTTGAGGCCAGGAGTTTGAGACCTGCCTGGCCAACATGGT	197420960	197421476	113.2	-		best_mip	gaaaccccagctctaaatatataCTTCAGCTTCCCGATATCCGACGGTAGTGTcctgcatcagaaatacc
IL1_KIAA0226_MIPs_027	1102	3	3	197421051	197421067	TCTGCCTGGCCTGGAAG	5	197421180	197421202	GGGCACCAGGCCTTATGCTGAAG	1	197421068	197421179	GCAGGTATTTCTGATGCAGGAAACGGAGCGACTCTAGGATGAGTATTCCTAGCATGATAGAAAAAAAGTAGGACTACATAGAAACATCTGACAGCAGAGGAACCACTGGTTT	197420960	197421476	222.1	+		best_mip	gggcaccaggccttatgctgaagCTTCAGCTTCCCGATATCCGACGGTAGTGTtctgcctggcctggaag
IL1_KIAA0226_MIPs_028	1103	5	3	197421284	197421300	CAGCAAATCCGCACCAA	1	197421149	197421171	GGTTCCTCTGCTGTCAGATGTTT	1	197421172	197421283	GAACCTGCTCCCCATGTACCAGGAGGCTGAGCACGGAAGTCAGTGGAGCCTGTGGATGCTTCTGTTCCCACATTTTCCCAACTTCAGCATAAGGCCTGGTGCCCAAACCAGT	197420960	197421476	326.2	-		best_mip	ggttcctctgctgtcagatgtttCTTCAGCTTCCCGATATCCGACGGTAGTGTcagcaaatccgcaccaa
IL1_KIAA0226_MIPs_029	1104	5	3	197421264	197421281	GGTACATGGGGAGCAGGT	1	197421394	197421415	GTTGCACTTCATTAGCTCGATG	1	197421282	197421393	TCTTGGTGCGGATTTGCTGGCGCCGAAGGCGGATCTTCTGCTTCAGCTCCTGGATCTCTCTATCACTGTCTTCCTCTTCCACTTCCTCCTCCTCTAGGCACTGGCTCATCAT	197420960	197421476	436.1	+		best_mip	gttgcacttcattagctcgatgCTTCAGCTTCCCGATATCCGACGGTAGTGTggtacatggggagcaggt
IL1_KIAA0226_MIPs_030	1105	5	3	197421495	197421514	TGAGTATGTCATTCAATACT	1	197421363	197421382	GTGCCTAGAGGAGGAGGAAG	1	197421383	197421494	TCTAACCCTTTGCCTGTTTGGTGCTCTCCTTCCGCCAGGAGAATGCCCACTTCAGCATCTCAGAGTCCTTAATTGCTGCCATCGAGCTAATGAAGTGCAACATGATGAGCCA	197420960	197421476	537.2	-		best_mip	gtgcctagaggaggaggaagCTTCAGCTTCCCGATATCCGACGGTAGTGTtgagtatgtcattcaatact
IL1_KIAA0226_MIPs_031	1106	5	3	197422675	197422691	CACAGACCTTCAGACCC	1	197422804	197422826	GATGGTCTTCGGAACATGCCTTC	1	197422692	197422803	AATCTCCCAACTCATGAGCTCTTCATGAGGCCCTCGATTTCCCACCTTTTCCAGGTCGGCACAGCTGCCGAAGTCTTGCTCAGAGAGGTAGCTGATGAGGGACTGTCCTTCT	197422717	197422878	89.1	+		best_mip	gatggtcttcggaacatgccttcCTTCAGCTTCCCGATATCCGACGGTAGTGTcacagaccttcagaccc
IL1_KIAA0226_MIPs_032	1107	5	3	197422915	197422933	ACTTGGGAGCATCTTTAAT	1	197422782	197422802	GAAGGACAGTCCCTCATCAGC	1	197422803	197422914	GACAAAAGCTTAAGACTTCCTGAAGAAGCCTGGCTGTTTCATCCACATTCCATTTCCCACAGAAGGTGGTCGGTACCTGTGCTCAGGGGAAGGCATGTTCCGAAGACCATCA	197422717	197422878	200.2	-		best_mip	gaaggacagtccctcatcagcCTTCAGCTTCCCGATATCCGACGGTAGTGTacttgggagcatctttaat
IL1_KIAA0226_MIPs_033	1108	5	3	197423731	197423748	GAGCTGAGATGAACCCCA	2	197423861	197423882	CACTGCTTTGACCAGAGTAGGG	1	197423749	197423860	AAACTCAGAACTTAGCAGGCACAAGGGGTGAGCAGAGAAAATATACAATTTTAGCCCTGGCCTTCCTAGTACTCACCATATTCCATGTACAGAGAGCTGGGTGTGCTGACTT	197423805	197423940	58.1	+		best_mip	cactgctttgaccagagtagggCTTCAGCTTCCCGATATCCGACGGTAGTGTgagctgagatgaacccca
IL1_KIAA0226_MIPs_034	1109	5	3	197423969	197423987	AGAGTTGGGAATGTACCTG	1	197423836	197423856	CAGCACACCCAGCTCTCTGTA	1	197423857	197423968	TTGCTCATTTCGTATGTGTTTTTACTCGCTGGTGGTCATCGTCATTAGAATCCTGCAATGATAAGGCGAAGTTGAGAGGCCCTTTGCCCTACTCTGGTCAAAGCAGTGAAGT	197423805	197423940	166.2	-		best_mip	cagcacacccagctctctgtaCTTCAGCTTCCCGATATCCGACGGTAGTGTagagttgggaatgtacctg
IL1_KIAA0226_MIPs_035	1110	5	3	197426159	197426178	AGGACACTTTTTTTCTCTCT	1	197426027	197426046	GGTCCTCCACCTCCTCTTTG	1	197426047	197426158	CTGTATTCTCATTGCTCTATCTGGACTCTCCTCTGCACCTGTCTGTCTACCGGCAGGAGGCCCCAGGAATATCACCATTATAGTTGAAGATCCCATTGCAGGTTTGGGAATC	197426038	197426126	123.2	-		best_mip	ggtcctccacctcctctttgCTTCAGCTTCCCGATATCCGACGGTAGTGTaggacactttttttctctct
IL1_KIAA0226_MIPs_036	1111	5	3	197427461	197427476	GGAACACCGGCTGCTA	1	197427325	197427348	AAGAAGTTTATAACGAAATACTGA	1	197427349	197427460	GTTAGCAAGATGACCCTGAATTGAGAGTAAGAGAGGGCTTGTTATGGGGACTTTTCAGGTGGCAGAAAGAGATGTTCTGTTTCTGGTGATACAACATCTTATTTTGTAATGA	197427417	197428041	46.2	-		best_mip	aagaagtttataacgaaatactgaCTTCAGCTTCCCGATATCCGACGGTAGTGTggaacaccggctgcta
IL1_KIAA0226_MIPs_037	1112	5	3	197427439	197427457	AATTCAGGGTCATCTTGCT	1	197427570	197427590	CCCTCTGAGAAGCTGGACCTG	1	197427458	197427569	AACTAGCAGCCGGTGTTCCTCATTACCTGGAGCTCCCCTGGAGGCAATGCTGGTATCCGAATGGGAGCGAATGTGGCTTTTCTTTGCCCCACTGGTGACAGTGAGTGTCTGC	197427417	197428041	155.1	+		best_mip	ccctctgagaagctggacctgCTTCAGCTTCCCGATATCCGACGGTAGTGTaattcagggtcatcttgct
IL1_KIAA0226_MIPs_038	1113	5	3	197427676	197427695	TTCCAATTTGTTCTCCTCCA	1	197427544	197427563	ACTCACTGTCACCAGTGGGG	0	197427564	197427675	GCAGCTCCCAGAAGCCAGATTCTGCTGCCTCTTCCTTAGGGGACCAGGAAGGAGGTGGGGAGAGCCAGCTGTCCAGTGTCCTCCGCAGGTCCAGCTTCTCAGAGGGGCAGAC	197427417	197428041	261.1	-	snp:197427557:7:A/G		actcactgtcaccagtggggCTTCAGCTTCCCGATATCCGACGGTAGTGTttccaatttgttctcctcca
IL1_KIAA0226_MIPs_039	1114	5	3	197427676	197427695	TTCCAATTTGTTCTCCTCCA	1	197427544	197427563	ACTCACCGTCACCAGTGGGG	0	197427564	197427675	GCAGCTCCCAGAAGCCAGATTCTGCTGCCTCTTCCTTAGGGGACCAGGAAGGAGGTGGGGAGAGCCAGCTGTCCAGTGTCCTCCGCAGGTCCAGCTTCTCAGAGGGGCAGAC	197427417	197428041	261.2	-	snp:197427557:7:A/G		actcaccgtcaccagtggggCTTCAGCTTCCCGATATCCGACGGTAGTGTttccaatttgttctcctcca
IL1_KIAA0226_MIPs_040	1115	5	3	197427628	197427645	CCTGGTCCCCTAAGGAAG	1	197427758	197427779	GTTGCCAATGGCCAGGTACTCA	1	197427646	197427757	AGGCAGCAGAATCTGGCTTCTGGGAGCTGCTGGAGGAGAACAAATTGGAACTGCTGCTCTCGGCATTGCTGCTGTGACTCTGACAGCTGGCAGTCCGGCCTCGGGGGTCCAA	197427417	197428041	343.1	+		best_mip	gttgccaatggccaggtactcaCTTCAGCTTCCCGATATCCGACGGTAGTGTcctggtcccctaaggaag
IL1_KIAA0226_MIPs_041	1116	5	3	197427855	197427874	CCAAATGAAATGAGCTCCAG	1	197427723	197427742	CGGACTGCCAGCTGTCAGAG	1	197427743	197427854	TACTCTGACCAGCCCCATAGAGGCATCCTGGGTCAGCAGCCAGAATGATTCCCCAGGTGATGCCAGTGAGGGGCCTGAGTACCTGGCCATTGGCAACTTGGACCCCCGAGGC	197427417	197428041	440.2	-		best_mip	cggactgccagctgtcagagCTTCAGCTTCCCGATATCCGACGGTAGTGTccaaatgaaatgagctccag
IL1_KIAA0226_MIPs_042	1117	5	3	197427832	197427849	CCTCTATGGGGCTGGTCA	1	197427962	197427983	GCTTTCTTGAGGTTTCCGGGGA	1	197427850	197427961	GAGTACTGGAGCTCATTTCATTTGGGGTCAAAGGGGAATCCCTGGCTAGTGCAGAGACTGAAACTGGGGGGGCTTGGATGGTTTGATCCTCTGCTGGTGAGACGTGCCCTCT	197427417	197428041	547.1	+		best_mip	gctttcttgaggtttccggggaCTTCAGCTTCCCGATATCCGACGGTAGTGTcctctatggggctggtca
IL1_KIAA0226_MIPs_043	1118	5	3	197428073	197428092	TCACCCAGTCCTTCATACAT	1	197427941	197427960	GAGGGCACGTCTCACCAGCA	1	197427961	197428072	ACTGCAGGATTCCACCTCACCCTTGCTCCCCTTACCATTTCCTTTTATATTCTAGAGAGAAGATCTACTTCCTTTCCACTCTCTGGCCCTCCCCGGAAACCTCAAGAAAGCA	197427417	197428041	658.2	-		best_mip	gagggcacgtctcaccagcaCTTCAGCTTCCCGATATCCGACGGTAGTGTtcacccagtccttcatacat
IL1_KIAA0226_MIPs_044	1119	5	3	197428670	197428685	GACAGCCCTGCCCAGT	3	197428534	197428557	GTCATTACATTTATCCCCAGCCCT	1	197428558	197428669	TCCACATACACCCCTCCAAACAGCTATGCTCAGCATTCCTACTTTGGGTCCTTCTCTAGCCTCCACCAATCCGTGCCCAACAATGGCTCAGGTATGGGGACAGGAAAAAGTG	197428559	197428755	113.2	-		best_mip	gtcattacatttatccccagccctCTTCAGCTTCCCGATATCCGACGGTAGTGTgacagccctgcccagt
[truncated: 166 more rows]

## Sheet: Table S3
Table S3: Non-synonymous variant list.
[truncated: 202 more rows]

## Sheet: Table S4
Table S4: Gene-level SKAT output. All gene-level Bonferroni-adjusted P-values from SKAToC (SKATCommonRare with only common variants), SKATjoint (SKATCommonRare with common and rare variants), SKATO (SKATO with only rare variants) performed on log-transformed continuous IL-1β and IL-6 cytokine production in response to LPS (100ng/mL), PHA (10µg/mL), C. albicans (10^6CFU/mL), S. aureus (1x10^6/mL).
[truncated: 49 more rows]

[truncated: 8 more sheets: Table S5, Table S6, Table S7, Table S8 , Table S9, Table S10, Table S11, Table S12]
